# Supplementary material for: Characterization of antibiotic resistomes by reprogrammed bacteriophage-enabled functional metagenomics in clinical strains
Source: Nat Microbiol. 2023 Feb 9;8(3):410–23. doi: 10.1038/s41564-023-01320-2 (PMC9981461; doi:10.1038/s41564-023-01320-2)
Supplement: Supplementary file 3 — Supplementary Tables 1–11. [file 41564_2023_1320_MOESM3_ESM.xlsx]

## Sheet: Info
Supplementary Table 1: Sources of the metagenomics libraries
Supplementary Table 2: Library sizes achieved by electroporation and transduction
Supplementary Table 3: Read lengths and diversities of the contigs in the three libraries
Read length table	The table shows the number of each contig length in the 4 hosts
Diversity table	The table shows how many times the given number of contigs were present
Supplementary table 4: Position of potential HRDR regions of the tail fibers and transduction efficiencies of phages with mutagenised tail fibers
Supplementary table 5: Transduction efficiencies and plaque formation in S. sonnei and E. coli by the wild type and mutant versions of T7 phage
Supplementary Table 6: List of contigs identified in the functional selection screens
Metagenome Data
Contig	Uptag and Downtag barcode pair of the contig (Contig Indetifier)
Contig.Sequence	Nucleotide sequence of the contig
Contig.Length	Nucleotide lengh of the contig (bp)
Contig.Read.Count.Nanopore	Number of reads mapping to the contig sequence in Nanopore
Illumina.Barcode	Barcode used in Illumina to identify the contig
Illumina.Read.Count	Number of reads mapping to the barcode sequence of the contig in Illumina
Host	Bacterial host in which the contig was identified
Resistome	Resistome in which the contig was identified
Antibiotic	Antibiotic in which the contig was identified
Type.Antibiotic	Type of Antibiotic
Class.Antibiotic	Antibiotic class
Biological.Replicate	In case of Klebsiella clinical resistome the replicate or replicates in which the contig was identified
Prodigal.Query.ID	Identifier for Prodigal ORF prediction
Prodigal.ORF.sequence	Sequence of ORF predicted by Prodigal
Prodigal.CardResFinder.ID	CardRes (see CardResFinder Database) identifier of best match with the ORF predicted by Prodigal
Prodigal.Alignment.length	Alignment length with CardRes best match
Prodigal.Expected.value	Expected value of alignment with CardRes best match
Blastx.CardResFinder.ID	CardRes (see CardResFinder Database) identifier of best match with BLASTX prediction
Blastx.Alignment.length	Alignment length with CardRes best match
Blastx.Expected.value	Expected value of alignment with CardRes best match
Unify.Blastx.Prodigal.CardResFinder.ID	Union of the results of Prodigal and BLASTX predictions
Gene.Name	Name of resistance genes
Gene.AMR.Family	Name of resistance gene family
Gene.Further.Classification	Further classification category of resistance gene
Gene.Mechanism	Mechanism of action of reisistance gene
Cluster.ID	ID of ARG cluster in which the resistance gene belongs
CardResFinder Database	Combined version of CARD and Resfinder
ID	ID of ARG cluster in which the resistance gene belongs
CARD|ARO Accession	CARD accession
CARD|ARO Name	Gene name belonging to the CARD accession
CARD|Protein Accession	Accession code of protein sequence
CARD|DNA Accession	Accession code of DNA sequence
CARD|AMR Gene Family	Antibiotic resistance gene family
CARD|Drug Class	Antibiotic resistance gene class
CARD|Resistance Mechanism	Mechanism of the resistance gene
RES|Gene_accession no.	ResFinder accession
RES|Class	Antibiotic resistance gene class
RES|Phenotype	Antibiotics the gene provides resistance to
RES|PMID	PubMed ID
RES|Mechanism of resistance	Mechanism of the resistance gene
RES|Notes	Additional information on the resistance gene
Supplementary Table 7: List of ARG clusters identified in the functional selection screens
Cluster.ID	ID of ARG cluster in which the resistance gene belongs
Nucleotide.Sequence	Representative nucleotide sequence of the ARG cluster
Gene.Name	Name of gene
Cluster.Best.Annotation.identity	Sequence identity of the representative nucleotide sequence and CARD hit
Gene.AMR.Family	Antibiotic resistance gene family
Gene.Further.Classification	Further classification category of resistance gene
Gene.Mechanism	Mechanism of action of reisistance gene
Host	Bacterial host in which the contig was identified
Resistome	Resistome in which the contig was identified
Antibiotic	Antibiotic in which the contig was identified
Type.Antibiotc	Type of Antibiotic
Class.Antibiotic	Antibiotic class
Number.of.Hosts.Total	Total number of hosts the ARG was identified in
Number.of.Hosts.Clinical	Number of hosts in which the ARG was identified in the clinical resistome
Number.of.Hosts.Gut	Number of hosts in which the ARG was identified in the gut resistome
Number.of.Hosts.Soil	Number of hosts in which the ARG was identified in the soil resistome
Horizontal.Transferred	Column indicating horizontal gene transfer based on the mobile gene catalogue and the plasmid database
Mobile.Gene.Pool.Homologue	Column indicating that the ARG has a homologue in the mobile gene pool
Plasmid.Homologue	Column indicating that the ARG has a homologue in the plasmid database
Phylogenetic.Origin	Phylum from which the ARG originates
Number.of.contig	Number of contigs the ARG is present on
Supplementary table 8: Mobile gene pool database
HGT	Identifier of horizontal gene transfer event
Subject ID	Identifier of antibiotic resistance gene
Species	Species in which the antibiotic resistance gene is found
Genome	Genomes in which the antibiotic resistance gene is found
Contig	Contigs on which the antibiotic resistance gene is found
Supplementary table 9: MIC fold changes provided by the 20 selected contigs
Contig	Contig identifier
Gene	name of the encoded ARG
Host	Host in which the MIC was measured
Antibiotic	Antibiotic used in the MIC measurement
ID	ID of ARG cluster
MIC fold change	Fold change in MIC compared to the control
Present in the second screen	Yes, if the contig was identified in the given host-antibiotic combination in the new screen, and no, if not
Mechanism	Mechanism of antibiotic resistance
Accuracy of the screen	Screennig results conditioned on the MIC measurement, TP=True Positive, TN=True Negative, FP=False Positive, FN=False Negative
Supplementary table 10: List of ARG clusters identified in the functional selection screens of the pre-selected plasmid libraries
Column	Description
ID	ID of ARG cluster in which the resistance gene belongs
list_ORF_homologues	List of contig identifiers containing the homologue of the ARG
Genes	Name of genes belonging to the cluster
Cluster.Best.Annotation.Prodigal.Query.ID	Contig with best match to CARDRes database
Cluster.Best.Annotation.Universal.Gene.Name	Gene name dedicated to the cluster
Cluster.Best.Annotation.Gene.AMR.Family	Antibiotic resistance gene family
Cluster.Best.Annotation.Gene.Further.Classification	Further classification category of resistance gene
Cluster.Best.Annotation.Gene.Mechanism	Mechanism of action of reisistance gene
Cluster.Best.Annotation.identity	Sequence identity of the representative nucleotide sequence and CARD hit
Cluster.Best.Annotation.coverage	Sequence coverage of the representative nucleotide sequence and CARD hit
mobile_gene_pool_thr_90	Column indicating that the ARG has a homologue in the mobile gene pool with 90% sequence identity and coverage
plasmid_thr_90	Column indicating that the ARG has a homologue in the plasmid database with 90% sequence identity and coverage
HGT	Column indicating horizontal gene transfer based on the mobile gene catalogue and the plasmid database
Host	Bacterial host in which the contig was identified (EC= E. coli, SE= S. enterica, SS= S. sonnei, KP=K.pneumoniae)
Type.Antibiotc	Type of Antibiotic ("none" indicates the presence of the ARG before antibiotic selection but after transduction)
Class.Antibiotic	Antibiotic class
Antibiotic	Antibiotic in which the contig was identified
taxonomy_phylum	Phylum from which the ARG originates
taxonomy_species	Species from which the ARG originates
number_hosts_AB	Number of hosts the ARG was identified in the selection experiment
contig	Number of contigs on which the ARG is present (single = on one contig, multiple = on more than one contig)
Supplementary Table 11: List of plasmids and primers used in the study

## Sheet: Table 1
GUT LIBRARY
Sample ID	Sex	Age
1	Male	36
2	Female	36
3	Female	30
4	Male	35
5	Male	34
6	Female	33
7	Female	26
8	Male	42
9	Female	29
10	Male	39
CLINICAL LIBRARY
Species	Strain identifier	Source	Known resistance genes	Resistance phenotype	Gram-type
Acinetobacter baumannii	ATCC BAA-1605	Microbiologics Inc.	CRAB	carbapenem	Gram-negative
Citrobacter freundii	ATCC 8090	Microbiologics Inc.	NA	NA	Gram-negative
Citrobacter freundii	HNCMB 47001	Hungarian National Collection of Medical Bacteria	NA	NA	Gram-negative
Citrobacter koseri	ATCC 27026 (HNCMB 45001)	Hungarian National Collection of Medical Bacteria	NA	NA	Gram-negative
Enterobacter cloacae	ATCC BAA-2341	Microbiologics Inc.	CRE (KPC)	beta-lactam	Gram-negative
Enterobacter cloacae	NCTC 13464	Microbiologics Inc.	ESBL (CTX-M-9)	cephalosporine	Gram-negative
Enterococcus faecalis	ATCC 29212	Kondorosi lab, Biological Research Centre, Szeged, Hungary	NA	NA	Gram-positive
Enterococcus faecium	ATCC 700221	Microbiologics Inc.	VRE (VanA)	vancomycin	Gram-positive
Escherichia coli	ATCC 35218 (NCTC 11954)	Microbiologics Inc.	non-ESBL (TEM-1)	beta-lactam	Gram-negative
Escherichia coli	BAA-2469	Microbiologics Inc.	CRE (NDM-1)	beta-lactam	Gram-negative
Escherichia coli	BAA-2340	Microbiologics Inc.	CRE (KPC)	beta-lactam	Gram-negative
Escherichia coli	31995	Institute of Clinical Microbiology, University of Szeged, Hungary	NA	ciprofloxacin	Gram-negative
Escherichia coli	31836	Institute of Clinical Microbiology, University of Szeged, Hungary	NA	ciprofloxacin	Gram-negative
Escherichia coli	31859	Institute of Clinical Microbiology, University of Szeged, Hungary	NA	ciprofloxacin	Gram-negative
Escherichia coli	31834	Institute of Clinical Microbiology, University of Szeged, Hungary	NA	ciprofloxacin	Gram-negative
Escherichia coli	32157-158/2	Institute of Clinical Microbiology, University of Szeged, Hungary	NA	ciprofloxacin	Gram-negative
Escherichia coli	30804	Institute of Clinical Microbiology, University of Szeged, Hungary	NA	ciprofloxacin	Gram-negative
Escherichia coli	NCTC 13351	Microbiologics Inc.	ESBL (TEM-3)	beta-lactam	Gram-negative
Escherichia coli	NCTC 13846	Microbiologics Inc.	MDR (MCR-1)	multidrug resistant	Gram-negative
Escherichia coli	CFT073	Bacterial Synthetic Biology Group, Technical University of Denmark	NA	NA	Gram-negative
Escherichia coli	20162	Institute of Clinical Microbiology, University of Szeged, Hungary	NA	NA	Gram-negative
Escherichia coli	20204	Institute of Clinical Microbiology, University of Szeged, Hungary	NA	NA	Gram-negative
Escherichia coli	20198	Institute of Clinical Microbiology, University of Szeged, Hungary	NA	NA	Gram-negative
Escherichia coli	19926	Institute of Clinical Microbiology, University of Szeged, Hungary	NA	NA	Gram-negative
Escherichia coli	20244	Institute of Clinical Microbiology, University of Szeged, Hungary	NA	NA	Gram-negative
Escherichia coli	19577/1	Institute of Clinical Microbiology, University of Szeged, Hungary	NA	NA	Gram-negative
Klebsiella aerogenes	ATCC 13048	Microbiologics Inc.	NA	NA	Gram-negative
Klebsiella pneumoniae	NCTC 13440	Microbiologics Inc.	Metallo-β-lactamase (VIM-1)	beta-lactam	Gram-negative
Klebsiella pneumoniae	ATCC 700603	Microbiologics Inc.	ESBL (SHV-18)	beta-lactam	Gram-negative
Listeria monocytogenes	ATCC 19111	Kondorosi lab, Biological Research Centre, Szeged, Hungary	NA	NA	Gram-positive
Methicillin-resistant Staphylococcus aureus (MRSA)	211/2017	Institute of Clinical Microbiology, University of Szeged, Hungary	NA	ciprofloxacin, methicillin	Gram-positive
Methicillin-resistant Staphylococcus aureus (MRSA)	547/2017	Institute of Clinical Microbiology, University of Szeged, Hungary	NA	ciprofloxacin, methicillin	Gram-positive
Methicillin-resistant Staphylococcus aureus (MRSA)	12077/1	Institute of Clinical Microbiology, University of Szeged, Hungary	NA	ciprofloxacin, methicillin	Gram-positive
Methicillin-resistant Staphylococcus aureus (MRSA)	15081/2017	Institute of Clinical Microbiology, University of Szeged, Hungary	NA	ciprofloxacin, methicillin	Gram-positive
Methicillin-resistant Staphylococcus aureus (MRSA)	1724/2017	Institute of Clinical Microbiology, University of Szeged, Hungary	NA	ciprofloxacin, methicillin	Gram-positive
Methicillin-resistant Staphylococcus aureus (MRSA)	3213/2017	Institute of Clinical Microbiology, University of Szeged, Hungary	NA	ciprofloxacin, methicillin	Gram-positive
Methicillin-resistant Staphylococcus aureus (MRSA)	ATCC 700699	Microbiologics Inc.	NA	vancomycin	Gram-positive
Methicillin-resistant Staphylococcus aureus (MRSA)	ATCC BAA-1708	Microbiologics Inc.	mecA+, mupA+	methicillin	Gram-positive
Methicillin-resistant Staphylococcus aureus (MRSA)	ATCC 43300	Institute of Clinical Microbiology, University of Szeged, Hungary	NA	methicillin	Gram-positive
Pseudomonas aeruginosa	ATCC 27853	Institute of Clinical Microbiology, University of Szeged, Hungary	NA	NA	Gram-negative
Pseudomonas aeruginosa	17951/2017	Institute of Clinical Microbiology, University of Szeged, Hungary	NA	NA	Gram-negative
Pseudomonas aeruginosa	17201/2017	Institute of Clinical Microbiology, University of Szeged, Hungary	NA	NA	Gram-negative
Pseudomonas aeruginosa	20156/1	Institute of Clinical Microbiology, University of Szeged, Hungary	NA	NA	Gram-negative
Pseudomonas aeruginosa	19488	Institute of Clinical Microbiology, University of Szeged, Hungary	NA	NA	Gram-negative
Pseudomonas aeruginosa	18230	Institute of Clinical Microbiology, University of Szeged, Hungary	NA	NA	Gram-negative
Pseudomonas aeruginosa	19578/2	Institute of Clinical Microbiology, University of Szeged, Hungary	NA	NA	Gram-negative
Pseudomonas aeruginosa	PAO1 napE/oprHSNRD	Technical University of Denmark	NA	colistin	Gram-negative
Pseudomonas aeruginosa	PAO1 phoQSNRD	Technical University of Denmark	NA	colistin	Gram-negative
Pseudomonas aeruginosa	PAO1 lpxDSNRD	Technical University of Denmark	NA	colistin	Gram-negative
Pseudomonas aeruginosa	ATCC 15442 (HNCMB 170558)	Hungarian National Collection of Medical Bacteria	NA	NA	Gram-negative
Pseudomonas aeruginosa	PAO1 (ATCC 15692)	Technical University of Denmark	NA	NA	Gram-negative
Pseudomonas aeruginosa	B3-1811	Technical University of Denmark	NA	NA	Gram-negative
Pseudomonas aeruginosa	B3-CFI (NJ79)	Technical University of Denmark	NA	colistin	Gram-negative
Salmonella sp.	18693/2017	Institute of Clinical Microbiology, University of Szeged, Hungary	NA	NA	Gram-negative
Salmonella sp.	19369	Institute of Clinical Microbiology, University of Szeged, Hungary	NA	NA	Gram-negative
Salmonella sp.	30326	Institute of Clinical Microbiology, University of Szeged, Hungary	NA	NA	Gram-negative
Shigella flexneri	HNCMB 20018	Institute of Clinical Microbiology, University of Szeged, Hungary	NA	NA	Gram-negative
Shigella sonnei	HNCMB 25021	Institute of Clinical Microbiology, University of Szeged, Hungary	NA	NA	Gram-negative
Staphylococcus aureus	43591T	Institute of Clinical Microbiology, University of Szeged, Hungary	NA	NA	Gram-positive
Staphylococcus aureus	43299	Institute of Clinical Microbiology, University of Szeged, Hungary	NA	NA	Gram-positive
Staphylococcus aureus	43692	Institute of Clinical Microbiology, University of Szeged, Hungary	NA	NA	Gram-positive
Staphylococcus aureus	43649	Institute of Clinical Microbiology, University of Szeged, Hungary	NA	NA	Gram-positive
Staphylococcus aureus	43688	Institute of Clinical Microbiology, University of Szeged, Hungary	NA	NA	Gram-positive
Staphylococcus aureus	ATCC 29213	Institute of Clinical Microbiology, University of Szeged, Hungary	NA	NA	Gram-positive
Staphylococcus aureus	ATCC 25923	Institute of Clinical Microbiology, University of Szeged, Hungary	NA	NA	Gram-positive
Streptococcus agalactiae	ATCC 13813	Institute of Clinical Microbiology, University of Szeged, Hungary	NA	NA	Gram-positive
Streptococcus pyogenes	43521	Institute of Clinical Microbiology, University of Szeged, Hungary	NA	NA	Gram-positive
Streptococcus pyogenes	ATCC 19615	Institute of Clinical Microbiology, University of Szeged, Hungary	NA	NA	Gram-positive
SOIL LIBRARY
HYDERABAD, Telangana State, India
Sample ID	Site of Collection	Location	Reference
1	Jinnaram	Kazipally village, lake close to Kazipally Road; Industrial Area	Flach et al., 2015; Lübbert et al., 2017; Bengtsson-Palme et al., 2014
2	Mallampet	Rural region in Mallampet industrial region, close to Nehru Ring Road	-
5	DHEL Lingapalli	Waste water canal close to Road 65 in the Patancheru Industrial Area	Fick et al., 2019; Flach et al., 2015; Johnning et al., 2015; Kristiansson et al., 2011; Lübbert et al., 2017; Bengtsson-Palme et al., 2014
7	Kaantedaan	Katedan Industrial Area, Noor Mohammed lake near by Road 44	-
8	Pooranapool (Musi river)	Random location in the city close to the extremly polluted river	Lübbert et al., 2017
11	Chaitanyapuri Uppal Ring Road	Uppal –Kothapet, Musi River at Inner Ring Road Bridge; close to the canal of the water treatment plant	Lübbert et al., 2017
LUCKNOW, Uttar Pradesh State, India
12	Charanbhatta Road	-	-

## Sheet: Table 2
Strain	Method	Phage tail	Library size
Shigella sonnei HNCMB 25021	Transduction	T7 V544G mutant	28000000
Shigella sonnei HNCMB 25021	Transduction	T7 V544G mutant	23000000
Shigella sonnei HNCMB 25021	Transduction	T7 V544G mutant	45000000
Klebsiella pneumoniae NCTC 10004	Transduction	KP11	560000000
Klebsiella pneumoniae NCTC 10004	Transduction	KP11	600000000
Klebsiella pneumoniae NCTC 10004	Transduction	KP11	1080000000
Salmonella enterica LT2	Transduction	ΦSG-JL2	80000000
Salmonella enterica LT2	Transduction	ΦSG-JL2	520000000
Salmonella enterica LT2	Transduction	ΦSG-JL2	520000000
Escherichia coli BW 25113	Electroporation	NA	211000000
Escherichia coli BW 25113	Electroporation	NA	10000000
Escherichia coli BW 25113	Electroporation	NA	51000000
Shigella sonnei HNCMB 25021	Electroporation	NA	1327100
Shigella sonnei HNCMB 25021	Electroporation	NA	24840
Shigella sonnei HNCMB 25021	Electroporation	NA	187120
Salmonella enterica LT2	Electroporation	NA	278420
Salmonella enterica LT2	Electroporation	NA	122208
Salmonella enterica LT2	Electroporation	NA	90400
Klebsiella pneumoniae NCTC 10004	Electroporation	NA	7428
Klebsiella pneumoniae NCTC 10004	Electroporation	NA	29976
Klebsiella pneumoniae NCTC 10004	Electroporation	NA	3944
Expected and real killing effect of T7 phage on Shigella sonnei HNCMB 25021
Killing effect	TFU/mL	Dilution
Real	700	1
Real	850	10
Real	500	100
Real	2500	1000
Real	1250	10000
Real	250	100000
Real	150	1000000
Real	0	10000000
Expected	10000000	1
Expected	1000000	10
Expected	100000	100
Expected	10000	1000
Expected	1000	10000
Expected	100	100000
Expected	10	1000000
Expected	1	10000000

## Sheet: Table 3
Read length
Frequency	Contig length (bp)	Host
1284	0	Salmonella enterica
1	2	Salmonella enterica
1	32	Salmonella enterica
1	36	Salmonella enterica
1	67	Salmonella enterica
1	68	Salmonella enterica
2	75	Salmonella enterica
3	76	Salmonella enterica
1	78	Salmonella enterica
1	79	Salmonella enterica
1	80	Salmonella enterica
1	81	Salmonella enterica
2	84	Salmonella enterica
3	86	Salmonella enterica
1	87	Salmonella enterica
1	91	Salmonella enterica
1	92	Salmonella enterica
1	93	Salmonella enterica
2	95	Salmonella enterica
1	96	Salmonella enterica
1	97	Salmonella enterica
1	105	Salmonella enterica
1	106	Salmonella enterica
1	114	Salmonella enterica
1	115	Salmonella enterica
1	116	Salmonella enterica
2	125	Salmonella enterica
3	126	Salmonella enterica
1	130	Salmonella enterica
1	133	Salmonella enterica
2	135	Salmonella enterica
1	136	Salmonella enterica
1	137	Salmonella enterica
1	138	Salmonella enterica
2	139	Salmonella enterica
1	140	Salmonella enterica
1	142	Salmonella enterica
1	144	Salmonella enterica
1	145	Salmonella enterica
1	146	Salmonella enterica
1	148	Salmonella enterica
1	149	Salmonella enterica
1	150	Salmonella enterica
1	151	Salmonella enterica
1	152	Salmonella enterica
1	154	Salmonella enterica
5	155	Salmonella enterica
2	156	Salmonella enterica
1	158	Salmonella enterica
1	159	Salmonella enterica
2	162	Salmonella enterica
2	163	Salmonella enterica
2	164	Salmonella enterica
1	166	Salmonella enterica
4	167	Salmonella enterica
2	168	Salmonella enterica
2	169	Salmonella enterica
3	171	Salmonella enterica
2	172	Salmonella enterica
1	173	Salmonella enterica
1	174	Salmonella enterica
3	175	Salmonella enterica
1	176	Salmonella enterica
2	177	Salmonella enterica
1	178	Salmonella enterica
2	179	Salmonella enterica
2	180	Salmonella enterica
1	182	Salmonella enterica
2	183	Salmonella enterica
2	184	Salmonella enterica
2	185	Salmonella enterica
1	186	Salmonella enterica
3	187	Salmonella enterica
3	188	Salmonella enterica
3	189	Salmonella enterica
1	190	Salmonella enterica
4	191	Salmonella enterica
1	192	Salmonella enterica
2	193	Salmonella enterica
4	194	Salmonella enterica
1	196	Salmonella enterica
3	197	Salmonella enterica
2	198	Salmonella enterica
1	199	Salmonella enterica
3	200	Salmonella enterica
1	201	Salmonella enterica
2	202	Salmonella enterica
2	203	Salmonella enterica
3	204	Salmonella enterica
3	205	Salmonella enterica
1	207	Salmonella enterica
3	208	Salmonella enterica
2	209	Salmonella enterica
1	210	Salmonella enterica
3	211	Salmonella enterica
2	212	Salmonella enterica
3	213	Salmonella enterica
1	214	Salmonella enterica
2	215	Salmonella enterica
3	216	Salmonella enterica
1	217	Salmonella enterica
4	219	Salmonella enterica
3	220	Salmonella enterica
3	221	Salmonella enterica
2	222	Salmonella enterica
1	223	Salmonella enterica
5	224	Salmonella enterica
4	225	Salmonella enterica
3	226	Salmonella enterica
2	227	Salmonella enterica
4	228	Salmonella enterica
3	229	Salmonella enterica
2	231	Salmonella enterica
2	232	Salmonella enterica
4	233	Salmonella enterica
2	234	Salmonella enterica
1	235	Salmonella enterica
4	237	Salmonella enterica
3	238	Salmonella enterica
5	239	Salmonella enterica
2	242	Salmonella enterica
4	243	Salmonella enterica
4	244	Salmonella enterica
1	245	Salmonella enterica
2	246	Salmonella enterica
3	247	Salmonella enterica
2	248	Salmonella enterica
2	249	Salmonella enterica
1	250	Salmonella enterica
3	252	Salmonella enterica
2	253	Salmonella enterica
2	254	Salmonella enterica
1	256	Salmonella enterica
3	257	Salmonella enterica
1	258	Salmonella enterica
3	259	Salmonella enterica
2	260	Salmonella enterica
2	261	Salmonella enterica
1	262	Salmonella enterica
1	263	Salmonella enterica
1	264	Salmonella enterica
2	265	Salmonella enterica
2	266	Salmonella enterica
2	267	Salmonella enterica
2	268	Salmonella enterica
2	269	Salmonella enterica
3	270	Salmonella enterica
2	271	Salmonella enterica
1	272	Salmonella enterica
2	273	Salmonella enterica
1	275	Salmonella enterica
6	276	Salmonella enterica
3	277	Salmonella enterica
1	278	Salmonella enterica
2	279	Salmonella enterica
3	281	Salmonella enterica
3	282	Salmonella enterica
1	283	Salmonella enterica
3	284	Salmonella enterica
1	286	Salmonella enterica
2	288	Salmonella enterica
2	289	Salmonella enterica
1	290	Salmonella enterica
2	291	Salmonella enterica
3	292	Salmonella enterica
1	293	Salmonella enterica
4	295	Salmonella enterica
2	296	Salmonella enterica
1	298	Salmonella enterica
2	300	Salmonella enterica
3	301	Salmonella enterica
2	303	Salmonella enterica
1	304	Salmonella enterica
2	305	Salmonella enterica
1	307	Salmonella enterica
2	308	Salmonella enterica
2	309	Salmonella enterica
6	310	Salmonella enterica
1	312	Salmonella enterica
1	313	Salmonella enterica
1	314	Salmonella enterica
1	315	Salmonella enterica
1	316	Salmonella enterica
1	317	Salmonella enterica
2	320	Salmonella enterica
3	321	Salmonella enterica
3	322	Salmonella enterica
2	323	Salmonella enterica
2	324	Salmonella enterica
4	325	Salmonella enterica
2	326	Salmonella enterica
2	327	Salmonella enterica
2	328	Salmonella enterica
1	330	Salmonella enterica
2	331	Salmonella enterica
1	332	Salmonella enterica
1	333	Salmonella enterica
2	334	Salmonella enterica
1	336	Salmonella enterica
2	337	Salmonella enterica
2	340	Salmonella enterica
3	341	Salmonella enterica
2	342	Salmonella enterica
3	345	Salmonella enterica
2	346	Salmonella enterica
3	347	Salmonella enterica
3	348	Salmonella enterica
1	350	Salmonella enterica
3	351	Salmonella enterica
1	353	Salmonella enterica
2	354	Salmonella enterica
1	355	Salmonella enterica
1	356	Salmonella enterica
3	357	Salmonella enterica
1	361	Salmonella enterica
4	362	Salmonella enterica
2	364	Salmonella enterica
1	366	Salmonella enterica
2	368	Salmonella enterica
1	370	Salmonella enterica
2	372	Salmonella enterica
1	376	Salmonella enterica
2	379	Salmonella enterica
1	380	Salmonella enterica
1	382	Salmonella enterica
1	384	Salmonella enterica
1	385	Salmonella enterica
1	388	Salmonella enterica
2	389	Salmonella enterica
1	390	Salmonella enterica
1	391	Salmonella enterica
2	394	Salmonella enterica
2	395	Salmonella enterica
3	396	Salmonella enterica
1	397	Salmonella enterica
2	398	Salmonella enterica
2	399	Salmonella enterica
1	401	Salmonella enterica
2	403	Salmonella enterica
2	404	Salmonella enterica
1	405	Salmonella enterica
2	407	Salmonella enterica
1	408	Salmonella enterica
2	409	Salmonella enterica
2	410	Salmonella enterica
1	411	Salmonella enterica
1	412	Salmonella enterica
1	413	Salmonella enterica
2	414	Salmonella enterica
3	415	Salmonella enterica
1	416	Salmonella enterica
1	417	Salmonella enterica
1	418	Salmonella enterica
2	420	Salmonella enterica
1	421	Salmonella enterica
1	423	Salmonella enterica
3	424	Salmonella enterica
1	425	Salmonella enterica
1	428	Salmonella enterica
1	429	Salmonella enterica
1	432	Salmonella enterica
1	434	Salmonella enterica
1	436	Salmonella enterica
1	438	Salmonella enterica
1	439	Salmonella enterica
1	440	Salmonella enterica
1	441	Salmonella enterica
1	443	Salmonella enterica
1	444	Salmonella enterica
1	445	Salmonella enterica
1	446	Salmonella enterica
2	448	Salmonella enterica
3	449	Salmonella enterica
2	450	Salmonella enterica
1	451	Salmonella enterica
2	453	Salmonella enterica
2	454	Salmonella enterica
3	456	Salmonella enterica
1	459	Salmonella enterica
3	461	Salmonella enterica
3	462	Salmonella enterica
2	464	Salmonella enterica
3	465	Salmonella enterica
4	466	Salmonella enterica
2	467	Salmonella enterica
2	468	Salmonella enterica
5	469	Salmonella enterica
4	470	Salmonella enterica
6	471	Salmonella enterica
1	472	Salmonella enterica
7	473	Salmonella enterica
4	474	Salmonella enterica
3	475	Salmonella enterica
4	476	Salmonella enterica
3	477	Salmonella enterica
5	478	Salmonella enterica
5	479	Salmonella enterica
10	480	Salmonella enterica
7	481	Salmonella enterica
11	482	Salmonella enterica
13	483	Salmonella enterica
10	484	Salmonella enterica
10	485	Salmonella enterica
17	486	Salmonella enterica
11	487	Salmonella enterica
16	488	Salmonella enterica
10	489	Salmonella enterica
22	490	Salmonella enterica
19	491	Salmonella enterica
13	492	Salmonella enterica
19	493	Salmonella enterica
18	494	Salmonella enterica
21	495	Salmonella enterica
18	496	Salmonella enterica
24	497	Salmonella enterica
25	498	Salmonella enterica
31	499	Salmonella enterica
33	500	Salmonella enterica
19	501	Salmonella enterica
23	502	Salmonella enterica
22	503	Salmonella enterica
30	504	Salmonella enterica
22	505	Salmonella enterica
31	506	Salmonella enterica
35	507	Salmonella enterica
25	508	Salmonella enterica
38	509	Salmonella enterica
39	510	Salmonella enterica
36	511	Salmonella enterica
31	512	Salmonella enterica
39	513	Salmonella enterica
31	514	Salmonella enterica
28	515	Salmonella enterica
46	516	Salmonella enterica
32	517	Salmonella enterica
37	518	Salmonella enterica
44	519	Salmonella enterica
49	520	Salmonella enterica
39	521	Salmonella enterica
33	522	Salmonella enterica
33	523	Salmonella enterica
35	524	Salmonella enterica
45	525	Salmonella enterica
36	526	Salmonella enterica
38	527	Salmonella enterica
51	528	Salmonella enterica
39	529	Salmonella enterica
42	530	Salmonella enterica
46	531	Salmonella enterica
38	532	Salmonella enterica
41	533	Salmonella enterica
46	534	Salmonella enterica
46	535	Salmonella enterica
63	536	Salmonella enterica
34	537	Salmonella enterica
43	538	Salmonella enterica
48	539	Salmonella enterica
40	540	Salmonella enterica
43	541	Salmonella enterica
41	542	Salmonella enterica
57	543	Salmonella enterica
58	544	Salmonella enterica
43	545	Salmonella enterica
44	546	Salmonella enterica
41	547	Salmonella enterica
42	548	Salmonella enterica
40	549	Salmonella enterica
44	550	Salmonella enterica
41	551	Salmonella enterica
46	552	Salmonella enterica
57	553	Salmonella enterica
30	554	Salmonella enterica
39	555	Salmonella enterica
48	556	Salmonella enterica
32	557	Salmonella enterica
39	558	Salmonella enterica
47	559	Salmonella enterica
34	560	Salmonella enterica
44	561	Salmonella enterica
36	562	Salmonella enterica
49	563	Salmonella enterica
45	564	Salmonella enterica
44	565	Salmonella enterica
39	566	Salmonella enterica
48	567	Salmonella enterica
39	568	Salmonella enterica
48	569	Salmonella enterica
42	570	Salmonella enterica
31	571	Salmonella enterica
46	572	Salmonella enterica
29	573	Salmonella enterica
42	574	Salmonella enterica
48	575	Salmonella enterica
46	576	Salmonella enterica
31	577	Salmonella enterica
34	578	Salmonella enterica
44	579	Salmonella enterica
33	580	Salmonella enterica
55	581	Salmonella enterica
32	582	Salmonella enterica
39	583	Salmonella enterica
41	584	Salmonella enterica
55	585	Salmonella enterica
41	586	Salmonella enterica
34	587	Salmonella enterica
36	588	Salmonella enterica
42	589	Salmonella enterica
26	590	Salmonella enterica
37	591	Salmonella enterica
32	592	Salmonella enterica
31	593	Salmonella enterica
37	594	Salmonella enterica
45	595	Salmonella enterica
31	596	Salmonella enterica
39	597	Salmonella enterica
31	598	Salmonella enterica
32	599	Salmonella enterica
36	600	Salmonella enterica
42	601	Salmonella enterica
40	602	Salmonella enterica
40	603	Salmonella enterica
32	604	Salmonella enterica
28	605	Salmonella enterica
35	606	Salmonella enterica
28	607	Salmonella enterica
30	608	Salmonella enterica
28	609	Salmonella enterica
39	610	Salmonella enterica
32	611	Salmonella enterica
31	612	Salmonella enterica
37	613	Salmonella enterica
30	614	Salmonella enterica
31	615	Salmonella enterica
31	616	Salmonella enterica
27	617	Salmonella enterica
36	618	Salmonella enterica
30	619	Salmonella enterica
38	620	Salmonella enterica
34	621	Salmonella enterica
26	622	Salmonella enterica
37	623	Salmonella enterica
31	624	Salmonella enterica
30	625	Salmonella enterica
35	626	Salmonella enterica
29	627	Salmonella enterica
32	628	Salmonella enterica
25	629	Salmonella enterica
42	630	Salmonella enterica
35	631	Salmonella enterica
27	632	Salmonella enterica
34	633	Salmonella enterica
34	634	Salmonella enterica
30	635	Salmonella enterica
20	636	Salmonella enterica
34	637	Salmonella enterica
38	638	Salmonella enterica
24	639	Salmonella enterica
46	640	Salmonella enterica
39	641	Salmonella enterica
29	642	Salmonella enterica
37	643	Salmonella enterica
22	644	Salmonella enterica
37	645	Salmonella enterica
28	646	Salmonella enterica
40	647	Salmonella enterica
35	648	Salmonella enterica
29	649	Salmonella enterica
25	650	Salmonella enterica
39	651	Salmonella enterica
41	652	Salmonella enterica
36	653	Salmonella enterica
37	654	Salmonella enterica
33	655	Salmonella enterica
32	656	Salmonella enterica
32	657	Salmonella enterica
33	658	Salmonella enterica
31	659	Salmonella enterica
29	660	Salmonella enterica
41	661	Salmonella enterica
22	662	Salmonella enterica
34	663	Salmonella enterica
36	664	Salmonella enterica
31	665	Salmonella enterica
17	666	Salmonella enterica
34	667	Salmonella enterica
29	668	Salmonella enterica
33	669	Salmonella enterica
22	670	Salmonella enterica
23	671	Salmonella enterica
32	672	Salmonella enterica
36	673	Salmonella enterica
38	674	Salmonella enterica
30	675	Salmonella enterica
29	676	Salmonella enterica
34	677	Salmonella enterica
31	678	Salmonella enterica
30	679	Salmonella enterica
37	680	Salmonella enterica
30	681	Salmonella enterica
39	682	Salmonella enterica
23	683	Salmonella enterica
28	684	Salmonella enterica
31	685	Salmonella enterica
30	686	Salmonella enterica
42	687	Salmonella enterica
30	688	Salmonella enterica
28	689	Salmonella enterica
30	690	Salmonella enterica
34	691	Salmonella enterica
24	692	Salmonella enterica
31	693	Salmonella enterica
41	694	Salmonella enterica
21	695	Salmonella enterica
36	696	Salmonella enterica
36	697	Salmonella enterica
28	698	Salmonella enterica
29	699	Salmonella enterica
26	700	Salmonella enterica
20	701	Salmonella enterica
27	702	Salmonella enterica
28	703	Salmonella enterica
37	704	Salmonella enterica
16	705	Salmonella enterica
23	706	Salmonella enterica
27	707	Salmonella enterica
25	708	Salmonella enterica
15	709	Salmonella enterica
27	710	Salmonella enterica
24	711	Salmonella enterica
24	712	Salmonella enterica
23	713	Salmonella enterica
24	714	Salmonella enterica
34	715	Salmonella enterica
29	716	Salmonella enterica
45	717	Salmonella enterica
30	718	Salmonella enterica
27	719	Salmonella enterica
25	720	Salmonella enterica
26	721	Salmonella enterica
18	722	Salmonella enterica
29	723	Salmonella enterica
28	724	Salmonella enterica
27	725	Salmonella enterica
36	726	Salmonella enterica
33	727	Salmonella enterica
26	728	Salmonella enterica
26	729	Salmonella enterica
25	730	Salmonella enterica
32	731	Salmonella enterica
31	732	Salmonella enterica
27	733	Salmonella enterica
24	734	Salmonella enterica
25	735	Salmonella enterica
25	736	Salmonella enterica
21	737	Salmonella enterica
21	738	Salmonella enterica
24	739	Salmonella enterica
29	740	Salmonella enterica
37	741	Salmonella enterica
31	742	Salmonella enterica
29	743	Salmonella enterica
29	744	Salmonella enterica
25	745	Salmonella enterica
26	746	Salmonella enterica
40	747	Salmonella enterica
33	748	Salmonella enterica
33	749	Salmonella enterica
23	750	Salmonella enterica
34	751	Salmonella enterica
25	752	Salmonella enterica
30	753	Salmonella enterica
35	754	Salmonella enterica
19	755	Salmonella enterica
35	756	Salmonella enterica
33	757	Salmonella enterica
27	758	Salmonella enterica
29	759	Salmonella enterica
26	760	Salmonella enterica
23	761	Salmonella enterica
34	762	Salmonella enterica
34	763	Salmonella enterica
41	764	Salmonella enterica
36	765	Salmonella enterica
39	766	Salmonella enterica
38	767	Salmonella enterica
41	768	Salmonella enterica
21	769	Salmonella enterica
35	770	Salmonella enterica
28	771	Salmonella enterica
28	772	Salmonella enterica
38	773	Salmonella enterica
27	774	Salmonella enterica
38	775	Salmonella enterica
44	776	Salmonella enterica
31	777	Salmonella enterica
30	778	Salmonella enterica
38	779	Salmonella enterica
21	780	Salmonella enterica
22	781	Salmonella enterica
38	782	Salmonella enterica
36	783	Salmonella enterica
32	784	Salmonella enterica
32	785	Salmonella enterica
36	786	Salmonella enterica
24	787	Salmonella enterica
28	788	Salmonella enterica
38	789	Salmonella enterica
25	790	Salmonella enterica
36	791	Salmonella enterica
31	792	Salmonella enterica
28	793	Salmonella enterica
24	794	Salmonella enterica
36	795	Salmonella enterica
43	796	Salmonella enterica
30	797	Salmonella enterica
27	798	Salmonella enterica
32	799	Salmonella enterica
46	800	Salmonella enterica
24	801	Salmonella enterica
27	802	Salmonella enterica
31	803	Salmonella enterica
28	804	Salmonella enterica
33	805	Salmonella enterica
26	806	Salmonella enterica
30	807	Salmonella enterica
33	808	Salmonella enterica
25	809	Salmonella enterica
29	810	Salmonella enterica
21	811	Salmonella enterica
29	812	Salmonella enterica
23	813	Salmonella enterica
26	814	Salmonella enterica
33	815	Salmonella enterica
35	816	Salmonella enterica
42	817	Salmonella enterica
35	818	Salmonella enterica
25	819	Salmonella enterica
28	820	Salmonella enterica
37	821	Salmonella enterica
30	822	Salmonella enterica
32	823	Salmonella enterica
27	824	Salmonella enterica
30	825	Salmonella enterica
25	826	Salmonella enterica
35	827	Salmonella enterica
19	828	Salmonella enterica
27	829	Salmonella enterica
31	830	Salmonella enterica
32	831	Salmonella enterica
40	832	Salmonella enterica
29	833	Salmonella enterica
36	834	Salmonella enterica
25	835	Salmonella enterica
31	836	Salmonella enterica
34	837	Salmonella enterica
24	838	Salmonella enterica
31	839	Salmonella enterica
27	840	Salmonella enterica
32	841	Salmonella enterica
32	842	Salmonella enterica
36	843	Salmonella enterica
28	844	Salmonella enterica
38	845	Salmonella enterica
28	846	Salmonella enterica
33	847	Salmonella enterica
31	848	Salmonella enterica
29	849	Salmonella enterica
28	850	Salmonella enterica
36	851	Salmonella enterica
36	852	Salmonella enterica
29	853	Salmonella enterica
22	854	Salmonella enterica
33	855	Salmonella enterica
30	856	Salmonella enterica
35	857	Salmonella enterica
44	858	Salmonella enterica
28	859	Salmonella enterica
29	860	Salmonella enterica
35	861	Salmonella enterica
27	862	Salmonella enterica
38	863	Salmonella enterica
35	864	Salmonella enterica
30	865	Salmonella enterica
42	866	Salmonella enterica
28	867	Salmonella enterica
46	868	Salmonella enterica
46	869	Salmonella enterica
29	870	Salmonella enterica
27	871	Salmonella enterica
35	872	Salmonella enterica
22	873	Salmonella enterica
38	874	Salmonella enterica
39	875	Salmonella enterica
34	876	Salmonella enterica
42	877	Salmonella enterica
32	878	Salmonella enterica
38	879	Salmonella enterica
31	880	Salmonella enterica
32	881	Salmonella enterica
33	882	Salmonella enterica
19	883	Salmonella enterica
40	884	Salmonella enterica
35	885	Salmonella enterica
32	886	Salmonella enterica
33	887	Salmonella enterica
37	888	Salmonella enterica
29	889	Salmonella enterica
29	890	Salmonella enterica
31	891	Salmonella enterica
32	892	Salmonella enterica
27	893	Salmonella enterica
32	894	Salmonella enterica
33	895	Salmonella enterica
45	896	Salmonella enterica
33	897	Salmonella enterica
50	898	Salmonella enterica
37	899	Salmonella enterica
30	900	Salmonella enterica
35	901	Salmonella enterica
37	902	Salmonella enterica
36	903	Salmonella enterica
38	904	Salmonella enterica
39	905	Salmonella enterica
30	906	Salmonella enterica
38	907	Salmonella enterica
31	908	Salmonella enterica
41	909	Salmonella enterica
41	910	Salmonella enterica
44	911	Salmonella enterica
28	912	Salmonella enterica
41	913	Salmonella enterica
31	914	Salmonella enterica
42	915	Salmonella enterica
40	916	Salmonella enterica
33	917	Salmonella enterica
31	918	Salmonella enterica
39	919	Salmonella enterica
44	920	Salmonella enterica
41	921	Salmonella enterica
40	922	Salmonella enterica
42	923	Salmonella enterica
50	924	Salmonella enterica
42	925	Salmonella enterica
39	926	Salmonella enterica
45	927	Salmonella enterica
30	928	Salmonella enterica
33	929	Salmonella enterica
35	930	Salmonella enterica
45	931	Salmonella enterica
36	932	Salmonella enterica
38	933	Salmonella enterica
39	934	Salmonella enterica
47	935	Salmonella enterica
34	936	Salmonella enterica
35	937	Salmonella enterica
30	938	Salmonella enterica
39	939	Salmonella enterica
39	940	Salmonella enterica
39	941	Salmonella enterica
38	942	Salmonella enterica
49	943	Salmonella enterica
46	944	Salmonella enterica
36	945	Salmonella enterica
34	946	Salmonella enterica
39	947	Salmonella enterica
50	948	Salmonella enterica
34	949	Salmonella enterica
44	950	Salmonella enterica
57	951	Salmonella enterica
44	952	Salmonella enterica
50	953	Salmonella enterica
44	954	Salmonella enterica
45	955	Salmonella enterica
36	956	Salmonella enterica
43	957	Salmonella enterica
55	958	Salmonella enterica
44	959	Salmonella enterica
48	960	Salmonella enterica
37	961	Salmonella enterica
32	962	Salmonella enterica
39	963	Salmonella enterica
43	964	Salmonella enterica
39	965	Salmonella enterica
48	966	Salmonella enterica
42	967	Salmonella enterica
35	968	Salmonella enterica
38	969	Salmonella enterica
51	970	Salmonella enterica
39	971	Salmonella enterica
47	972	Salmonella enterica
51	973	Salmonella enterica
42	974	Salmonella enterica
53	975	Salmonella enterica
59	976	Salmonella enterica
47	977	Salmonella enterica
41	978	Salmonella enterica
50	979	Salmonella enterica
55	980	Salmonella enterica
44	981	Salmonella enterica
43	982	Salmonella enterica
52	983	Salmonella enterica
52	984	Salmonella enterica
41	985	Salmonella enterica
56	986	Salmonella enterica
64	987	Salmonella enterica
55	988	Salmonella enterica
53	989	Salmonella enterica
57	990	Salmonella enterica
54	991	Salmonella enterica
48	992	Salmonella enterica
58	993	Salmonella enterica
52	994	Salmonella enterica
46	995	Salmonella enterica
53	996	Salmonella enterica
55	997	Salmonella enterica
63	998	Salmonella enterica
60	999	Salmonella enterica
50	1000	Salmonella enterica
52	1001	Salmonella enterica
63	1002	Salmonella enterica
54	1003	Salmonella enterica
48	1004	Salmonella enterica
67	1005	Salmonella enterica
65	1006	Salmonella enterica
52	1007	Salmonella enterica
49	1008	Salmonella enterica
51	1009	Salmonella enterica
63	1010	Salmonella enterica
63	1011	Salmonella enterica
54	1012	Salmonella enterica
50	1013	Salmonella enterica
59	1014	Salmonella enterica
64	1015	Salmonella enterica
60	1016	Salmonella enterica
60	1017	Salmonella enterica
68	1018	Salmonella enterica
60	1019	Salmonella enterica
48	1020	Salmonella enterica
49	1021	Salmonella enterica
57	1022	Salmonella enterica
57	1023	Salmonella enterica
62	1024	Salmonella enterica
58	1025	Salmonella enterica
57	1026	Salmonella enterica
67	1027	Salmonella enterica
62	1028	Salmonella enterica
52	1029	Salmonella enterica
62	1030	Salmonella enterica
67	1031	Salmonella enterica
52	1032	Salmonella enterica
72	1033	Salmonella enterica
58	1034	Salmonella enterica
73	1035	Salmonella enterica
68	1036	Salmonella enterica
89	1037	Salmonella enterica
64	1038	Salmonella enterica
80	1039	Salmonella enterica
79	1040	Salmonella enterica
86	1041	Salmonella enterica
73	1042	Salmonella enterica
63	1043	Salmonella enterica
73	1044	Salmonella enterica
63	1045	Salmonella enterica
84	1046	Salmonella enterica
73	1047	Salmonella enterica
68	1048	Salmonella enterica
75	1049	Salmonella enterica
81	1050	Salmonella enterica
68	1051	Salmonella enterica
77	1052	Salmonella enterica
79	1053	Salmonella enterica
83	1054	Salmonella enterica
81	1055	Salmonella enterica
85	1056	Salmonella enterica
85	1057	Salmonella enterica
91	1058	Salmonella enterica
71	1059	Salmonella enterica
84	1060	Salmonella enterica
85	1061	Salmonella enterica
66	1062	Salmonella enterica
78	1063	Salmonella enterica
92	1064	Salmonella enterica
74	1065	Salmonella enterica
84	1066	Salmonella enterica
75	1067	Salmonella enterica
87	1068	Salmonella enterica
79	1069	Salmonella enterica
92	1070	Salmonella enterica
86	1071	Salmonella enterica
81	1072	Salmonella enterica
89	1073	Salmonella enterica
101	1074	Salmonella enterica
90	1075	Salmonella enterica
92	1076	Salmonella enterica
104	1077	Salmonella enterica
92	1078	Salmonella enterica
88	1079	Salmonella enterica
98	1080	Salmonella enterica
100	1081	Salmonella enterica
105	1082	Salmonella enterica
95	1083	Salmonella enterica
103	1084	Salmonella enterica
98	1085	Salmonella enterica
74	1086	Salmonella enterica
102	1087	Salmonella enterica
98	1088	Salmonella enterica
89	1089	Salmonella enterica
109	1090	Salmonella enterica
85	1091	Salmonella enterica
95	1092	Salmonella enterica
88	1093	Salmonella enterica
98	1094	Salmonella enterica
119	1095	Salmonella enterica
88	1096	Salmonella enterica
84	1097	Salmonella enterica
96	1098	Salmonella enterica
93	1099	Salmonella enterica
90	1100	Salmonella enterica
103	1101	Salmonella enterica
96	1102	Salmonella enterica
92	1103	Salmonella enterica
97	1104	Salmonella enterica
95	1105	Salmonella enterica
97	1106	Salmonella enterica
96	1107	Salmonella enterica
92	1108	Salmonella enterica
93	1109	Salmonella enterica
94	1110	Salmonella enterica
104	1111	Salmonella enterica
82	1112	Salmonella enterica
99	1113	Salmonella enterica
87	1114	Salmonella enterica
93	1115	Salmonella enterica
67	1116	Salmonella enterica
101	1117	Salmonella enterica
93	1118	Salmonella enterica
102	1119	Salmonella enterica
89	1120	Salmonella enterica
88	1121	Salmonella enterica
102	1122	Salmonella enterica
104	1123	Salmonella enterica
92	1124	Salmonella enterica
103	1125	Salmonella enterica
106	1126	Salmonella enterica
104	1127	Salmonella enterica
98	1128	Salmonella enterica
101	1129	Salmonella enterica
111	1130	Salmonella enterica
76	1131	Salmonella enterica
89	1132	Salmonella enterica
82	1133	Salmonella enterica
107	1134	Salmonella enterica
76	1135	Salmonella enterica
89	1136	Salmonella enterica
113	1137	Salmonella enterica
98	1138	Salmonella enterica
108	1139	Salmonella enterica
99	1140	Salmonella enterica
134	1141	Salmonella enterica
106	1142	Salmonella enterica
93	1143	Salmonella enterica
110	1144	Salmonella enterica
105	1145	Salmonella enterica
96	1146	Salmonella enterica
109	1147	Salmonella enterica
122	1148	Salmonella enterica
102	1149	Salmonella enterica
102	1150	Salmonella enterica
105	1151	Salmonella enterica
99	1152	Salmonella enterica
112	1153	Salmonella enterica
109	1154	Salmonella enterica
106	1155	Salmonella enterica
102	1156	Salmonella enterica
104	1157	Salmonella enterica
127	1158	Salmonella enterica
111	1159	Salmonella enterica
106	1160	Salmonella enterica
116	1161	Salmonella enterica
103	1162	Salmonella enterica
97	1163	Salmonella enterica
112	1164	Salmonella enterica
96	1165	Salmonella enterica
114	1166	Salmonella enterica
110	1167	Salmonella enterica
107	1168	Salmonella enterica
102	1169	Salmonella enterica
96	1170	Salmonella enterica
113	1171	Salmonella enterica
116	1172	Salmonella enterica
114	1173	Salmonella enterica
106	1174	Salmonella enterica
116	1175	Salmonella enterica
121	1176	Salmonella enterica
111	1177	Salmonella enterica
117	1178	Salmonella enterica
113	1179	Salmonella enterica
108	1180	Salmonella enterica
113	1181	Salmonella enterica
105	1182	Salmonella enterica
104	1183	Salmonella enterica
114	1184	Salmonella enterica
109	1185	Salmonella enterica
111	1186	Salmonella enterica
110	1187	Salmonella enterica
113	1188	Salmonella enterica
101	1189	Salmonella enterica
100	1190	Salmonella enterica
113	1191	Salmonella enterica
105	1192	Salmonella enterica
102	1193	Salmonella enterica
122	1194	Salmonella enterica
101	1195	Salmonella enterica
122	1196	Salmonella enterica
109	1197	Salmonella enterica
111	1198	Salmonella enterica
124	1199	Salmonella enterica
115	1200	Salmonella enterica
137	1201	Salmonella enterica
136	1202	Salmonella enterica
116	1203	Salmonella enterica
126	1204	Salmonella enterica
135	1205	Salmonella enterica
115	1206	Salmonella enterica
117	1207	Salmonella enterica
113	1208	Salmonella enterica
127	1209	Salmonella enterica
138	1210	Salmonella enterica
133	1211	Salmonella enterica
102	1212	Salmonella enterica
114	1213	Salmonella enterica
127	1214	Salmonella enterica
122	1215	Salmonella enterica
112	1216	Salmonella enterica
143	1217	Salmonella enterica
151	1218	Salmonella enterica
115	1219	Salmonella enterica
140	1220	Salmonella enterica
124	1221	Salmonella enterica
132	1222	Salmonella enterica
136	1223	Salmonella enterica
140	1224	Salmonella enterica
134	1225	Salmonella enterica
142	1226	Salmonella enterica
134	1227	Salmonella enterica
117	1228	Salmonella enterica
129	1229	Salmonella enterica
131	1230	Salmonella enterica
126	1231	Salmonella enterica
140	1232	Salmonella enterica
142	1233	Salmonella enterica
130	1234	Salmonella enterica
144	1235	Salmonella enterica
135	1236	Salmonella enterica
129	1237	Salmonella enterica
150	1238	Salmonella enterica
137	1239	Salmonella enterica
129	1240	Salmonella enterica
141	1241	Salmonella enterica
153	1242	Salmonella enterica
148	1243	Salmonella enterica
152	1244	Salmonella enterica
134	1245	Salmonella enterica
127	1246	Salmonella enterica
132	1247	Salmonella enterica
131	1248	Salmonella enterica
133	1249	Salmonella enterica
150	1250	Salmonella enterica
162	1251	Salmonella enterica
158	1252	Salmonella enterica
157	1253	Salmonella enterica
147	1254	Salmonella enterica
149	1255	Salmonella enterica
150	1256	Salmonella enterica
155	1257	Salmonella enterica
146	1258	Salmonella enterica
140	1259	Salmonella enterica
161	1260	Salmonella enterica
134	1261	Salmonella enterica
140	1262	Salmonella enterica
149	1263	Salmonella enterica
156	1264	Salmonella enterica
151	1265	Salmonella enterica
184	1266	Salmonella enterica
136	1267	Salmonella enterica
166	1268	Salmonella enterica
155	1269	Salmonella enterica
162	1270	Salmonella enterica
177	1271	Salmonella enterica
153	1272	Salmonella enterica
174	1273	Salmonella enterica
158	1274	Salmonella enterica
156	1275	Salmonella enterica
177	1276	Salmonella enterica
135	1277	Salmonella enterica
151	1278	Salmonella enterica
163	1279	Salmonella enterica
160	1280	Salmonella enterica
181	1281	Salmonella enterica
172	1282	Salmonella enterica
180	1283	Salmonella enterica
174	1284	Salmonella enterica
178	1285	Salmonella enterica
166	1286	Salmonella enterica
180	1287	Salmonella enterica
185	1288	Salmonella enterica
166	1289	Salmonella enterica
177	1290	Salmonella enterica
164	1291	Salmonella enterica
182	1292	Salmonella enterica
175	1293	Salmonella enterica
197	1294	Salmonella enterica
189	1295	Salmonella enterica
169	1296	Salmonella enterica
199	1297	Salmonella enterica
185	1298	Salmonella enterica
193	1299	Salmonella enterica
183	1300	Salmonella enterica
180	1301	Salmonella enterica
185	1302	Salmonella enterica
178	1303	Salmonella enterica
203	1304	Salmonella enterica
239	1305	Salmonella enterica
169	1306	Salmonella enterica
205	1307	Salmonella enterica
229	1308	Salmonella enterica
189	1309	Salmonella enterica
195	1310	Salmonella enterica
190	1311	Salmonella enterica
201	1312	Salmonella enterica
225	1313	Salmonella enterica
197	1314	Salmonella enterica
217	1315	Salmonella enterica
199	1316	Salmonella enterica
229	1317	Salmonella enterica
209	1318	Salmonella enterica
230	1319	Salmonella enterica
183	1320	Salmonella enterica
207	1321	Salmonella enterica
223	1322	Salmonella enterica
215	1323	Salmonella enterica
210	1324	Salmonella enterica
210	1325	Salmonella enterica
195	1326	Salmonella enterica
187	1327	Salmonella enterica
248	1328	Salmonella enterica
221	1329	Salmonella enterica
213	1330	Salmonella enterica
211	1331	Salmonella enterica
203	1332	Salmonella enterica
226	1333	Salmonella enterica
212	1334	Salmonella enterica
192	1335	Salmonella enterica
245	1336	Salmonella enterica
201	1337	Salmonella enterica
223	1338	Salmonella enterica
220	1339	Salmonella enterica
220	1340	Salmonella enterica
226	1341	Salmonella enterica
206	1342	Salmonella enterica
229	1343	Salmonella enterica
227	1344	Salmonella enterica
234	1345	Salmonella enterica
216	1346	Salmonella enterica
232	1347	Salmonella enterica
204	1348	Salmonella enterica
249	1349	Salmonella enterica
233	1350	Salmonella enterica
259	1351	Salmonella enterica
231	1352	Salmonella enterica
246	1353	Salmonella enterica
258	1354	Salmonella enterica
257	1355	Salmonella enterica
251	1356	Salmonella enterica
215	1357	Salmonella enterica
237	1358	Salmonella enterica
230	1359	Salmonella enterica
245	1360	Salmonella enterica
243	1361	Salmonella enterica
237	1362	Salmonella enterica
253	1363	Salmonella enterica
233	1364	Salmonella enterica
228	1365	Salmonella enterica
246	1366	Salmonella enterica
246	1367	Salmonella enterica
245	1368	Salmonella enterica
219	1369	Salmonella enterica
278	1370	Salmonella enterica
245	1371	Salmonella enterica
282	1372	Salmonella enterica
235	1373	Salmonella enterica
216	1374	Salmonella enterica
245	1375	Salmonella enterica
240	1376	Salmonella enterica
262	1377	Salmonella enterica
249	1378	Salmonella enterica
223	1379	Salmonella enterica
245	1380	Salmonella enterica
246	1381	Salmonella enterica
257	1382	Salmonella enterica
259	1383	Salmonella enterica
226	1384	Salmonella enterica
239	1385	Salmonella enterica
262	1386	Salmonella enterica
283	1387	Salmonella enterica
257	1388	Salmonella enterica
282	1389	Salmonella enterica
250	1390	Salmonella enterica
243	1391	Salmonella enterica
247	1392	Salmonella enterica
258	1393	Salmonella enterica
263	1394	Salmonella enterica
255	1395	Salmonella enterica
281	1396	Salmonella enterica
261	1397	Salmonella enterica
314	1398	Salmonella enterica
253	1399	Salmonella enterica
279	1400	Salmonella enterica
268	1401	Salmonella enterica
262	1402	Salmonella enterica
258	1403	Salmonella enterica
269	1404	Salmonella enterica
272	1405	Salmonella enterica
230	1406	Salmonella enterica
270	1407	Salmonella enterica
240	1408	Salmonella enterica
255	1409	Salmonella enterica
278	1410	Salmonella enterica
266	1411	Salmonella enterica
265	1412	Salmonella enterica
287	1413	Salmonella enterica
266	1414	Salmonella enterica
268	1415	Salmonella enterica
271	1416	Salmonella enterica
245	1417	Salmonella enterica
281	1418	Salmonella enterica
307	1419	Salmonella enterica
268	1420	Salmonella enterica
293	1421	Salmonella enterica
269	1422	Salmonella enterica
261	1423	Salmonella enterica
297	1424	Salmonella enterica
277	1425	Salmonella enterica
254	1426	Salmonella enterica
259	1427	Salmonella enterica
288	1428	Salmonella enterica
243	1429	Salmonella enterica
267	1430	Salmonella enterica
270	1431	Salmonella enterica
304	1432	Salmonella enterica
252	1433	Salmonella enterica
282	1434	Salmonella enterica
246	1435	Salmonella enterica
283	1436	Salmonella enterica
259	1437	Salmonella enterica
275	1438	Salmonella enterica
270	1439	Salmonella enterica
263	1440	Salmonella enterica
279	1441	Salmonella enterica
270	1442	Salmonella enterica
259	1443	Salmonella enterica
278	1444	Salmonella enterica
282	1445	Salmonella enterica
289	1446	Salmonella enterica
281	1447	Salmonella enterica
300	1448	Salmonella enterica
278	1449	Salmonella enterica
270	1450	Salmonella enterica
275	1451	Salmonella enterica
308	1452	Salmonella enterica
256	1453	Salmonella enterica
266	1454	Salmonella enterica
285	1455	Salmonella enterica
257	1456	Salmonella enterica
287	1457	Salmonella enterica
302	1458	Salmonella enterica
271	1459	Salmonella enterica
295	1460	Salmonella enterica
284	1461	Salmonella enterica
312	1462	Salmonella enterica
252	1463	Salmonella enterica
307	1464	Salmonella enterica
295	1465	Salmonella enterica
287	1466	Salmonella enterica
271	1467	Salmonella enterica
242	1468	Salmonella enterica
281	1469	Salmonella enterica
270	1470	Salmonella enterica
304	1471	Salmonella enterica
258	1472	Salmonella enterica
266	1473	Salmonella enterica
292	1474	Salmonella enterica
321	1475	Salmonella enterica
297	1476	Salmonella enterica
284	1477	Salmonella enterica
282	1478	Salmonella enterica
296	1479	Salmonella enterica
301	1480	Salmonella enterica
285	1481	Salmonella enterica
299	1482	Salmonella enterica
288	1483	Salmonella enterica
272	1484	Salmonella enterica
289	1485	Salmonella enterica
277	1486	Salmonella enterica
283	1487	Salmonella enterica
291	1488	Salmonella enterica
277	1489	Salmonella enterica
310	1490	Salmonella enterica
279	1491	Salmonella enterica
265	1492	Salmonella enterica
288	1493	Salmonella enterica
271	1494	Salmonella enterica
245	1495	Salmonella enterica
278	1496	Salmonella enterica
296	1497	Salmonella enterica
282	1498	Salmonella enterica
265	1499	Salmonella enterica
271	1500	Salmonella enterica
267	1501	Salmonella enterica
278	1502	Salmonella enterica
300	1503	Salmonella enterica
293	1504	Salmonella enterica
254	1505	Salmonella enterica
304	1506	Salmonella enterica
297	1507	Salmonella enterica
299	1508	Salmonella enterica
264	1509	Salmonella enterica
277	1510	Salmonella enterica
284	1511	Salmonella enterica
255	1512	Salmonella enterica
276	1513	Salmonella enterica
283	1514	Salmonella enterica
289	1515	Salmonella enterica
275	1516	Salmonella enterica
291	1517	Salmonella enterica
313	1518	Salmonella enterica
265	1519	Salmonella enterica
253	1520	Salmonella enterica
260	1521	Salmonella enterica
274	1522	Salmonella enterica
300	1523	Salmonella enterica
246	1524	Salmonella enterica
251	1525	Salmonella enterica
272	1526	Salmonella enterica
259	1527	Salmonella enterica
282	1528	Salmonella enterica
238	1529	Salmonella enterica
237	1530	Salmonella enterica
275	1531	Salmonella enterica
279	1532	Salmonella enterica
263	1533	Salmonella enterica
252	1534	Salmonella enterica
232	1535	Salmonella enterica
242	1536	Salmonella enterica
251	1537	Salmonella enterica
245	1538	Salmonella enterica
249	1539	Salmonella enterica
267	1540	Salmonella enterica
269	1541	Salmonella enterica
300	1542	Salmonella enterica
270	1543	Salmonella enterica
271	1544	Salmonella enterica
262	1545	Salmonella enterica
233	1546	Salmonella enterica
256	1547	Salmonella enterica
227	1548	Salmonella enterica
240	1549	Salmonella enterica
265	1550	Salmonella enterica
243	1551	Salmonella enterica
229	1552	Salmonella enterica
260	1553	Salmonella enterica
255	1554	Salmonella enterica
266	1555	Salmonella enterica
243	1556	Salmonella enterica
240	1557	Salmonella enterica
261	1558	Salmonella enterica
257	1559	Salmonella enterica
234	1560	Salmonella enterica
251	1561	Salmonella enterica
265	1562	Salmonella enterica
263	1563	Salmonella enterica
262	1564	Salmonella enterica
263	1565	Salmonella enterica
261	1566	Salmonella enterica
234	1567	Salmonella enterica
252	1568	Salmonella enterica
240	1569	Salmonella enterica
231	1570	Salmonella enterica
247	1571	Salmonella enterica
231	1572	Salmonella enterica
238	1573	Salmonella enterica
251	1574	Salmonella enterica
268	1575	Salmonella enterica
247	1576	Salmonella enterica
254	1577	Salmonella enterica
228	1578	Salmonella enterica
237	1579	Salmonella enterica
243	1580	Salmonella enterica
235	1581	Salmonella enterica
226	1582	Salmonella enterica
251	1583	Salmonella enterica
214	1584	Salmonella enterica
236	1585	Salmonella enterica
266	1586	Salmonella enterica
245	1587	Salmonella enterica
238	1588	Salmonella enterica
235	1589	Salmonella enterica
241	1590	Salmonella enterica
242	1591	Salmonella enterica
230	1592	Salmonella enterica
220	1593	Salmonella enterica
210	1594	Salmonella enterica
223	1595	Salmonella enterica
244	1596	Salmonella enterica
223	1597	Salmonella enterica
243	1598	Salmonella enterica
246	1599	Salmonella enterica
245	1600	Salmonella enterica
233	1601	Salmonella enterica
228	1602	Salmonella enterica
248	1603	Salmonella enterica
232	1604	Salmonella enterica
212	1605	Salmonella enterica
236	1606	Salmonella enterica
221	1607	Salmonella enterica
238	1608	Salmonella enterica
235	1609	Salmonella enterica
225	1610	Salmonella enterica
214	1611	Salmonella enterica
213	1612	Salmonella enterica
219	1613	Salmonella enterica
188	1614	Salmonella enterica
196	1615	Salmonella enterica
207	1616	Salmonella enterica
230	1617	Salmonella enterica
217	1618	Salmonella enterica
237	1619	Salmonella enterica
236	1620	Salmonella enterica
216	1621	Salmonella enterica
237	1622	Salmonella enterica
213	1623	Salmonella enterica
237	1624	Salmonella enterica
204	1625	Salmonella enterica
229	1626	Salmonella enterica
217	1627	Salmonella enterica
221	1628	Salmonella enterica
203	1629	Salmonella enterica
236	1630	Salmonella enterica
208	1631	Salmonella enterica
218	1632	Salmonella enterica
202	1633	Salmonella enterica
230	1634	Salmonella enterica
228	1635	Salmonella enterica
201	1636	Salmonella enterica
217	1637	Salmonella enterica
196	1638	Salmonella enterica
173	1639	Salmonella enterica
206	1640	Salmonella enterica
231	1641	Salmonella enterica
212	1642	Salmonella enterica
201	1643	Salmonella enterica
218	1644	Salmonella enterica
231	1645	Salmonella enterica
201	1646	Salmonella enterica
206	1647	Salmonella enterica
190	1648	Salmonella enterica
199	1649	Salmonella enterica
192	1650	Salmonella enterica
194	1651	Salmonella enterica
201	1652	Salmonella enterica
201	1653	Salmonella enterica
200	1654	Salmonella enterica
206	1655	Salmonella enterica
188	1656	Salmonella enterica
178	1657	Salmonella enterica
188	1658	Salmonella enterica
197	1659	Salmonella enterica
199	1660	Salmonella enterica
173	1661	Salmonella enterica
186	1662	Salmonella enterica
198	1663	Salmonella enterica
155	1664	Salmonella enterica
202	1665	Salmonella enterica
183	1666	Salmonella enterica
165	1667	Salmonella enterica
180	1668	Salmonella enterica
168	1669	Salmonella enterica
175	1670	Salmonella enterica
180	1671	Salmonella enterica
166	1672	Salmonella enterica
184	1673	Salmonella enterica
157	1674	Salmonella enterica
156	1675	Salmonella enterica
174	1676	Salmonella enterica
178	1677	Salmonella enterica
179	1678	Salmonella enterica
150	1679	Salmonella enterica
188	1680	Salmonella enterica
165	1681	Salmonella enterica
160	1682	Salmonella enterica
126	1683	Salmonella enterica
155	1684	Salmonella enterica
170	1685	Salmonella enterica
156	1686	Salmonella enterica
165	1687	Salmonella enterica
178	1688	Salmonella enterica
173	1689	Salmonella enterica
169	1690	Salmonella enterica
166	1691	Salmonella enterica
159	1692	Salmonella enterica
150	1693	Salmonella enterica
161	1694	Salmonella enterica
168	1695	Salmonella enterica
149	1696	Salmonella enterica
139	1697	Salmonella enterica
178	1698	Salmonella enterica
163	1699	Salmonella enterica
157	1700	Salmonella enterica
157	1701	Salmonella enterica
175	1702	Salmonella enterica
138	1703	Salmonella enterica
126	1704	Salmonella enterica
149	1705	Salmonella enterica
130	1706	Salmonella enterica
136	1707	Salmonella enterica
140	1708	Salmonella enterica
133	1709	Salmonella enterica
148	1710	Salmonella enterica
125	1711	Salmonella enterica
137	1712	Salmonella enterica
136	1713	Salmonella enterica
132	1714	Salmonella enterica
132	1715	Salmonella enterica
126	1716	Salmonella enterica
113	1717	Salmonella enterica
124	1718	Salmonella enterica
152	1719	Salmonella enterica
133	1720	Salmonella enterica
115	1721	Salmonella enterica
127	1722	Salmonella enterica
131	1723	Salmonella enterica
123	1724	Salmonella enterica
130	1725	Salmonella enterica
117	1726	Salmonella enterica
118	1727	Salmonella enterica
135	1728	Salmonella enterica
136	1729	Salmonella enterica
100	1730	Salmonella enterica
110	1731	Salmonella enterica
109	1732	Salmonella enterica
100	1733	Salmonella enterica
105	1734	Salmonella enterica
106	1735	Salmonella enterica
128	1736	Salmonella enterica
102	1737	Salmonella enterica
114	1738	Salmonella enterica
113	1739	Salmonella enterica
112	1740	Salmonella enterica
114	1741	Salmonella enterica
114	1742	Salmonella enterica
105	1743	Salmonella enterica
116	1744	Salmonella enterica
106	1745	Salmonella enterica
123	1746	Salmonella enterica
95	1747	Salmonella enterica
99	1748	Salmonella enterica
110	1749	Salmonella enterica
96	1750	Salmonella enterica
99	1751	Salmonella enterica
97	1752	Salmonella enterica
103	1753	Salmonella enterica
110	1754	Salmonella enterica
106	1755	Salmonella enterica
111	1756	Salmonella enterica
101	1757	Salmonella enterica
86	1758	Salmonella enterica
97	1759	Salmonella enterica
77	1760	Salmonella enterica
118	1761	Salmonella enterica
117	1762	Salmonella enterica
95	1763	Salmonella enterica
102	1764	Salmonella enterica
99	1765	Salmonella enterica
97	1766	Salmonella enterica
86	1767	Salmonella enterica
108	1768	Salmonella enterica
88	1769	Salmonella enterica
88	1770	Salmonella enterica
93	1771	Salmonella enterica
98	1772	Salmonella enterica
86	1773	Salmonella enterica
102	1774	Salmonella enterica
91	1775	Salmonella enterica
100	1776	Salmonella enterica
76	1777	Salmonella enterica
104	1778	Salmonella enterica
91	1779	Salmonella enterica
86	1780	Salmonella enterica
77	1781	Salmonella enterica
76	1782	Salmonella enterica
76	1783	Salmonella enterica
96	1784	Salmonella enterica
98	1785	Salmonella enterica
92	1786	Salmonella enterica
88	1787	Salmonella enterica
87	1788	Salmonella enterica
70	1789	Salmonella enterica
106	1790	Salmonella enterica
72	1791	Salmonella enterica
83	1792	Salmonella enterica
87	1793	Salmonella enterica
77	1794	Salmonella enterica
89	1795	Salmonella enterica
82	1796	Salmonella enterica
65	1797	Salmonella enterica
70	1798	Salmonella enterica
83	1799	Salmonella enterica
73	1800	Salmonella enterica
70	1801	Salmonella enterica
72	1802	Salmonella enterica
79	1803	Salmonella enterica
74	1804	Salmonella enterica
75	1805	Salmonella enterica
73	1806	Salmonella enterica
65	1807	Salmonella enterica
66	1808	Salmonella enterica
65	1809	Salmonella enterica
63	1810	Salmonella enterica
73	1811	Salmonella enterica
68	1812	Salmonella enterica
47	1813	Salmonella enterica
62	1814	Salmonella enterica
66	1815	Salmonella enterica
59	1816	Salmonella enterica
65	1817	Salmonella enterica
65	1818	Salmonella enterica
51	1819	Salmonella enterica
51	1820	Salmonella enterica
49	1821	Salmonella enterica
67	1822	Salmonella enterica
54	1823	Salmonella enterica
56	1824	Salmonella enterica
49	1825	Salmonella enterica
52	1826	Salmonella enterica
57	1827	Salmonella enterica
52	1828	Salmonella enterica
61	1829	Salmonella enterica
46	1830	Salmonella enterica
52	1831	Salmonella enterica
55	1832	Salmonella enterica
46	1833	Salmonella enterica
54	1834	Salmonella enterica
58	1835	Salmonella enterica
51	1836	Salmonella enterica
36	1837	Salmonella enterica
39	1838	Salmonella enterica
54	1839	Salmonella enterica
58	1840	Salmonella enterica
36	1841	Salmonella enterica
41	1842	Salmonella enterica
39	1843	Salmonella enterica
45	1844	Salmonella enterica
36	1845	Salmonella enterica
49	1846	Salmonella enterica
44	1847	Salmonella enterica
40	1848	Salmonella enterica
41	1849	Salmonella enterica
43	1850	Salmonella enterica
44	1851	Salmonella enterica
43	1852	Salmonella enterica
38	1853	Salmonella enterica
45	1854	Salmonella enterica
45	1855	Salmonella enterica
43	1856	Salmonella enterica
41	1857	Salmonella enterica
43	1858	Salmonella enterica
46	1859	Salmonella enterica
37	1860	Salmonella enterica
38	1861	Salmonella enterica
36	1862	Salmonella enterica
48	1863	Salmonella enterica
36	1864	Salmonella enterica
44	1865	Salmonella enterica
38	1866	Salmonella enterica
44	1867	Salmonella enterica
55	1868	Salmonella enterica
41	1869	Salmonella enterica
45	1870	Salmonella enterica
48	1871	Salmonella enterica
32	1872	Salmonella enterica
33	1873	Salmonella enterica
47	1874	Salmonella enterica
27	1875	Salmonella enterica
34	1876	Salmonella enterica
35	1877	Salmonella enterica
42	1878	Salmonella enterica
41	1879	Salmonella enterica
37	1880	Salmonella enterica
46	1881	Salmonella enterica
40	1882	Salmonella enterica
55	1883	Salmonella enterica
42	1884	Salmonella enterica
27	1885	Salmonella enterica
36	1886	Salmonella enterica
35	1887	Salmonella enterica
45	1888	Salmonella enterica
34	1889	Salmonella enterica
28	1890	Salmonella enterica
31	1891	Salmonella enterica
35	1892	Salmonella enterica
37	1893	Salmonella enterica
15	1894	Salmonella enterica
38	1895	Salmonella enterica
35	1896	Salmonella enterica
31	1897	Salmonella enterica
30	1898	Salmonella enterica
36	1899	Salmonella enterica
46	1900	Salmonella enterica
33	1901	Salmonella enterica
33	1902	Salmonella enterica
35	1903	Salmonella enterica
36	1904	Salmonella enterica
34	1905	Salmonella enterica
28	1906	Salmonella enterica
19	1907	Salmonella enterica
42	1908	Salmonella enterica
44	1909	Salmonella enterica
39	1910	Salmonella enterica
37	1911	Salmonella enterica
41	1912	Salmonella enterica
33	1913	Salmonella enterica
39	1914	Salmonella enterica
26	1915	Salmonella enterica
42	1916	Salmonella enterica
27	1917	Salmonella enterica
36	1918	Salmonella enterica
36	1919	Salmonella enterica
39	1920	Salmonella enterica
23	1921	Salmonella enterica
26	1922	Salmonella enterica
24	1923	Salmonella enterica
33	1924	Salmonella enterica
42	1925	Salmonella enterica
32	1926	Salmonella enterica
42	1927	Salmonella enterica
30	1928	Salmonella enterica
29	1929	Salmonella enterica
31	1930	Salmonella enterica
33	1931	Salmonella enterica
32	1932	Salmonella enterica
31	1933	Salmonella enterica
25	1934	Salmonella enterica
38	1935	Salmonella enterica
29	1936	Salmonella enterica
31	1937	Salmonella enterica
28	1938	Salmonella enterica
35	1939	Salmonella enterica
37	1940	Salmonella enterica
27	1941	Salmonella enterica
37	1942	Salmonella enterica
31	1943	Salmonella enterica
30	1944	Salmonella enterica
30	1945	Salmonella enterica
27	1946	Salmonella enterica
35	1947	Salmonella enterica
31	1948	Salmonella enterica
35	1949	Salmonella enterica
31	1950	Salmonella enterica
35	1951	Salmonella enterica
32	1952	Salmonella enterica
31	1953	Salmonella enterica
36	1954	Salmonella enterica
35	1955	Salmonella enterica
32	1956	Salmonella enterica
21	1957	Salmonella enterica
33	1958	Salmonella enterica
26	1959	Salmonella enterica
31	1960	Salmonella enterica
35	1961	Salmonella enterica
28	1962	Salmonella enterica
30	1963	Salmonella enterica
21	1964	Salmonella enterica
36	1965	Salmonella enterica
26	1966	Salmonella enterica
28	1967	Salmonella enterica
31	1968	Salmonella enterica
37	1969	Salmonella enterica
35	1970	Salmonella enterica
35	1971	Salmonella enterica
19	1972	Salmonella enterica
35	1973	Salmonella enterica
35	1974	Salmonella enterica
44	1975	Salmonella enterica
31	1976	Salmonella enterica
46	1977	Salmonella enterica
31	1978	Salmonella enterica
37	1979	Salmonella enterica
38	1980	Salmonella enterica
30	1981	Salmonella enterica
21	1982	Salmonella enterica
34	1983	Salmonella enterica
43	1984	Salmonella enterica
33	1985	Salmonella enterica
36	1986	Salmonella enterica
38	1987	Salmonella enterica
38	1988	Salmonella enterica
38	1989	Salmonella enterica
21	1990	Salmonella enterica
32	1991	Salmonella enterica
33	1992	Salmonella enterica
30	1993	Salmonella enterica
28	1994	Salmonella enterica
40	1995	Salmonella enterica
30	1996	Salmonella enterica
39	1997	Salmonella enterica
38	1998	Salmonella enterica
38	1999	Salmonella enterica
29	2000	Salmonella enterica
31	2001	Salmonella enterica
28	2002	Salmonella enterica
28	2003	Salmonella enterica
34	2004	Salmonella enterica
22	2005	Salmonella enterica
27	2006	Salmonella enterica
33	2007	Salmonella enterica
34	2008	Salmonella enterica
34	2009	Salmonella enterica
39	2010	Salmonella enterica
27	2011	Salmonella enterica
27	2012	Salmonella enterica
31	2013	Salmonella enterica
37	2014	Salmonella enterica
33	2015	Salmonella enterica
28	2016	Salmonella enterica
39	2017	Salmonella enterica
39	2018	Salmonella enterica
27	2019	Salmonella enterica
26	2020	Salmonella enterica
34	2021	Salmonella enterica
45	2022	Salmonella enterica
39	2023	Salmonella enterica
28	2024	Salmonella enterica
38	2025	Salmonella enterica
25	2026	Salmonella enterica
40	2027	Salmonella enterica
29	2028	Salmonella enterica
29	2029	Salmonella enterica
32	2030	Salmonella enterica
29	2031	Salmonella enterica
37	2032	Salmonella enterica
33	2033	Salmonella enterica
30	2034	Salmonella enterica
22	2035	Salmonella enterica
29	2036	Salmonella enterica
34	2037	Salmonella enterica
36	2038	Salmonella enterica
34	2039	Salmonella enterica
31	2040	Salmonella enterica
36	2041	Salmonella enterica
33	2042	Salmonella enterica
31	2043	Salmonella enterica
35	2044	Salmonella enterica
29	2045	Salmonella enterica
38	2046	Salmonella enterica
24	2047	Salmonella enterica
22	2048	Salmonella enterica
23	2049	Salmonella enterica
43	2050	Salmonella enterica
32	2051	Salmonella enterica
40	2052	Salmonella enterica
29	2053	Salmonella enterica
34	2054	Salmonella enterica
28	2055	Salmonella enterica
33	2056	Salmonella enterica
37	2057	Salmonella enterica
32	2058	Salmonella enterica
28	2059	Salmonella enterica
32	2060	Salmonella enterica
32	2061	Salmonella enterica
40	2062	Salmonella enterica
34	2063	Salmonella enterica
26	2064	Salmonella enterica
33	2065	Salmonella enterica
31	2066	Salmonella enterica
30	2067	Salmonella enterica
28	2068	Salmonella enterica
30	2069	Salmonella enterica
28	2070	Salmonella enterica
35	2071	Salmonella enterica
33	2072	Salmonella enterica
38	2073	Salmonella enterica
27	2074	Salmonella enterica
34	2075	Salmonella enterica
30	2076	Salmonella enterica
38	2077	Salmonella enterica
40	2078	Salmonella enterica
22	2079	Salmonella enterica
27	2080	Salmonella enterica
34	2081	Salmonella enterica
30	2082	Salmonella enterica
36	2083	Salmonella enterica
26	2084	Salmonella enterica
23	2085	Salmonella enterica
29	2086	Salmonella enterica
29	2087	Salmonella enterica
22	2088	Salmonella enterica
38	2089	Salmonella enterica
33	2090	Salmonella enterica
32	2091	Salmonella enterica
32	2092	Salmonella enterica
26	2093	Salmonella enterica
39	2094	Salmonella enterica
30	2095	Salmonella enterica
26	2096	Salmonella enterica
33	2097	Salmonella enterica
22	2098	Salmonella enterica
33	2099	Salmonella enterica
34	2100	Salmonella enterica
36	2101	Salmonella enterica
33	2102	Salmonella enterica
33	2103	Salmonella enterica
32	2104	Salmonella enterica
38	2105	Salmonella enterica
31	2106	Salmonella enterica
41	2107	Salmonella enterica
37	2108	Salmonella enterica
42	2109	Salmonella enterica
38	2110	Salmonella enterica
30	2111	Salmonella enterica
32	2112	Salmonella enterica
28	2113	Salmonella enterica
30	2114	Salmonella enterica
32	2115	Salmonella enterica
34	2116	Salmonella enterica
27	2117	Salmonella enterica
29	2118	Salmonella enterica
31	2119	Salmonella enterica
39	2120	Salmonella enterica
25	2121	Salmonella enterica
38	2122	Salmonella enterica
34	2123	Salmonella enterica
32	2124	Salmonella enterica
41	2125	Salmonella enterica
33	2126	Salmonella enterica
26	2127	Salmonella enterica
38	2128	Salmonella enterica
41	2129	Salmonella enterica
39	2130	Salmonella enterica
30	2131	Salmonella enterica
32	2132	Salmonella enterica
40	2133	Salmonella enterica
31	2134	Salmonella enterica
27	2135	Salmonella enterica
43	2136	Salmonella enterica
22	2137	Salmonella enterica
28	2138	Salmonella enterica
33	2139	Salmonella enterica
28	2140	Salmonella enterica
36	2141	Salmonella enterica
37	2142	Salmonella enterica
19	2143	Salmonella enterica
29	2144	Salmonella enterica
35	2145	Salmonella enterica
36	2146	Salmonella enterica
33	2147	Salmonella enterica
28	2148	Salmonella enterica
39	2149	Salmonella enterica
33	2150	Salmonella enterica
41	2151	Salmonella enterica
26	2152	Salmonella enterica
36	2153	Salmonella enterica
35	2154	Salmonella enterica
38	2155	Salmonella enterica
31	2156	Salmonella enterica
31	2157	Salmonella enterica
40	2158	Salmonella enterica
33	2159	Salmonella enterica
43	2160	Salmonella enterica
40	2161	Salmonella enterica
32	2162	Salmonella enterica
27	2163	Salmonella enterica
33	2164	Salmonella enterica
34	2165	Salmonella enterica
34	2166	Salmonella enterica
32	2167	Salmonella enterica
36	2168	Salmonella enterica
25	2169	Salmonella enterica
25	2170	Salmonella enterica
32	2171	Salmonella enterica
33	2172	Salmonella enterica
27	2173	Salmonella enterica
29	2174	Salmonella enterica
29	2175	Salmonella enterica
36	2176	Salmonella enterica
30	2177	Salmonella enterica
34	2178	Salmonella enterica
33	2179	Salmonella enterica
25	2180	Salmonella enterica
[truncated: 13,887 more rows]

## Sheet: Table 4
	Position in the fiber gene
	T7 (gp17)	ΦSG-JL2 (gp17)	Vi06 (vi43)
BC loop	1416-1443	1164-1191	612-639
DE loop	1494-1509	1194-1209	1770-1785
FG loop	1551-1566	1074-1089	1449-1464
HI loop	1623-1635	1047-1059	702-720
Strain	Phage tail	TFU/mL	Mutation	Genotype ID
Shigella sonnei HNCMB 25021	Vi06	95000	V13	Mut 1
Shigella sonnei HNCMB 25021	Vi06	500000	V13	Mut 1
Shigella sonnei HNCMB 25021	Vi06	600000	V13	Mut 1
Shigella sonnei HNCMB 25021	Vi06	750000	A217V, D277G, G331R, A333G, K347T	Mut 2
Shigella sonnei HNCMB 25021	Vi06	650000	A217V, D277G, G331R, A333G, K347T	Mut 2
Shigella sonnei HNCMB 25021	Vi06	190000	A217V, D277G, G331R, A333G, K347T	Mut 2
Shigella sonnei HNCMB 25021	Vi06	2500000	P216L, N205K	Mut 3
Shigella sonnei HNCMB 25021	Vi06	450000	P216L, N205K	Mut 3
Shigella sonnei HNCMB 25021	Vi06	135000	P216L, N205K	Mut 3
Shigella sonnei HNCMB 25021	Vi06	600000	P216L, N218N	Mut 4
Shigella sonnei HNCMB 25021	Vi06	6500000	P216L, N218N	Mut 4
Shigella sonnei HNCMB 25021	Vi06	6000000	P216L, N218N	Mut 4
Shigella sonnei HNCMB 25021	Vi06	45000	WT	WT
Shigella sonnei HNCMB 25021	Vi06	100000	WT	WT
Shigella sonnei HNCMB 25021	Vi06	11500	WT	WT
Shigella sonnei HNCMB 25021	ΦSG_jl2	4500000	N400K, P401L, N402K	Mut 1
Shigella sonnei HNCMB 25021	ΦSG_jl2	5500000	N400K, P401L, N402K	Mut 1
Shigella sonnei HNCMB 25021	ΦSG_jl2	20500000	N400K, P401L, N402K	Mut 1
Shigella sonnei HNCMB 25021	ΦSG_jl2	1	T317P, R368R , N400K, P401L, N402K	Mut 2
Shigella sonnei HNCMB 25021	ΦSG_jl2	1	T317P, R368R , N400K, P401L, N402K	Mut 2
Shigella sonnei HNCMB 25021	ΦSG_jl2	400	T317P, R368R , N400K, P401L, N402K	Mut 2
Shigella sonnei HNCMB 25021	ΦSG_jl2	1	WT	WT
Shigella sonnei HNCMB 25021	ΦSG_jl2	1	WT	WT
Shigella sonnei HNCMB 25021	ΦSG_jl2	1	WT	WT
Shigella sonnei HNCMB 25021	T7	550000000	V544G	Mut 1
Shigella sonnei HNCMB 25021	T7	200000000	V544G	Mut 1
Shigella sonnei HNCMB 25021	T7	25000000	V544G	Mut 1
Shigella sonnei HNCMB 25021	T7	65000	P545S, N546S	Mut 2
Shigella sonnei HNCMB 25021	T7	800000	P545S, N546S	Mut 2
Shigella sonnei HNCMB 25021	T7	600000	P545S, N546S	Mut 2
Shigella sonnei HNCMB 25021	T7	300000	D540N, S541R	Mut 3
Shigella sonnei HNCMB 25021	T7	1500000	D540N, S541R	Mut 3
Shigella sonnei HNCMB 25021	T7	600000	D540N, S541R	Mut 3
Shigella sonnei HNCMB 25021	T7	1100000	V482I, V484V	Mut 4
Shigella sonnei HNCMB 25021	T7	1500000	V482I, V484V	Mut 4
Shigella sonnei HNCMB 25021	T7	200000	V482I, V484V	Mut 4
Shigella sonnei HNCMB 25021	T7	250000	WT	WT
Shigella sonnei HNCMB 25021	T7	18000000	WT	WT
Shigella sonnei HNCMB 25021	T7	750000	WT	WT
Enterobacter cloacae ATCC 23355	T7	11000	V544A	Mut 2
Enterobacter cloacae ATCC 23355	T7	6500	V544A	Mut 2
Enterobacter cloacae ATCC 23355	T7	20000	V544A	Mut 2
Enterobacter cloacae ATCC 23355	T7	1	WT	WT
Enterobacter cloacae ATCC 23355	T7	1	WT	WT
Enterobacter cloacae ATCC 23355	T7	1	WT	WT
Escherichia coli NCTC 13351	ΦSG_jl2	300000	G398R, N400K, R408K	Mut 2
Escherichia coli NCTC 13351	ΦSG_jl2	1250000	G398R, N400K, R408K	Mut 2
Escherichia coli NCTC 13351	ΦSG_jl2	2700000	G398R, N400K, R408K	Mut 2
Escherichia coli NCTC 13351	ΦSG_jl2	1900000	G398R, N400K	Mut 3
Escherichia coli NCTC 13351	ΦSG_jl2	800000	G398R, N400K	Mut 3
Escherichia coli NCTC 13351	ΦSG_jl2	2600000	G398R, N400K	Mut 3
Escherichia coli NCTC 13351	ΦSG_jl2	1	WT	WT
Escherichia coli NCTC 13351	ΦSG_jl2	1	WT	WT
Escherichia coli NCTC 13351	ΦSG_jl2	1	WT	WT
Escherichia coli K12 BW 25113 dwaaR	T7	300	D540G	Mut 1
Escherichia coli K12 BW 25113 dwaaR	T7	450	D540G	Mut 1
Escherichia coli K12 BW 25113 dwaaR	T7	200	D540G	Mut 1
Escherichia coli K12 BW 25113 dwaaR	T7	900	K536K, N537T, D540A, A547A, M549I	Mut 2
Escherichia coli K12 BW 25113 dwaaR	T7	600	K536K, N537T, D540A, A547A, M549I	Mut 2
Escherichia coli K12 BW 25113 dwaaR	T7	1000	K536K, N537T, D540A, A547A, M549I	Mut 2
Escherichia coli K12 BW 25113 dwaaR	T7	1500000	P511P,G521R,L524L,D540N,A540V	Mut 3
Escherichia coli K12 BW 25113 dwaaR	T7	2000000	P511P,G521R,L524L,D540N,A540V	Mut 3
Escherichia coli K12 BW 25113 dwaaR	T7	4000000	P511P,G521R,L524L,D540N,A540V	Mut 3
Escherichia coli K12 BW 25113 dwaaR	T7	4500000	D540N, S541R	Mut 4
Escherichia coli K12 BW 25113 dwaaR	T7	4500000	D540N, S541R	Mut 4
Escherichia coli K12 BW 25113 dwaaR	T7	4000000	D540N, S541R	Mut 4
Escherichia coli K12 BW 25113 dwaaR	T7	450000000	A539A,D540H,S541R,I548L	Mut 5
Escherichia coli K12 BW 25113 dwaaR	T7	700000000	A539A,D540H,S541R,I548L	Mut 5
Escherichia coli K12 BW 25113 dwaaR	T7	150000000	A539A,D540H,S541R,I548L	Mut 5
Escherichia coli K12 BW 25113 dwaaR	T7	15000000	N537I,D540E,S541R,P545T	Mut 6
Escherichia coli K12 BW 25113 dwaaR	T7	20000000	N537I,D540E,S541R,P545T	Mut 6
Escherichia coli K12 BW 25113 dwaaR	T7	9000000	N537I,D540E,S541R,P545T	Mut 6
Escherichia coli K12 BW 25113 dwaaR	T7	40000000	D540S,S541R	Mut 7
Escherichia coli K12 BW 25113 dwaaR	T7	70000000	D540S,S541R	Mut 7
Escherichia coli K12 BW 25113 dwaaR	T7	50000000	D540S,S541R	Mut 7
Escherichia coli K12 BW 25113 dwaaR	T7	70000000	D540H,S541R	Mut 8
Escherichia coli K12 BW 25113 dwaaR	T7	35000000	D540H,S541R	Mut 8
Escherichia coli K12 BW 25113 dwaaR	T7	60000000	D540H,S541R	Mut 8
Escherichia coli K12 BW 25113 dwaaR	T7	4500000	A539A,D540H,S541R	Mut 9
Escherichia coli K12 BW 25113 dwaaR	T7	6000000	A539A,D540H,S541R	Mut 9
Escherichia coli K12 BW 25113 dwaaR	T7	5000000	A539A,D540H,S541R	Mut 9
Escherichia coli K12 BW 25113 dwaaR	T7	96	WT	WT
Escherichia coli K12 BW 25113 dwaaR	T7	150	WT	WT
Escherichia coli K12 BW 25113 dwaaR	T7	0	WT	WT
Escherichia coli K12 BW 25113 dwaaR	ΦSG_jl2	21000000	G398R	Mutant1
Escherichia coli K12 BW 25113 dwaaR	ΦSG_jl2	4000000	G398R	Mutant1
Escherichia coli K12 BW 25113 dwaaR	ΦSG_jl2	5000000	G398R	Mutant1
Escherichia coli K12 BW 25113 dwaaR	ΦSG_jl2	7000000	V355M G398R	Mutant2
Escherichia coli K12 BW 25113 dwaaR	ΦSG_jl2	1400000	V355M G398R	Mutant2
Escherichia coli K12 BW 25113 dwaaR	ΦSG_jl2	2400000	V355M G398R	Mutant2
Escherichia coli K12 BW 25113 dwaaR	ΦSG_jl2	1050000	N385K A389S	Mutant3
Escherichia coli K12 BW 25113 dwaaR	ΦSG_jl2	500000	N385K A389S	Mutant3
Escherichia coli K12 BW 25113 dwaaR	ΦSG_jl2	700000	N385K A389S	Mutant3
Escherichia coli K12 BW 25113 dwaaR	ΦSG_jl2	3000000	I383F Q384R	Mutant4
Escherichia coli K12 BW 25113 dwaaR	ΦSG_jl2	10000000	I383F Q384R	Mutant4
Escherichia coli K12 BW 25113 dwaaR	ΦSG_jl2	14000000	I383F Q384R	Mutant4
Escherichia coli K12 BW 25113 dwaaR	ΦSG_jl2	3000000	G398R S433R	Mutant5
Escherichia coli K12 BW 25113 dwaaR	ΦSG_jl2	1000000	G398R S433R	Mutant5
Escherichia coli K12 BW 25113 dwaaR	ΦSG_jl2	40000000	G398R S433R	Mutant5
Escherichia coli K12 BW 25113 dwaaR	ΦSG_jl2	140000000	S346R F349Y G398R	Mutant6
Escherichia coli K12 BW 25113 dwaaR	ΦSG_jl2	80000000	S346R F349Y G398R	Mutant6
Escherichia coli K12 BW 25113 dwaaR	ΦSG_jl2	90000000	S346R F349Y G398R	Mutant6
Escherichia coli K12 BW 25113 dwaaR	ΦSG_jl2	2000000	R366G F379L N400K	Mutant7
Escherichia coli K12 BW 25113 dwaaR	ΦSG_jl2	1000000	R366G F379L N400K	Mutant7
Escherichia coli K12 BW 25113 dwaaR	ΦSG_jl2	1000000	R366G F379L N400K	Mutant7
Escherichia coli K12 BW 25113 dwaaR	ΦSG_jl2	5500000	G396R N402K Q405R	Mutant8
Escherichia coli K12 BW 25113 dwaaR	ΦSG_jl2	1300000	G396R N402K Q405R	Mutant8
Escherichia coli K12 BW 25113 dwaaR	ΦSG_jl2	1400000	G396R N402K Q405R	Mutant8
Escherichia coli K12 BW 25113 dwaaR	ΦSG_jl2	5000000	N400K N402K G413A	Mutant9
Escherichia coli K12 BW 25113 dwaaR	ΦSG_jl2	1700000	N400K N402K G413A	Mutant9
Escherichia coli K12 BW 25113 dwaaR	ΦSG_jl2	1700000	N400K N402K G413A	Mutant9
Escherichia coli K12 BW 25113 dwaaR	ΦSG_jl2	55000000	N400K P401L N402K	Mutant10
Escherichia coli K12 BW 25113 dwaaR	ΦSG_jl2	7000000	N400K P401L N402K	Mutant10
Escherichia coli K12 BW 25113 dwaaR	ΦSG_jl2	11000000	N400K P401L N402K	Mutant10
Escherichia coli K12 BW 25113 dwaaR	ΦSG_jl2	3000000	I383M G398R N400T	Mutant11
Escherichia coli K12 BW 25113 dwaaR	ΦSG_jl2	4000000	I383M G398R N400T	Mutant11
Escherichia coli K12 BW 25113 dwaaR	ΦSG_jl2	22000000	I383M G398R N400T	Mutant11
Escherichia coli K12 BW 25113 dwaaR	ΦSG_jl2	19500000	G363A G398R S433R	Mutant12
Escherichia coli K12 BW 25113 dwaaR	ΦSG_jl2	7000000	G363A G398R S433R	Mutant12
Escherichia coli K12 BW 25113 dwaaR	ΦSG_jl2	12000000	G363A G398R S433R	Mutant12
Escherichia coli K12 BW 25113 dwaaR	ΦSG_jl2	5500000	N400K N402K P404A I459M	Mutant13
Escherichia coli K12 BW 25113 dwaaR	ΦSG_jl2	2000000	N400K N402K P404A I459M	Mutant13
Escherichia coli K12 BW 25113 dwaaR	ΦSG_jl2	3000000	N400K N402K P404A I459M	Mutant13
Escherichia coli K12 BW 25113 dwaaR	ΦSG_jl2	3500000	A360G I383F Q384R G434C	Mutant14
Escherichia coli K12 BW 25113 dwaaR	ΦSG_jl2	17000000	A360G I383F Q384R G434C	Mutant14
Escherichia coli K12 BW 25113 dwaaR	ΦSG_jl2	22000000	A360G I383F Q384R G434C	Mutant14
Escherichia coli K12 BW 25113 dwaaR	ΦSG_jl2	17500000	A361S I383Y Q384R A389G	Mutant15
Escherichia coli K12 BW 25113 dwaaR	ΦSG_jl2	14000000	A361S I383Y Q384R A389G	Mutant15
Escherichia coli K12 BW 25113 dwaaR	ΦSG_jl2	13000000	A361S I383Y Q384R A389G	Mutant15
Escherichia coli K12 BW 25113 dwaaR	ΦSG_jl2	18000000	V355A A360G G362R E364G G398R	Mutant16
Escherichia coli K12 BW 25113 dwaaR	ΦSG_jl2	100000000	V355A A360G G362R E364G G398R	Mutant16
Escherichia coli K12 BW 25113 dwaaR	ΦSG_jl2	300000000	V355A A360G G362R E364G G398R	Mutant16
Escherichia coli K12 BW 25113 dwaaR	ΦSG_jl2	0	WT	WT
Escherichia coli K12 BW 25113 dwaaR	ΦSG_jl2	100	WT	WT
Escherichia coli K12 BW 25113 dwaaR	ΦSG_jl2	100	WT	WT
Hotspot						Position	479	480	481	482	483	484	485	486	487	488	489	490	491	492	493	494	495	496	497	498	499	500	501	502	503	504	505	506	507	508	509	510	511	512	513	514	515	516	517	518	519	520	521
Position	Number of mutations	Percantage				Mutant ID
479	2.00	1.43884892086331				F1
480	0.00	0				F2
481	0.00	0				F4
482	1.00	1.39				F5
483	1.00	1.39				R6																																G510G
484	0.00	0				R7
485	0.00	0				R8
486	0.00	0				R9
487	1.00	1.39				9_2xR
488	2.00	1.43884892086331				7_2xR										Q488Q		S530S
489	0.00	0				2_2xF
490	1.00	1.39				4_2xF																												F506F
491	1.00	1.39				3_2xF
492	0.00	0				8_2xR
493	0.00	0				5_2xR
494	0.00	0				6_2xR
495	0.00	0				F7
496	0.00	0				F8				V482V
497	0.00	0				F9					S483R				S487* (mixed)	Q488Q
498	0.00	0				F10
499	0.00	0				F11
500	0.00	0				R13
501	1.00	1.39				R15
502	0.00	0				R16
503	1.00	1.39				R17
504	0.00	0				R18
505	0.00	0				F19																							N501I
506	1.00	1.39				F20
507	0.00	0				F21
508	0.00	0				F22
509	0.00	0				F23
510	1.00	1.39				F24
511	0.00	0				G3	G479R
512	0.00	0				G4
513	0.00	0				G5
514	0.00	0				G6
515	0.00	0				G7
516	0.00	0				G8
517	0.00	0				G9	G479R
518	0.00	0				G10
519	0.00	0				G12
520	0.00	0				G13
521	0.00	0				G14
522	0.00	0				G15
523	0.00	0				G16
524	1.00	1.39				G17
525	0.00	0				G18																									S503S
526	0.00	0				G20
527	0.00	0				G21
528	0.00	0				G22
529	0.00	0				G23
530	0.00	0				G24
531	2.00	4388-01-01				G25													R491R
532	1.00	1.39				G26
533	0.00	0				WaaC-R21			G481R		S483R	V484I					D489E				R493R			W496L		K498I							N505I
534	2.00	4388-01-01				WaaC-R22
535	0.00	0				WaaC-R23
536	2.00	4388-01-01				WaaC-F24																															T509S					I514I			I517I		S519T
537	3.00	2.15827338129496				WaaC-F25																																											G521R
538	5.00	3.59712230215827				WaaC-F26
539	2.00	4388-01-01				WaaC-F27																									S503S
540	50.00	35.9712230215827				WaaC-F28																																											G521R
541	36.00	25.8992805755396				WaaC-F29																																	P511P										G521R
542	2.00	4388-01-01				WaaC-F31																																											G521R
543	1.00	1.39				WaaC-F32
544	4.00	2.87769784172662				WaaG-F1
545	2.00	4388-01-01				WaaG-F3																	I495T		I497S	K498K	C499R												P511H				Y515Y
546	3.00	2.1582				WaaG-F4
547	2.00	4388-01-01				WaaG-F6
548	4.00	2.87769				WaaG-F7
549	1.00	1.39				WaaG-F8
550	0.00	0				WaaG-F10
551	0.00	0				WaaG-R11
552	1.00	1.39				WaaG-R12							T485T			Q488H					R493R																										S519S		G521R
553	1.00	1.39				WaaG-R13																																										D520Y
554	1.00	1.39				WaaG-R14
	139.00					WaaG-R15						V484V	T485T
						WaaG-R16
						WaaG-R17
						WaaG-R18
						WaaG-R19
						WaaG-R20
[truncated: 33 more columns]

## Sheet: Table 5
Method	Species	Phenotype	CFU/mL or PFU/mL	Number of plasmids delivered
Transduction	Shigella sonnei HNCMB 25021	T7 wt	NA	28860
Transduction	Shigella sonnei HNCMB 25021	T7 wt	NA	28860
Transduction	Shigella sonnei HNCMB 25021	T7 wt	NA	59180
Transduction	Shigella sonnei HNCMB 25021	T7 V544G mutant	NA	28000000
Transduction	Shigella sonnei HNCMB 25021	T7 V544G mutant	NA	16700000
Transduction	Shigella sonnei HNCMB 25021	T7 V544G mutant	NA	8000000
Transduction	Escherichia coli BW 25113	T7 wt	14000000	NA
Transduction	Escherichia coli BW 25113	T7 wt	25000000	NA
Transduction	Escherichia coli BW 25113	T7 wt	27000000	NA
Transduction	Escherichia coli BW 25113	T7 V544G mutant	140	NA
Transduction	Escherichia coli BW 25113	T7 V544G mutant	90	NA
Transduction	Escherichia coli BW 25113	T7 V544G mutant	190	NA
Plaque assay	Shigella sonnei HNCMB 25021	T7 wt	21000000	NA
Plaque assay	Shigella sonnei HNCMB 25021	T7 wt	13000000	NA
Plaque assay	Shigella sonnei HNCMB 25021	T7 wt	9400000	NA
Plaque assay	Shigella sonnei HNCMB 25021	T7 V544G mutant	1	NA
Plaque assay	Shigella sonnei HNCMB 25021	T7 V544G mutant	1	NA
Plaque assay	Shigella sonnei HNCMB 25021	T7 V544G mutant	1	NA
Plaque assay	Shigella sonnei HNCMB 25021	T7 V544G mutant	1	NA
Plaque assay	Escherichia coli BW 25113	T7 wt	7000000	NA
Plaque assay	Escherichia coli BW 25113	T7 wt	6300000	NA
Plaque assay	Escherichia coli BW 25113	T7 wt	8100000	NA
Plaque assay	Escherichia coli BW 25113	T7 V544G mutant	1	NA
Plaque assay	Escherichia coli BW 25113	T7 V544G mutant	1	NA
Plaque assay	Escherichia coli BW 25113	T7 V544G mutant	1	NA
Killing effect of T7 phage
Dilution	TFU/mL	Type of phage	Replicate
1	800	T7 WT	1
1	600	T7 WT	2
10	700	T7 WT	1
10	1000	T7 WT	2
100	600	T7 WT	1
100	400	T7 WT	2
1000	3000	T7 WT	1
1000	2000	T7 WT	2
10000	1300	T7 WT	1
10000	1200	T7 WT	2
100000	500	T7 WT	1
100000	0	T7 WT	2
1000000	300	T7 WT	1
1000000	0	T7 WT	2
1	1000	T7 V544G	1
1	1000	T7 V544G	2
10	100000	T7 V544G	1
10	100000	T7 V544G	2
100	10000	T7 V544G	1
100	10000	T7 V544G	2
1000	1000	T7 V544G	1
1000	800	T7 V544G	2
10000	1000	T7 V544G	1
10000	700	T7 V544G	2
100000	200	T7 V544G	1
100000	300	T7 V544G	2
1000000	200	T7 V544G	1
1000000	100	T7 V544G	2

## Sheet: Table 6
Metagenome Data
Contig	Contig.Sequence	Contig.Length	Contig.Read.Count.Nanopore	Illumina.Barcode	Illumina.Read.Count	Host	Resistome	Antibiotic	Type.Antibiotic	Class.Antibiotic	Biological.Replicate	Prodigal.Query.ID	Prodigal.ORF.sequence	Prodigal.CardResFinder.ID	Prodigal.Alignment.length	Prodigal.Expected.value	Blastx.CardResFinder.ID	Blastx.Alignment.length	Blastx.Expected.value	Unify.Blastx.Prodigal.CardResFinder.ID	Gene.Name	Gene.AMR.Family	Gene.Further.Classification	Gene.Mechanism	Cluster.ID
aaacccagct_tccaacagcg	GAATTAACATGAGAGCGAAAGGCAGGCGATAATATTTAAAATAGTCGTGTTATAGCGAGTAAAAAAACAAAGCATATTGCGTTAAGCATTATTTTACCGGACAATATGTTTTTTAACTGATGATTAACATGACATGAAACATCCACTGGAAACGCTGCTCTCCGCCGCCGGGATCTTACTGCTGGCCCTGCTCTCCTGTCTGCTGTTGCCCGCGCCTTCGCTGGGCCTGACGCTGGCGCAAAAGCTGGTTGAGACATTCCATATGATGGATCTCAACCAGCTCTATACGGTGCTGTTTTGTCTGTGGTTCTTAGCGCTGGGCGCCATTGAGTATCTGGTGCTGCGCTGGGTGTGGCGTCGCTGGTTTTCCTCGAGCGTTAAACCAGGAGAGGCGCGCCT…	1366	12	Upstream	11	Klebsiella	clinical	DOX	old	Tetracycline	1	aaacccagct_tccaacagcg_2	ATGACGATTTCCGCTCAGGTGATTGATACTATCGTCGAGTGGATTGATGATAACCTGCATCAACCGCTGCGTATTGATGATATCGCTCGCCATGCCGGGTATTCGAAATGGCATCTGCAACGGCTGTTTTTACAGTACAAAGGGGAGAGCCTGGGGCGCTATATTCGCGAAAGGAAGCTGCTGCTGGCCGCCCGCGATCTGCGCGACACCGATCAGCGGGTCTACGATATCTGCCTCAAGTATGGCTTTGATTCGCAACAGACCTTTACCCGCGTCTTTACCCGGACCTTCAATCAGCCGCCGGGCGCCTACCGCAAAGAGAACCACAGTCGCGCCCACTGA	CardRes_01568	114	2.8e-60	CardRes_01568	114	7.87e-58	CardRes_01568	ramA	General Bacterial Porin with reduced permeability to beta-lactams; resistance-nodulation-cell division (RND) antibiotic efflux pump	General Bacterial Porin; RND efflux pump	regulator of efflux pumps	66
aaagttacct_actaaaactg	GAATTAACATGAGAGCGAAAGGCAGGCGATAATATTTAAAATAGTCGTGTTATAGCGAGTAAAAAAACAAAGCATATTGCGTTAAGCATTATTTTACCGGACAATATGTTTTTTAACTGATGATTAACATGACATGAAACATCCACTGGAAACGCTGCTCTCCGCCGCCGGGATCTTACTGCTGGCCCTGCTCTCCTGTCTGCTGTTGCCCGCGCCTTCGCTGGGCCTGACGCTGGCGCAAAAGCTGGTTGAGACATTCCATATGATGGATCTCAACCAGCTCTATACGGTGCTGTTTTGTCTGTGGTTCTTAGCGCTGGGCGCCATTGAGTATCTGGTGCTGCGCTGGGTGTGGCGTCGCTGGTTTTCCTCGAGCGTTAAACCAGGAGGAGGCGCGCC…	1361	17	Upstream	13	Klebsiella	clinical	DOX	old	Tetracycline	1, 2	aaagttacct_actaaaactg_2	ATGACGATTTCCGCTCAGGTGATTGATACTATCGTCGAGTGGATTGATGATAACCTGCATCAACCGCTGCGTATTGATGATATCGCTCGCCATGCCGGGTATTCGAAATGGCATCTGCAACGGCTGTTTTTACAGTACAAAGGGGAGAGCCTGGGGCGCTATATTCGCGAAAGGAAGCTGCTGCTGGCCGCCCGCGATCTGCGCGACACCGATCAGCGGGTCTACGATATCTGCCTCAAGTATGGCTTTGATTCGCAACAGACCTTTACCCGCGTCTTTACCCGGACCTTCAATCAGCCGCCGGGCGCCTACCGCAAAGAGAACCACAGTCGCGCCCACTGA	CardRes_01568	114	2.8e-60	CardRes_01568	114	5.82e-58	CardRes_01568	ramA	General Bacterial Porin with reduced permeability to beta-lactams; resistance-nodulation-cell division (RND) antibiotic efflux pump	General Bacterial Porin; RND efflux pump	regulator of efflux pumps	66
aaagttacct_actaaaactg	GAATTAACATGAGAGCGAAAGGCAGGCGATAATATTTAAAATAGTCGTGTTATAGCGAGTAAAAAAACAAAGCATATTGCGTTAAGCATTATTTTACCGGACAATATGTTTTTTAACTGATGATTAACATGACATGAAACATCCACTGGAAACGCTGCTCTCCGCCGCCGGGATCTTACTGCTGGCCCTGCTCTCCTGTCTGCTGTTGCCCGCGCCTTCGCTGGGCCTGACGCTGGCGCAAAAGCTGGTTGAGACATTCCATATGATGGATCTCAACCAGCTCTATACGGTGCTGTTTTGTCTGTGGTTCTTAGCGCTGGGCGCCATTGAGTATCTGGTGCTGCGCTGGGTGTGGCGTCGCTGGTTTTCCTCGAGCGTTAAACCAGGAGGAGGCGCGCC…	1361	17	Upstream	9	Klebsiella	clinical	FOX	old	Cephalosporin	1	aaagttacct_actaaaactg_2	ATGACGATTTCCGCTCAGGTGATTGATACTATCGTCGAGTGGATTGATGATAACCTGCATCAACCGCTGCGTATTGATGATATCGCTCGCCATGCCGGGTATTCGAAATGGCATCTGCAACGGCTGTTTTTACAGTACAAAGGGGAGAGCCTGGGGCGCTATATTCGCGAAAGGAAGCTGCTGCTGGCCGCCCGCGATCTGCGCGACACCGATCAGCGGGTCTACGATATCTGCCTCAAGTATGGCTTTGATTCGCAACAGACCTTTACCCGCGTCTTTACCCGGACCTTCAATCAGCCGCCGGGCGCCTACCGCAAAGAGAACCACAGTCGCGCCCACTGA	CardRes_01568	114	2.8e-60	CardRes_01568	114	5.82e-58	CardRes_01568	ramA	General Bacterial Porin with reduced permeability to beta-lactams; resistance-nodulation-cell division (RND) antibiotic efflux pump	General Bacterial Porin; RND efflux pump	regulator of efflux pumps	66
aaatttgtgc_aagacatgta	GAATTAATTTCATACATTTGTTGACTCGAACAAATGTATGAAATTAATAATATGAAGCTTAGATATACTTTGATAGGCGTGTTGTGTTTCAGCATAAACATCGTTCTACAAGCACAACAGCAGGCATTGGAAGGCAAAATTGCCGGTTTCCTTAAAGGGAAGAAAGCCACGGTCGGCGTAGCCGTACTGACAGACAAAGACGAAACCATACTGCACAACAACGAGGTGCACTATCCGCTTCTGAGCGTATTCAAATTCCATGTAGCCCTGGCCGTATTGGATAAAATGAACAGAGAGGAAATCCCATTGAAACATATTGTTCATGTAAAAGCTTCCCAATTACAGCCAAATACCTACAGTCCGCTGCGGCAAAAGCATTCCGGTCAAGATCTAGATATA…	1136	133	Upstream	11	Ecoli	gut	CEF	new	Cephalosporin	1	aaatttgtgc_aagacatgta_1	ATGAAGCTTAGATATACTTTGATAGGCGTGTTGTGTTTCAGCATAAACATCGTTCTACAAGCACAACAGCAGGCATTGGAAGGCAAAATTGCCGGTTTCCTTAAAGGGAAGAAAGCCACGGTCGGCGTAGCCGTACTGACAGACAAAGACGAAACCATACTGCACAACAACGAGGTGCACTATCCGCTTCTGAGCGTATTCAAATTCCATGTAGCCCTGGCCGTATTGGATAAAATGAACAGAGAGGAAATCCCATTGAAACATATTGTTCATGTAAAAGCTTCCCAATTACAGCCAAATACCTACAGTCCGCTGCGGCAAAAGCATTCCGGTCAAGATCTAGATATATCATTGGGAGAGCTTTTACAATACAGCATCTCGCTAAGCGATAACAATGCC…	CardRes_00001	297	2.6e-102	CardRes_00001	297	1.33e-134	CardRes_00001	CblA-1	CblA beta-lactamase	Beta-lactamase	antibiotic inactivation	1
aaatttgtgc_aagacatgta	GAATTAATTTCATACATTTGTTGACTCGAACAAATGTATGAAATTAATAATATGAAGCTTAGATATACTTTGATAGGCGTGTTGTGTTTCAGCATAAACATCGTTCTACAAGCACAACAGCAGGCATTGGAAGGCAAAATTGCCGGTTTCCTTAAAGGGAAGAAAGCCACGGTCGGCGTAGCCGTACTGACAGACAAAGACGAAACCATACTGCACAACAACGAGGTGCACTATCCGCTTCTGAGCGTATTCAAATTCCATGTAGCCCTGGCCGTATTGGATAAAATGAACAGAGAGGAAATCCCATTGAAACATATTGTTCATGTAAAAGCTTCCCAATTACAGCCAAATACCTACAGTCCGCTGCGGCAAAAGCATTCCGGTCAAGATCTAGATATA…	1136	133	Upstream	27	Ecoli	gut	CFD	old	Cephalosporin	1	aaatttgtgc_aagacatgta_1	ATGAAGCTTAGATATACTTTGATAGGCGTGTTGTGTTTCAGCATAAACATCGTTCTACAAGCACAACAGCAGGCATTGGAAGGCAAAATTGCCGGTTTCCTTAAAGGGAAGAAAGCCACGGTCGGCGTAGCCGTACTGACAGACAAAGACGAAACCATACTGCACAACAACGAGGTGCACTATCCGCTTCTGAGCGTATTCAAATTCCATGTAGCCCTGGCCGTATTGGATAAAATGAACAGAGAGGAAATCCCATTGAAACATATTGTTCATGTAAAAGCTTCCCAATTACAGCCAAATACCTACAGTCCGCTGCGGCAAAAGCATTCCGGTCAAGATCTAGATATATCATTGGGAGAGCTTTTACAATACAGCATCTCGCTAAGCGATAACAATGCC…	CardRes_00001	297	2.6e-102	CardRes_00001	297	1.33e-134	CardRes_00001	CblA-1	CblA beta-lactamase	Beta-lactamase	antibiotic inactivation	1
aacccgaatc_cgaacttacg	GAATTAAGCGGGTCATTACGCCGCTGGGGGTCGGATCGCATCTGCGCTACTGGGGAATGGACGGGGCGCTGATTACCGAAGCGGACTGGCAGCAGGCGGTACCGGCCAGCGACGAGCTCACCGTCCACGTGCTGCCGGCGCGGCACTTTTCCGGCCGTGGGCTGAAGCGTAACCAGACGCTGTGGGCCAGTTTTCTGTTCGTTACCCCGCAGCAAAAGATTTATTACAGCGGCGACAGCGGGTATGGGCCGCACTTTAAAGCGATAGGCGATGAGTTCGGTCCGGTCGATCTGGCGATCATGGAGAACGGGCAGTATGACCAGGACTGGAAATATATCCACATGATGCCGGATGAAACGGCTCAGGCTGCCGACGATCTGCGCGCTCGCGCGGTGCTGC…	1359	59	Upstream	14	Ecoli	clinical	DOX	old	Tetracycline	1	aacccgaatc_cgaacttacg_2	ATGACGATTTCCGCTCAGGTGATTGATACTATCGTCGAGTGGATTGATGATAACCTGCATCAACCGCTGCGTATTGATGATATCGCTCGCCATGCCGGGTATTCGAAATGGCATCTGCAACGGCTGTTTTTACAGTACAAAGGGGAGAGCCTGGGGCGCTATATTCGCGAAAGGAAGCTGCTGCTGGCCGCCCGCGATCTGCGCGACACCGATCAGCGGGTCTACGATATCTGCCTCAAGTATGGCTTTGATTCGCAACAGACCTTTACCCGCGTCTTTACCCGGACCTTCAATCAGCCGCCGGGCGCCTACCGCAAAGAGAACCACAGTCGCGCCCACTGA	CardRes_01568	114	2.8e-60	CardRes_01568	114	7.51e-58	CardRes_01568	ramA	General Bacterial Porin with reduced permeability to beta-lactams; resistance-nodulation-cell division (RND) antibiotic efflux pump	General Bacterial Porin; RND efflux pump	regulator of efflux pumps	66
aacccgaatc_cgaacttacg	GAATTAAGCGGGTCATTACGCCGCTGGGGGTCGGATCGCATCTGCGCTACTGGGGAATGGACGGGGCGCTGATTACCGAAGCGGACTGGCAGCAGGCGGTACCGGCCAGCGACGAGCTCACCGTCCACGTGCTGCCGGCGCGGCACTTTTCCGGCCGTGGGCTGAAGCGTAACCAGACGCTGTGGGCCAGTTTTCTGTTCGTTACCCCGCAGCAAAAGATTTATTACAGCGGCGACAGCGGGTATGGGCCGCACTTTAAAGCGATAGGCGATGAGTTCGGTCCGGTCGATCTGGCGATCATGGAGAACGGGCAGTATGACCAGGACTGGAAATATATCCACATGATGCCGGATGAAACGGCTCAGGCTGCCGACGATCTGCGCGCTCGCGCGGTGCTGC…	1359	59	Upstream	15	Ecoli	clinical	ERA	new	Tetracycline	1	aacccgaatc_cgaacttacg_2	ATGACGATTTCCGCTCAGGTGATTGATACTATCGTCGAGTGGATTGATGATAACCTGCATCAACCGCTGCGTATTGATGATATCGCTCGCCATGCCGGGTATTCGAAATGGCATCTGCAACGGCTGTTTTTACAGTACAAAGGGGAGAGCCTGGGGCGCTATATTCGCGAAAGGAAGCTGCTGCTGGCCGCCCGCGATCTGCGCGACACCGATCAGCGGGTCTACGATATCTGCCTCAAGTATGGCTTTGATTCGCAACAGACCTTTACCCGCGTCTTTACCCGGACCTTCAATCAGCCGCCGGGCGCCTACCGCAAAGAGAACCACAGTCGCGCCCACTGA	CardRes_01568	114	2.8e-60	CardRes_01568	114	7.51e-58	CardRes_01568	ramA	General Bacterial Porin with reduced permeability to beta-lactams; resistance-nodulation-cell division (RND) antibiotic efflux pump	General Bacterial Porin; RND efflux pump	regulator of efflux pumps	66
aacctcctat_tccactaatg	GAATTCATAATGTTGACTTATGATTGCCTGGGCAATAGTATCACTCGCAACTAAATCATTGCCTGGGCAACCATCATGAAAAGTACCAGCGACCTGTTCAACGAGATGATCCCGCTGGGCCGCTTGATCCAGATGGTTAACCAAAAAAGATCGCCTGCTCAACGACTACCTCTCACCCATGGATATTACCGCGACCCAGTTTCGGGTGCTCTGTTCCATTCGTTGCGAGGTATGTATTACCCCCGTTGAGCTGAAAACCGTGCTTTCCGTCGACCCGGGCGCGATGACGCGTATGCTCGACCGCCTGGCGTGTAAAGGCTGGATTGAACGGTTACCCAACCCCGCTGACAAGCGCGGTGTGCTGGTGCAGTTGACGCCAGACGGCGCAGCCCTTTGCGA…	2150	11	Upstream	11	Klebsiella	clinical	DOX	old	Tetracycline	1	aacctcctat_tccactaatg_2	ATGTCCAGACGTAATAATGACGCCATCACTATCCATAGTATTTTGTCGTGGATCGAGGATAACCTGGAATCGCCCCTGTCGCTGGAAAAAGTGTCTGAGCGCTCAGGTTACTCCAAGTGGCACCTGCAACGTATGTTTAAGAAGAGACCGGCCATTCCCTCGGCCAGTACATCCGCAGCCGTAAGCTGA	CardRes_01811	48	6.2e-22	CardRes_01811	77	7.91e-60	CardRes_01811	marA	General Bacterial Porin with reduced permeability to beta-lactams; resistance-nodulation-cell division (RND) antibiotic efflux pump	General Bacterial Porin; RND efflux pump	regulator of efflux pumps	109
aacctcctat_tccactaatg	GAATTCATAATGTTGACTTATGATTGCCTGGGCAATAGTATCACTCGCAACTAAATCATTGCCTGGGCAACCATCATGAAAAGTACCAGCGACCTGTTCAACGAGATGATCCCGCTGGGCCGCTTGATCCAGATGGTTAACCAAAAAAGATCGCCTGCTCAACGACTACCTCTCACCCATGGATATTACCGCGACCCAGTTTCGGGTGCTCTGTTCCATTCGTTGCGAGGTATGTATTACCCCCGTTGAGCTGAAAACCGTGCTTTCCGTCGACCCGGGCGCGATGACGCGTATGCTCGACCGCCTGGCGTGTAAAGGCTGGATTGAACGGTTACCCAACCCCGCTGACAAGCGCGGTGTGCTGGTGCAGTTGACGCCAGACGGCGCAGCCCTTTGCGA…	2150	11	Upstream	9	Klebsiella	clinical	FOX	old	Cephalosporin	2	aacctcctat_tccactaatg_2	ATGTCCAGACGTAATAATGACGCCATCACTATCCATAGTATTTTGTCGTGGATCGAGGATAACCTGGAATCGCCCCTGTCGCTGGAAAAAGTGTCTGAGCGCTCAGGTTACTCCAAGTGGCACCTGCAACGTATGTTTAAGAAGAGACCGGCCATTCCCTCGGCCAGTACATCCGCAGCCGTAAGCTGA	CardRes_01811	48	6.2e-22	CardRes_01811	77	7.91e-60	CardRes_01811	marA	General Bacterial Porin with reduced permeability to beta-lactams; resistance-nodulation-cell division (RND) antibiotic efflux pump	General Bacterial Porin; RND efflux pump	regulator of efflux pumps	109
aactcattct_atcgtcgagt	AATTACTTGCCTGGGCAACCATTATGAAAAGTACCAGCGACCTGTTTAATGAAATGATCCCGCTGGGTCGCTTGATCCAGATGGTTAACCAGAAAAAGATCGCCTGCTCAATGACTACCTCTCACCTATGGATATTACCGCGACCCAGTTTCGCGTGCTCTGCTCCATTCGTTGCGAAGTATGTATTACCCCCGTTGAGCTGAAAACCGTGCTTTCCGTCGACCCGGGCGCGATGACGCGCATGCTCGACCGCCTGGCGTGCAAAGGCTGGATTGAACGGTTACCCAACCCCGCTGACAAGCGCGGCGTGCTGGTGCAGTTGACGCCGGACGGCGCAGCCCTTTGCGAGCAGTGTCATCAGGTTGTGGGTCAGAAGTTACACCAGGAGTTAACGAAAAA…	1153	20	Upstream	13	Klebsiella	clinical	DOX	old	Tetracycline	1, 2	aactcattct_atcgtcgagt_2	ATGTCCAGACGTAATAATGACGCCATCACTATCCATAGTATTTTGTCGTGGATCGAGGATAACCTGGAATCGCCCCTGTCGCTGGAAAAAGTGTCTGAGCGCTCCGGTTACTCTAAGTGGCACCTGCAACGTATGTTTAAGAAAGAGACCGGCCATTCCCTCGGCCAGTACATCCGCAGCCGCAAGCTGACGGAGATTGCGCAGAAGCTCAAGCAGAGCAATGAGCCAATCCTGTACCTGGCGGAACGCTATGGTTTCGAGTCGCAGCAGACCCTGACGCGAACGTTCAAGAACTATTTCGATGTTCCGCCCCACAAGTATCGCATAACGAATGTACCTGGCGAATCCCGCTATCTACATCCGCTAAATAACTGA	CardRes_01811	124	4.1e-65	CardRes_01811	124	8.96e-82	CardRes_01811	marA	General Bacterial Porin with reduced permeability to beta-lactams; resistance-nodulation-cell division (RND) antibiotic efflux pump	General Bacterial Porin; RND efflux pump	regulator of efflux pumps	109
aactcggtta_ctcagctaat	GAATTACTTGCCTGGGCAACCATTATGAAAAGTACCAGCGACCTGTTTAATGAAATGATCCCGCTGGGTCGCTTGATCCAGATGGTTAACCAGAAAAAAGATCGCCTGCTCAATGACTACCTCTCACCTATGGATATTACCGCGACCCAGTTTCGCGTGCTCTGCTCCATTCGTTGCGAAGTATGTATTACCCCCGTTGAGCTGAAAACCGTGCTTTCCGTCGACCCGGGCGCGATGACGCGCATGCTCGACCGCCTGGCGTGCAAAGGCTGGATTGAACGGTTACCCAACCCCGCTGACAAGCGCGGCGTGCTGGTGCAGTTGACGCCGGACGGCGCAGCCCTTTGCGAGCAGTGTCATCAGGTTGTGGGTCAGAAGTTACACCAGGAGTTAACGAAA…	1155	34	Upstream	16	Klebsiella	clinical	CFD	old	Cephalosporin	2	aactcggtta_ctcagctaat_2	ATGTCCAGACGTAATAATGACGCCATCACTATCCATAGTATTTTGTCGTGGATCGAGGATAACCTGGAATCGCCCCTGTCGCTGGAAAAAGTGTCTGAGCGCTCCGGTTACTCTAAGTGGCACCTGCAACGTATGTTTAAGAAAGAGACCGGCCATTCCCTCGGCCAGTACATCCGCAGCCGCAAGCTGACGGAGATTGCGCAGAAGCTCAAGCAGAGCAATGAGCCAATCCTGTACCTGGCGGAACGCTATGGTTTCGAGTCGCAGCAGACCCTGACGCGAACGTTCAAGAACTATTTCGATGTTCCGCCCCACAAGTATCGCATAACGAATGTACCTGGCGAATCCCGCTATCTACATCCGCTAAATAACTGA	CardRes_01811	124	4.1e-65	CardRes_01811	124	8.96e-82	CardRes_01811	marA	General Bacterial Porin with reduced permeability to beta-lactams; resistance-nodulation-cell division (RND) antibiotic efflux pump	General Bacterial Porin; RND efflux pump	regulator of efflux pumps	109
aactcggtta_ctcagctaat	GAATTACTTGCCTGGGCAACCATTATGAAAAGTACCAGCGACCTGTTTAATGAAATGATCCCGCTGGGTCGCTTGATCCAGATGGTTAACCAGAAAAAAGATCGCCTGCTCAATGACTACCTCTCACCTATGGATATTACCGCGACCCAGTTTCGCGTGCTCTGCTCCATTCGTTGCGAAGTATGTATTACCCCCGTTGAGCTGAAAACCGTGCTTTCCGTCGACCCGGGCGCGATGACGCGCATGCTCGACCGCCTGGCGTGCAAAGGCTGGATTGAACGGTTACCCAACCCCGCTGACAAGCGCGGCGTGCTGGTGCAGTTGACGCCGGACGGCGCAGCCCTTTGCGAGCAGTGTCATCAGGTTGTGGGTCAGAAGTTACACCAGGAGTTAACGAAA…	1155	34	Upstream	10	Klebsiella	clinical	DOX	old	Tetracycline	1, 2	aactcggtta_ctcagctaat_2	ATGTCCAGACGTAATAATGACGCCATCACTATCCATAGTATTTTGTCGTGGATCGAGGATAACCTGGAATCGCCCCTGTCGCTGGAAAAAGTGTCTGAGCGCTCCGGTTACTCTAAGTGGCACCTGCAACGTATGTTTAAGAAAGAGACCGGCCATTCCCTCGGCCAGTACATCCGCAGCCGCAAGCTGACGGAGATTGCGCAGAAGCTCAAGCAGAGCAATGAGCCAATCCTGTACCTGGCGGAACGCTATGGTTTCGAGTCGCAGCAGACCCTGACGCGAACGTTCAAGAACTATTTCGATGTTCCGCCCCACAAGTATCGCATAACGAATGTACCTGGCGAATCCCGCTATCTACATCCGCTAAATAACTGA	CardRes_01811	124	4.1e-65	CardRes_01811	124	8.96e-82	CardRes_01811	marA	General Bacterial Porin with reduced permeability to beta-lactams; resistance-nodulation-cell division (RND) antibiotic efflux pump	General Bacterial Porin; RND efflux pump	regulator of efflux pumps	109
aactcggtta_ctcagctaat	GAATTACTTGCCTGGGCAACCATTATGAAAAGTACCAGCGACCTGTTTAATGAAATGATCCCGCTGGGTCGCTTGATCCAGATGGTTAACCAGAAAAAAGATCGCCTGCTCAATGACTACCTCTCACCTATGGATATTACCGCGACCCAGTTTCGCGTGCTCTGCTCCATTCGTTGCGAAGTATGTATTACCCCCGTTGAGCTGAAAACCGTGCTTTCCGTCGACCCGGGCGCGATGACGCGCATGCTCGACCGCCTGGCGTGCAAAGGCTGGATTGAACGGTTACCCAACCCCGCTGACAAGCGCGGCGTGCTGGTGCAGTTGACGCCGGACGGCGCAGCCCTTTGCGAGCAGTGTCATCAGGTTGTGGGTCAGAAGTTACACCAGGAGTTAACGAAA…	1155	34	Upstream	17	Klebsiella	clinical	MOX	old	Fluoroquinolone	2	aactcggtta_ctcagctaat_2	ATGTCCAGACGTAATAATGACGCCATCACTATCCATAGTATTTTGTCGTGGATCGAGGATAACCTGGAATCGCCCCTGTCGCTGGAAAAAGTGTCTGAGCGCTCCGGTTACTCTAAGTGGCACCTGCAACGTATGTTTAAGAAAGAGACCGGCCATTCCCTCGGCCAGTACATCCGCAGCCGCAAGCTGACGGAGATTGCGCAGAAGCTCAAGCAGAGCAATGAGCCAATCCTGTACCTGGCGGAACGCTATGGTTTCGAGTCGCAGCAGACCCTGACGCGAACGTTCAAGAACTATTTCGATGTTCCGCCCCACAAGTATCGCATAACGAATGTACCTGGCGAATCCCGCTATCTACATCCGCTAAATAACTGA	CardRes_01811	124	4.1e-65	CardRes_01811	124	8.96e-82	CardRes_01811	marA	General Bacterial Porin with reduced permeability to beta-lactams; resistance-nodulation-cell division (RND) antibiotic efflux pump	General Bacterial Porin; RND efflux pump	regulator of efflux pumps	109
aagagatgat_ttcacgccat	GAATTGATTTCAAAGCTAAGAATCTAACATCAAATGCAGGTCTTTTTCTGCTCCTTGAGAATGCAAAAAGCAATGGGATTTTTGATTTTATTGAAAATGACCTCGTATTTGATAATGACTCAACAAATAAAATCAAGATGAATCATATAAAGACCATGCTCTGCGGTCACTTCATTGGCATTGATAAGTTAGAACGTCTAAAGCTACTTCAAAATGATCCCCTCGTCAACGAGTTTGATAAAGGGCCTGGCGTCTGCTGACGCCTGTGCAGGGCGAGCCGGTGTGGGTCGCCGATAAGACGCAATCATTTAACGCCTGGTGGCGCTAAGCGCCAGTGCAGTATCAGAGGAGAGAGCATATGACGATTTCCGCTCAGGTGATTGATACTATCGTCGAGTG…	2799	116	Upstream	22	Ecoli	clinical	DEL	new	Fluoroquinolone	1	aagagatgat_ttcacgccat_2	ATGACGATTTCCGCTCAGGTGATTGATACTATCGTCGAGTGGATTGATGACAACCTGCATCAACCGCTGCGTATTGATGATATCGCTCGCCATGCCGGGTATTCGAAATGGCATCTGCAACGGCTGTTTTTACAGTATAAAGGGGAGAGCCTGGGGCGCTATATTCGCGAAAGGAAGCTGCTGCTGGCCGCCCGCGATCTGCGTGACACCGATCAGCGGGTCTACGATATCTGCCTGAAGTATGGCTTCGATTCGCAACAGACCTTTACCCGCGTCTTCACCCGGACCTTCAATCTGCCGCCGGGCGCCTACCGTAAAGAGAACCACAGTCGCGCCCACTGA	CardRes_01568	114	8e-60	CardRes_01568	114	3.62e-54	CardRes_01568	ramA	General Bacterial Porin with reduced permeability to beta-lactams; resistance-nodulation-cell division (RND) antibiotic efflux pump	General Bacterial Porin; RND efflux pump	regulator of efflux pumps	66
aagagatgat_ttcacgccat	GAATTGATTTCAAAGCTAAGAATCTAACATCAAATGCAGGTCTTTTTCTGCTCCTTGAGAATGCAAAAAGCAATGGGATTTTTGATTTTATTGAAAATGACCTCGTATTTGATAATGACTCAACAAATAAAATCAAGATGAATCATATAAAGACCATGCTCTGCGGTCACTTCATTGGCATTGATAAGTTAGAACGTCTAAAGCTACTTCAAAATGATCCCCTCGTCAACGAGTTTGATAAAGGGCCTGGCGTCTGCTGACGCCTGTGCAGGGCGAGCCGGTGTGGGTCGCCGATAAGACGCAATCATTTAACGCCTGGTGGCGCTAAGCGCCAGTGCAGTATCAGAGGAGAGAGCATATGACGATTTCCGCTCAGGTGATTGATACTATCGTCGAGTG…	2799	116	Upstream	42	Ecoli	clinical	DOX	old	Tetracycline	1	aagagatgat_ttcacgccat_2	ATGACGATTTCCGCTCAGGTGATTGATACTATCGTCGAGTGGATTGATGACAACCTGCATCAACCGCTGCGTATTGATGATATCGCTCGCCATGCCGGGTATTCGAAATGGCATCTGCAACGGCTGTTTTTACAGTATAAAGGGGAGAGCCTGGGGCGCTATATTCGCGAAAGGAAGCTGCTGCTGGCCGCCCGCGATCTGCGTGACACCGATCAGCGGGTCTACGATATCTGCCTGAAGTATGGCTTCGATTCGCAACAGACCTTTACCCGCGTCTTCACCCGGACCTTCAATCTGCCGCCGGGCGCCTACCGTAAAGAGAACCACAGTCGCGCCCACTGA	CardRes_01568	114	8e-60	CardRes_01568	114	3.62e-54	CardRes_01568	ramA	General Bacterial Porin with reduced permeability to beta-lactams; resistance-nodulation-cell division (RND) antibiotic efflux pump	General Bacterial Porin; RND efflux pump	regulator of efflux pumps	66
aagagatgat_ttcacgccat	GAATTGATTTCAAAGCTAAGAATCTAACATCAAATGCAGGTCTTTTTCTGCTCCTTGAGAATGCAAAAAGCAATGGGATTTTTGATTTTATTGAAAATGACCTCGTATTTGATAATGACTCAACAAATAAAATCAAGATGAATCATATAAAGACCATGCTCTGCGGTCACTTCATTGGCATTGATAAGTTAGAACGTCTAAAGCTACTTCAAAATGATCCCCTCGTCAACGAGTTTGATAAAGGGCCTGGCGTCTGCTGACGCCTGTGCAGGGCGAGCCGGTGTGGGTCGCCGATAAGACGCAATCATTTAACGCCTGGTGGCGCTAAGCGCCAGTGCAGTATCAGAGGAGAGAGCATATGACGATTTCCGCTCAGGTGATTGATACTATCGTCGAGTG…	2799	116	Upstream	25	Ecoli	clinical	ERA	new	Tetracycline	1	aagagatgat_ttcacgccat_2	ATGACGATTTCCGCTCAGGTGATTGATACTATCGTCGAGTGGATTGATGACAACCTGCATCAACCGCTGCGTATTGATGATATCGCTCGCCATGCCGGGTATTCGAAATGGCATCTGCAACGGCTGTTTTTACAGTATAAAGGGGAGAGCCTGGGGCGCTATATTCGCGAAAGGAAGCTGCTGCTGGCCGCCCGCGATCTGCGTGACACCGATCAGCGGGTCTACGATATCTGCCTGAAGTATGGCTTCGATTCGCAACAGACCTTTACCCGCGTCTTCACCCGGACCTTCAATCTGCCGCCGGGCGCCTACCGTAAAGAGAACCACAGTCGCGCCCACTGA	CardRes_01568	114	8e-60	CardRes_01568	114	3.62e-54	CardRes_01568	ramA	General Bacterial Porin with reduced permeability to beta-lactams; resistance-nodulation-cell division (RND) antibiotic efflux pump	General Bacterial Porin; RND efflux pump	regulator of efflux pumps	66
aagagatgat_ttcacgccat	GAATTGATTTCAAAGCTAAGAATCTAACATCAAATGCAGGTCTTTTTCTGCTCCTTGAGAATGCAAAAAGCAATGGGATTTTTGATTTTATTGAAAATGACCTCGTATTTGATAATGACTCAACAAATAAAATCAAGATGAATCATATAAAGACCATGCTCTGCGGTCACTTCATTGGCATTGATAAGTTAGAACGTCTAAAGCTACTTCAAAATGATCCCCTCGTCAACGAGTTTGATAAAGGGCCTGGCGTCTGCTGACGCCTGTGCAGGGCGAGCCGGTGTGGGTCGCCGATAAGACGCAATCATTTAACGCCTGGTGGCGCTAAGCGCCAGTGCAGTATCAGAGGAGAGAGCATATGACGATTTCCGCTCAGGTGATTGATACTATCGTCGAGTG…	2799	116	Upstream	36	Ecoli	clinical	MOX	old	Fluoroquinolone	1	aagagatgat_ttcacgccat_2	ATGACGATTTCCGCTCAGGTGATTGATACTATCGTCGAGTGGATTGATGACAACCTGCATCAACCGCTGCGTATTGATGATATCGCTCGCCATGCCGGGTATTCGAAATGGCATCTGCAACGGCTGTTTTTACAGTATAAAGGGGAGAGCCTGGGGCGCTATATTCGCGAAAGGAAGCTGCTGCTGGCCGCCCGCGATCTGCGTGACACCGATCAGCGGGTCTACGATATCTGCCTGAAGTATGGCTTCGATTCGCAACAGACCTTTACCCGCGTCTTCACCCGGACCTTCAATCTGCCGCCGGGCGCCTACCGTAAAGAGAACCACAGTCGCGCCCACTGA	CardRes_01568	114	8e-60	CardRes_01568	114	3.62e-54	CardRes_01568	ramA	General Bacterial Porin with reduced permeability to beta-lactams; resistance-nodulation-cell division (RND) antibiotic efflux pump	General Bacterial Porin; RND efflux pump	regulator of efflux pumps	66
aagagatgat_ttcacgccat	GAATTGATTTCAAAGCTAAGAATCTAACATCAAATGCAGGTCTTTTTCTGCTCCTTGAGAATGCAAAAAGCAATGGGATTTTTGATTTTATTGAAAATGACCTCGTATTTGATAATGACTCAACAAATAAAATCAAGATGAATCATATAAAGACCATGCTCTGCGGTCACTTCATTGGCATTGATAAGTTAGAACGTCTAAAGCTACTTCAAAATGATCCCCTCGTCAACGAGTTTGATAAAGGGCCTGGCGTCTGCTGACGCCTGTGCAGGGCGAGCCGGTGTGGGTCGCCGATAAGACGCAATCATTTAACGCCTGGTGGCGCTAAGCGCCAGTGCAGTATCAGAGGAGAGAGCATATGACGATTTCCGCTCAGGTGATTGATACTATCGTCGAGTG…	2799	116	Upstream	25	Ecoli	clinical	OMA	new	Tetracycline	1	aagagatgat_ttcacgccat_2	ATGACGATTTCCGCTCAGGTGATTGATACTATCGTCGAGTGGATTGATGACAACCTGCATCAACCGCTGCGTATTGATGATATCGCTCGCCATGCCGGGTATTCGAAATGGCATCTGCAACGGCTGTTTTTACAGTATAAAGGGGAGAGCCTGGGGCGCTATATTCGCGAAAGGAAGCTGCTGCTGGCCGCCCGCGATCTGCGTGACACCGATCAGCGGGTCTACGATATCTGCCTGAAGTATGGCTTCGATTCGCAACAGACCTTTACCCGCGTCTTCACCCGGACCTTCAATCTGCCGCCGGGCGCCTACCGTAAAGAGAACCACAGTCGCGCCCACTGA	CardRes_01568	114	8e-60	CardRes_01568	114	3.62e-54	CardRes_01568	ramA	General Bacterial Porin with reduced permeability to beta-lactams; resistance-nodulation-cell division (RND) antibiotic efflux pump	General Bacterial Porin; RND efflux pump	regulator of efflux pumps	66
aagagcttaa_ataaatgtac	GAATTACTTGCCTGGGCAACCATTATGAAAAGTACCAGCGACCTGTTTAATGAAATGATCCCGCTGGGTCGCTTGATCCAGATGGTTAACCAGAAAAAAGATCGCCTGCTCAATGACTACCTCTCACCTATGGATATTACCGCGACCCAGTTTCGCGTGCTCTGCTCCATTCGTTGCGAAGTATGTATTACCCCCGTTGAGCTGAAAACCGTGCTTTCCGTCGACCCGGGCGCGATGACGCGCATGCTCGACCGCCTGGCGTGCAAAGGCTGGATTGAACGGTTACCCAACCCCGCTGACAAGCGCGGCGTGCTGGTGCAGTTGACGCCGGACGGCGCAGCCCTTTGCGAGCAGTGTCATCAGGTTGTGGGTCAGAAGTTACACCAGGAGTTAACGAAA…	1155	26	Upstream	14	Klebsiella	clinical	CFD	old	Cephalosporin	2	aagagcttaa_ataaatgtac_2	ATGTCCAGACGTAATAATGACGCCATCACTATCCATAGTATTTTGTCGTGGATCGAGGATAACCTGGAATCGCCCCTGTCGCTGGAAAAAGTGTCTGAGCGCTCCGGTTACTCTAAGTGGCACCTGCAACGTATGTTTAAGAAAGAGACCGGCCATTCCCTCGGCCAGTACATCCGCAGCCGCAAGCTGACGGAGATTGCGCAGAAGCTCAAGCAGAGCAATGAGCCAATCCTGTACCTGGCGGAACGCTATGGTTTCGAGTCGCAGCAGACCCTGACGCGAACGTTCAAGAACTATTTCGATGTTCCGCCCCACAAGTATCGCATAACGAATGTACCTGGCGAATCCCGCTATCTACATCCGCTAAATAACTGA	CardRes_01811	124	4.1e-65	CardRes_01811	124	8.96e-82	CardRes_01811	marA	General Bacterial Porin with reduced permeability to beta-lactams; resistance-nodulation-cell division (RND) antibiotic efflux pump	General Bacterial Porin; RND efflux pump	regulator of efflux pumps	109
aagtaccgac_aagcaactgt	GAATTACTTGCCTGGGCAACCATTATGAAAAGTACCAGCGACCTGTTTAATGAAATGATCCCGCTGGGTCGCTTGATCCAGATGGTTAACCAGAAAAAGATCGCCTGCTCAATGACTACCTCTCACCTATGGATATTACCGCGACCCAGTTTCGCGTGCTCTGCTCCATTCGTTGCGAAGTATGTATTACCCCCGTTGAGCTGAAAACCGTGCTTTCCGTCGACCCGGGCGCGATGACGCGCATGCTCGACCGCCTGGCGTGCAAAGGCTGGATTGAACGGTTACCCAACCCCGCTGACAAGCGCGGCGTGCTGGTGCAGTTGACGCCGGACGGCGCAGCCCTTTGCGAGCAGTGTCATCAGGTTGTGGGTCAGAAGTTACACCAGGAGTTAACGAAAA…	1154	40	Upstream	9	Ecoli	clinical	DOX	old	Tetracycline	1	aagtaccgac_aagcaactgt_2	ATGTCCAGACGTAATAATGACGCCATCACTATCCATAGTATTTTGTCGTGGATCGAGGATAACCTGGAATCGCCCCTGTCGCTGGAAAAAGTGTCTGAGCGCTCCGGTTACTCTAAGTGGCACCTGCAACGTATGTTTAAGAAAGAGACCGGCCATTCCCTCGGCCAGTACATCCGCAGCCGCAAGCTGACGGAGATTGCGCAGAAGCTCAAGCAGAGCAATGAGCCAATCCTGTACCTGGCGGAACGCTATGGTTTCGAGTCGCAGCAGACCCTGACGCGAACGTTCAAGAACTATTTCGATGTTCCGCCCCACAAGTATCGCATAACGAATGTACCTGGCGAATCCCGCTATCTACATCCGCTAAATAACTGA	CardRes_01811	124	4.1e-65	CardRes_01811	124	8.96e-82	CardRes_01811	marA	General Bacterial Porin with reduced permeability to beta-lactams; resistance-nodulation-cell division (RND) antibiotic efflux pump	General Bacterial Porin; RND efflux pump	regulator of efflux pumps	109
aagtaccgac_aagcaactgt	GAATTACTTGCCTGGGCAACCATTATGAAAAGTACCAGCGACCTGTTTAATGAAATGATCCCGCTGGGTCGCTTGATCCAGATGGTTAACCAGAAAAAGATCGCCTGCTCAATGACTACCTCTCACCTATGGATATTACCGCGACCCAGTTTCGCGTGCTCTGCTCCATTCGTTGCGAAGTATGTATTACCCCCGTTGAGCTGAAAACCGTGCTTTCCGTCGACCCGGGCGCGATGACGCGCATGCTCGACCGCCTGGCGTGCAAAGGCTGGATTGAACGGTTACCCAACCCCGCTGACAAGCGCGGCGTGCTGGTGCAGTTGACGCCGGACGGCGCAGCCCTTTGCGAGCAGTGTCATCAGGTTGTGGGTCAGAAGTTACACCAGGAGTTAACGAAAA…	1154	40	Upstream	10	Salmonella	clinical	ERA	new	Tetracycline	1	aagtaccgac_aagcaactgt_2	ATGTCCAGACGTAATAATGACGCCATCACTATCCATAGTATTTTGTCGTGGATCGAGGATAACCTGGAATCGCCCCTGTCGCTGGAAAAAGTGTCTGAGCGCTCCGGTTACTCTAAGTGGCACCTGCAACGTATGTTTAAGAAAGAGACCGGCCATTCCCTCGGCCAGTACATCCGCAGCCGCAAGCTGACGGAGATTGCGCAGAAGCTCAAGCAGAGCAATGAGCCAATCCTGTACCTGGCGGAACGCTATGGTTTCGAGTCGCAGCAGACCCTGACGCGAACGTTCAAGAACTATTTCGATGTTCCGCCCCACAAGTATCGCATAACGAATGTACCTGGCGAATCCCGCTATCTACATCCGCTAAATAACTGA	CardRes_01811	124	4.1e-65	CardRes_01811	124	8.96e-82	CardRes_01811	marA	General Bacterial Porin with reduced permeability to beta-lactams; resistance-nodulation-cell division (RND) antibiotic efflux pump	General Bacterial Porin; RND efflux pump	regulator of efflux pumps	109
aagtaccgac_aagcaactgt	GAATTACTTGCCTGGGCAACCATTATGAAAAGTACCAGCGACCTGTTTAATGAAATGATCCCGCTGGGTCGCTTGATCCAGATGGTTAACCAGAAAAAGATCGCCTGCTCAATGACTACCTCTCACCTATGGATATTACCGCGACCCAGTTTCGCGTGCTCTGCTCCATTCGTTGCGAAGTATGTATTACCCCCGTTGAGCTGAAAACCGTGCTTTCCGTCGACCCGGGCGCGATGACGCGCATGCTCGACCGCCTGGCGTGCAAAGGCTGGATTGAACGGTTACCCAACCCCGCTGACAAGCGCGGCGTGCTGGTGCAGTTGACGCCGGACGGCGCAGCCCTTTGCGAGCAGTGTCATCAGGTTGTGGGTCAGAAGTTACACCAGGAGTTAACGAAAA…	1154	40	Upstream	21	Salmonella	clinical	MOX	old	Fluoroquinolone	1	aagtaccgac_aagcaactgt_2	ATGTCCAGACGTAATAATGACGCCATCACTATCCATAGTATTTTGTCGTGGATCGAGGATAACCTGGAATCGCCCCTGTCGCTGGAAAAAGTGTCTGAGCGCTCCGGTTACTCTAAGTGGCACCTGCAACGTATGTTTAAGAAAGAGACCGGCCATTCCCTCGGCCAGTACATCCGCAGCCGCAAGCTGACGGAGATTGCGCAGAAGCTCAAGCAGAGCAATGAGCCAATCCTGTACCTGGCGGAACGCTATGGTTTCGAGTCGCAGCAGACCCTGACGCGAACGTTCAAGAACTATTTCGATGTTCCGCCCCACAAGTATCGCATAACGAATGTACCTGGCGAATCCCGCTATCTACATCCGCTAAATAACTGA	CardRes_01811	124	4.1e-65	CardRes_01811	124	8.96e-82	CardRes_01811	marA	General Bacterial Porin with reduced permeability to beta-lactams; resistance-nodulation-cell division (RND) antibiotic efflux pump	General Bacterial Porin; RND efflux pump	regulator of efflux pumps	109
aagtaccgac_aagcaactgt	GAATTACTTGCCTGGGCAACCATTATGAAAAGTACCAGCGACCTGTTTAATGAAATGATCCCGCTGGGTCGCTTGATCCAGATGGTTAACCAGAAAAAGATCGCCTGCTCAATGACTACCTCTCACCTATGGATATTACCGCGACCCAGTTTCGCGTGCTCTGCTCCATTCGTTGCGAAGTATGTATTACCCCCGTTGAGCTGAAAACCGTGCTTTCCGTCGACCCGGGCGCGATGACGCGCATGCTCGACCGCCTGGCGTGCAAAGGCTGGATTGAACGGTTACCCAACCCCGCTGACAAGCGCGGCGTGCTGGTGCAGTTGACGCCGGACGGCGCAGCCCTTTGCGAGCAGTGTCATCAGGTTGTGGGTCAGAAGTTACACCAGGAGTTAACGAAAA…	1154	40	Upstream	14	Salmonella	clinical	OMA	new	Tetracycline	1	aagtaccgac_aagcaactgt_2	ATGTCCAGACGTAATAATGACGCCATCACTATCCATAGTATTTTGTCGTGGATCGAGGATAACCTGGAATCGCCCCTGTCGCTGGAAAAAGTGTCTGAGCGCTCCGGTTACTCTAAGTGGCACCTGCAACGTATGTTTAAGAAAGAGACCGGCCATTCCCTCGGCCAGTACATCCGCAGCCGCAAGCTGACGGAGATTGCGCAGAAGCTCAAGCAGAGCAATGAGCCAATCCTGTACCTGGCGGAACGCTATGGTTTCGAGTCGCAGCAGACCCTGACGCGAACGTTCAAGAACTATTTCGATGTTCCGCCCCACAAGTATCGCATAACGAATGTACCTGGCGAATCCCGCTATCTACATCCGCTAAATAACTGA	CardRes_01811	124	4.1e-65	CardRes_01811	124	8.96e-82	CardRes_01811	marA	General Bacterial Porin with reduced permeability to beta-lactams; resistance-nodulation-cell division (RND) antibiotic efflux pump	General Bacterial Porin; RND efflux pump	regulator of efflux pumps	109
aagtactaag_cgatcaccaa	GAATTGAGCGGTTTGACGATGCAAGCCCGGTTATTTACATCAGCAACAACGACAGTATGACGCAAGATGCGCTGGTGCTCGGACATATTGATGTGGTAAAAGCGGCGGACGGCATGTTTGCGCCGAAGATTGAAGACGGCAGAATGTACGGGCGCGGAACATTGGATATGAAGTCTTTTGCCGCGGTGGCGATGAATTCAATGCATTATGTGCTGGAGCATAAGCCGGCGGTTAAGTTCGGCGTTATTTTATCTACCGACGAAGAACAAGGCAGCAAAAGCACGCACGCGTTTATGGCGCGCTATCCGGAGCTGAACGTCGGCGTAGTGCTTGACAATGACGTGGGCGGCGATATCGGCGTTATTATCAACAAATGCAAAAACCCGGTGTTTGTCCGGC…	1691	1488	Upstream	44	Klebsiella	gut	DEL	new	Fluoroquinolone	1	aagtactaag_cgatcaccaa_1		No match	-	NA	CardRes_00755	118	5.19e-07	CardRes_00755	mfpA	quinolone resistance protein (qnr)	qnr	antibiotic target protection	235
aagtactaag_cgatcaccaa	GAATTGAGCGGTTTGACGATGCAAGCCCGGTTATTTACATCAGCAACAACGACAGTATGACGCAAGATGCGCTGGTGCTCGGACATATTGATGTGGTAAAAGCGGCGGACGGCATGTTTGCGCCGAAGATTGAAGACGGCAGAATGTACGGGCGCGGAACATTGGATATGAAGTCTTTTGCCGCGGTGGCGATGAATTCAATGCATTATGTGCTGGAGCATAAGCCGGCGGTTAAGTTCGGCGTTATTTTATCTACCGACGAAGAACAAGGCAGCAAAAGCACGCACGCGTTTATGGCGCGCTATCCGGAGCTGAACGTCGGCGTAGTGCTTGACAATGACGTGGGCGGCGATATCGGCGTTATTATCAACAAATGCAAAAACCCGGTGTTTGTCCGGC…	1691	1488	Upstream	976	Ecoli	gut	DEL	new	Fluoroquinolone	1	aagtactaag_cgatcaccaa_1		No match	-	NA	CardRes_00755	118	5.19e-07	CardRes_00755	mfpA	quinolone resistance protein (qnr)	qnr	antibiotic target protection	235
aagtactaag_cgatcaccaa	GAATTGAGCGGTTTGACGATGCAAGCCCGGTTATTTACATCAGCAACAACGACAGTATGACGCAAGATGCGCTGGTGCTCGGACATATTGATGTGGTAAAAGCGGCGGACGGCATGTTTGCGCCGAAGATTGAAGACGGCAGAATGTACGGGCGCGGAACATTGGATATGAAGTCTTTTGCCGCGGTGGCGATGAATTCAATGCATTATGTGCTGGAGCATAAGCCGGCGGTTAAGTTCGGCGTTATTTTATCTACCGACGAAGAACAAGGCAGCAAAAGCACGCACGCGTTTATGGCGCGCTATCCGGAGCTGAACGTCGGCGTAGTGCTTGACAATGACGTGGGCGGCGATATCGGCGTTATTATCAACAAATGCAAAAACCCGGTGTTTGTCCGGC…	1691	1488	Upstream	42	Klebsiella	gut	MOX	old	Fluoroquinolone	1	aagtactaag_cgatcaccaa_1		No match	-	NA	CardRes_00755	118	5.19e-07	CardRes_00755	mfpA	quinolone resistance protein (qnr)	qnr	antibiotic target protection	235
aagtactaag_cgatcaccaa	GAATTGAGCGGTTTGACGATGCAAGCCCGGTTATTTACATCAGCAACAACGACAGTATGACGCAAGATGCGCTGGTGCTCGGACATATTGATGTGGTAAAAGCGGCGGACGGCATGTTTGCGCCGAAGATTGAAGACGGCAGAATGTACGGGCGCGGAACATTGGATATGAAGTCTTTTGCCGCGGTGGCGATGAATTCAATGCATTATGTGCTGGAGCATAAGCCGGCGGTTAAGTTCGGCGTTATTTTATCTACCGACGAAGAACAAGGCAGCAAAAGCACGCACGCGTTTATGGCGCGCTATCCGGAGCTGAACGTCGGCGTAGTGCTTGACAATGACGTGGGCGGCGATATCGGCGTTATTATCAACAAATGCAAAAACCCGGTGTTTGTCCGGC…	1691	1488	Upstream	27	Ecoli	gut	MOX	old	Fluoroquinolone	1	aagtactaag_cgatcaccaa_1		No match	-	NA	CardRes_00755	118	5.19e-07	CardRes_00755	mfpA	quinolone resistance protein (qnr)	qnr	antibiotic target protection	235
aagtggacgg_caaccgtgct	GAATTACTTGCCTGGGCAACCATTATGAAAAGTACCAGCGACCTGTTTAATGAAATGATCCCGCTGGGTCGCTTGATCCAGATGGTTAACCAGAAAAAGATCGCCTGCTCAATGACTACCTCTCACCTATGGATATTACCGCGACCCAGTTTCGCGTGCTCTGCTCCATTCGTTGCGAAGTATGTATTACCCCCGTTGAGCTGAAAACCGTGCTTTCCGTCGACCCGGGCGCGATGACGCGCATGCTCGACCGCCTGGCGTGCAAAGGCTGGATTGAACGGTTACCCAACCCCGCTGACAAGCGCGGCGTGCTGGTGCAGTTGACGCCGGACGGCGCAGCCCTTTGCGAGCAGTGTCATCAGGTTGTGGGTCAGAAGTTACACCAGGAGTTAACGAAAA…	1154	30	Upstream	14	Shigella	clinical	DOX	old	Tetracycline	1	aagtggacgg_caaccgtgct_2	ATGTCCAGACGTAATAATGACGCCATCACTATCCATAGTATTTTGTCGTGGATCGAGGATAACCTGGAATCGCCCCTGTCGCTGGAAAAAGTGTCTGAGCGCTCCGGTTACTCTAAGTGGCACCTGCAACGTATGTTTAAGAAAGAGACCGGCCATTCCCTCGGCCAGTACATCCGCAGCCGCAAGCTGACGGAGATTGCGCAGAAGCTCAAGCAGAGCAATGAGCCAATCCTGTACCTGGCGGAACGCTATGGTTTCGAGTCGCAGCAGACCCTGACGCGAACGTTCAAGAACTATTTCGATGTTCCGCCCCACAAGTATCGCATAACGAATGTACCTGGCGAATCCCGCTATCTACATCCGCTAAATAACTGA	CardRes_01811	124	4.1e-65	CardRes_01811	124	8.96e-82	CardRes_01811	marA	General Bacterial Porin with reduced permeability to beta-lactams; resistance-nodulation-cell division (RND) antibiotic efflux pump	General Bacterial Porin; RND efflux pump	regulator of efflux pumps	109
aagtttagca_acagcaaaga	GAATTAACATGAGAGCGAAAGGCAGGCGATAATATTTAAAATAGTCGTGTTATAGCGAGTAAAAAAACAAAGCATATTGCGTTAAGCATTATTTTACCGGACAATATGTTTTTTAACTGATGATTAACATGACATGAAACATCCACTGGAAACGCTGCTCTCCGCCGCCGGGATCTTACTGCTGGCCCTGCTCTCCTGTCTGCTGTTGCCCGCGCCTTCGCTGGGCCTGACGCTGGCGCAAAAGCTGGTTGAGACATTCCATATGATGGATCTCAACCAGCTCTATACGGTGCTGTTTTGTCTGTGGTTCTTAGCGCTGGGCGCCATTGAGTATCTGGTGCTGCGCTGGGTGTGGCGTCGCTGGTTTTCCCTCGAGCGTTAAACCAGGAGAGGCGCGCC…	1360	160	Upstream	18	Ecoli	clinical	DEL	new	Fluoroquinolone	1	aagtttagca_acagcaaaga_2	ATGACGATTTCCGCTCAGGTGATTGATACTATCGTCGAGTGGATTGATGATAACCTGCATCAACCGCTGCGTATTGATGATATCGCTCGCCATGCCGGGTATTCGAAATGGCATCTGCAACGGCTGTTTTTACAGTACAAAGGGGAGAGCCTGGGGCGCTATATTCGCGAAAGGAAGCTGCTGCTGGCCGCCCGCGATCTGCGCGACACCGATCAGCGGGTCTACGATATCTGCCTCAAGTATGGCTTTGATTCGCAACAGACCTTTACCCGCGTCTTTACCCGGACCTTCAATCAGCCGCCGGGCGCCTACCGCAAAGAGAACCACAGTCGCGCCCACTGA	CardRes_01568	114	2.8e-60	CardRes_01568	114	7.69e-58	CardRes_01568	ramA	General Bacterial Porin with reduced permeability to beta-lactams; resistance-nodulation-cell division (RND) antibiotic efflux pump	General Bacterial Porin; RND efflux pump	regulator of efflux pumps	66
aagtttagca_acagcaaaga	GAATTAACATGAGAGCGAAAGGCAGGCGATAATATTTAAAATAGTCGTGTTATAGCGAGTAAAAAAACAAAGCATATTGCGTTAAGCATTATTTTACCGGACAATATGTTTTTTAACTGATGATTAACATGACATGAAACATCCACTGGAAACGCTGCTCTCCGCCGCCGGGATCTTACTGCTGGCCCTGCTCTCCTGTCTGCTGTTGCCCGCGCCTTCGCTGGGCCTGACGCTGGCGCAAAAGCTGGTTGAGACATTCCATATGATGGATCTCAACCAGCTCTATACGGTGCTGTTTTGTCTGTGGTTCTTAGCGCTGGGCGCCATTGAGTATCTGGTGCTGCGCTGGGTGTGGCGTCGCTGGTTTTCCCTCGAGCGTTAAACCAGGAGAGGCGCGCC…	1360	160	Upstream	18	Ecoli	clinical	DOX	old	Tetracycline	1	aagtttagca_acagcaaaga_2	ATGACGATTTCCGCTCAGGTGATTGATACTATCGTCGAGTGGATTGATGATAACCTGCATCAACCGCTGCGTATTGATGATATCGCTCGCCATGCCGGGTATTCGAAATGGCATCTGCAACGGCTGTTTTTACAGTACAAAGGGGAGAGCCTGGGGCGCTATATTCGCGAAAGGAAGCTGCTGCTGGCCGCCCGCGATCTGCGCGACACCGATCAGCGGGTCTACGATATCTGCCTCAAGTATGGCTTTGATTCGCAACAGACCTTTACCCGCGTCTTTACCCGGACCTTCAATCAGCCGCCGGGCGCCTACCGCAAAGAGAACCACAGTCGCGCCCACTGA	CardRes_01568	114	2.8e-60	CardRes_01568	114	7.69e-58	CardRes_01568	ramA	General Bacterial Porin with reduced permeability to beta-lactams; resistance-nodulation-cell division (RND) antibiotic efflux pump	General Bacterial Porin; RND efflux pump	regulator of efflux pumps	66
aagtttagca_acagcaaaga	GAATTAACATGAGAGCGAAAGGCAGGCGATAATATTTAAAATAGTCGTGTTATAGCGAGTAAAAAAACAAAGCATATTGCGTTAAGCATTATTTTACCGGACAATATGTTTTTTAACTGATGATTAACATGACATGAAACATCCACTGGAAACGCTGCTCTCCGCCGCCGGGATCTTACTGCTGGCCCTGCTCTCCTGTCTGCTGTTGCCCGCGCCTTCGCTGGGCCTGACGCTGGCGCAAAAGCTGGTTGAGACATTCCATATGATGGATCTCAACCAGCTCTATACGGTGCTGTTTTGTCTGTGGTTCTTAGCGCTGGGCGCCATTGAGTATCTGGTGCTGCGCTGGGTGTGGCGTCGCTGGTTTTCCCTCGAGCGTTAAACCAGGAGAGGCGCGCC…	1360	160	Upstream	9	Ecoli	clinical	ERA	new	Tetracycline	1	aagtttagca_acagcaaaga_2	ATGACGATTTCCGCTCAGGTGATTGATACTATCGTCGAGTGGATTGATGATAACCTGCATCAACCGCTGCGTATTGATGATATCGCTCGCCATGCCGGGTATTCGAAATGGCATCTGCAACGGCTGTTTTTACAGTACAAAGGGGAGAGCCTGGGGCGCTATATTCGCGAAAGGAAGCTGCTGCTGGCCGCCCGCGATCTGCGCGACACCGATCAGCGGGTCTACGATATCTGCCTCAAGTATGGCTTTGATTCGCAACAGACCTTTACCCGCGTCTTTACCCGGACCTTCAATCAGCCGCCGGGCGCCTACCGCAAAGAGAACCACAGTCGCGCCCACTGA	CardRes_01568	114	2.8e-60	CardRes_01568	114	7.69e-58	CardRes_01568	ramA	General Bacterial Porin with reduced permeability to beta-lactams; resistance-nodulation-cell division (RND) antibiotic efflux pump	General Bacterial Porin; RND efflux pump	regulator of efflux pumps	66
aagtttagca_acagcaaaga	GAATTAACATGAGAGCGAAAGGCAGGCGATAATATTTAAAATAGTCGTGTTATAGCGAGTAAAAAAACAAAGCATATTGCGTTAAGCATTATTTTACCGGACAATATGTTTTTTAACTGATGATTAACATGACATGAAACATCCACTGGAAACGCTGCTCTCCGCCGCCGGGATCTTACTGCTGGCCCTGCTCTCCTGTCTGCTGTTGCCCGCGCCTTCGCTGGGCCTGACGCTGGCGCAAAAGCTGGTTGAGACATTCCATATGATGGATCTCAACCAGCTCTATACGGTGCTGTTTTGTCTGTGGTTCTTAGCGCTGGGCGCCATTGAGTATCTGGTGCTGCGCTGGGTGTGGCGTCGCTGGTTTTCCCTCGAGCGTTAAACCAGGAGAGGCGCGCC…	1360	160	Upstream	10	Ecoli	clinical	FOX	old	Cephalosporin	1	aagtttagca_acagcaaaga_2	ATGACGATTTCCGCTCAGGTGATTGATACTATCGTCGAGTGGATTGATGATAACCTGCATCAACCGCTGCGTATTGATGATATCGCTCGCCATGCCGGGTATTCGAAATGGCATCTGCAACGGCTGTTTTTACAGTACAAAGGGGAGAGCCTGGGGCGCTATATTCGCGAAAGGAAGCTGCTGCTGGCCGCCCGCGATCTGCGCGACACCGATCAGCGGGTCTACGATATCTGCCTCAAGTATGGCTTTGATTCGCAACAGACCTTTACCCGCGTCTTTACCCGGACCTTCAATCAGCCGCCGGGCGCCTACCGCAAAGAGAACCACAGTCGCGCCCACTGA	CardRes_01568	114	2.8e-60	CardRes_01568	114	7.69e-58	CardRes_01568	ramA	General Bacterial Porin with reduced permeability to beta-lactams; resistance-nodulation-cell division (RND) antibiotic efflux pump	General Bacterial Porin; RND efflux pump	regulator of efflux pumps	66
aagtttagca_acagcaaaga	GAATTAACATGAGAGCGAAAGGCAGGCGATAATATTTAAAATAGTCGTGTTATAGCGAGTAAAAAAACAAAGCATATTGCGTTAAGCATTATTTTACCGGACAATATGTTTTTTAACTGATGATTAACATGACATGAAACATCCACTGGAAACGCTGCTCTCCGCCGCCGGGATCTTACTGCTGGCCCTGCTCTCCTGTCTGCTGTTGCCCGCGCCTTCGCTGGGCCTGACGCTGGCGCAAAAGCTGGTTGAGACATTCCATATGATGGATCTCAACCAGCTCTATACGGTGCTGTTTTGTCTGTGGTTCTTAGCGCTGGGCGCCATTGAGTATCTGGTGCTGCGCTGGGTGTGGCGTCGCTGGTTTTCCCTCGAGCGTTAAACCAGGAGAGGCGCGCC…	1360	160	Upstream	9	Ecoli	clinical	MOX	old	Fluoroquinolone	1	aagtttagca_acagcaaaga_2	ATGACGATTTCCGCTCAGGTGATTGATACTATCGTCGAGTGGATTGATGATAACCTGCATCAACCGCTGCGTATTGATGATATCGCTCGCCATGCCGGGTATTCGAAATGGCATCTGCAACGGCTGTTTTTACAGTACAAAGGGGAGAGCCTGGGGCGCTATATTCGCGAAAGGAAGCTGCTGCTGGCCGCCCGCGATCTGCGCGACACCGATCAGCGGGTCTACGATATCTGCCTCAAGTATGGCTTTGATTCGCAACAGACCTTTACCCGCGTCTTTACCCGGACCTTCAATCAGCCGCCGGGCGCCTACCGCAAAGAGAACCACAGTCGCGCCCACTGA	CardRes_01568	114	2.8e-60	CardRes_01568	114	7.69e-58	CardRes_01568	ramA	General Bacterial Porin with reduced permeability to beta-lactams; resistance-nodulation-cell division (RND) antibiotic efflux pump	General Bacterial Porin; RND efflux pump	regulator of efflux pumps	66
aagtttagca_acagcaaaga	GAATTAACATGAGAGCGAAAGGCAGGCGATAATATTTAAAATAGTCGTGTTATAGCGAGTAAAAAAACAAAGCATATTGCGTTAAGCATTATTTTACCGGACAATATGTTTTTTAACTGATGATTAACATGACATGAAACATCCACTGGAAACGCTGCTCTCCGCCGCCGGGATCTTACTGCTGGCCCTGCTCTCCTGTCTGCTGTTGCCCGCGCCTTCGCTGGGCCTGACGCTGGCGCAAAAGCTGGTTGAGACATTCCATATGATGGATCTCAACCAGCTCTATACGGTGCTGTTTTGTCTGTGGTTCTTAGCGCTGGGCGCCATTGAGTATCTGGTGCTGCGCTGGGTGTGGCGTCGCTGGTTTTCCCTCGAGCGTTAAACCAGGAGAGGCGCGCC…	1360	160	Upstream	10	Salmonella	clinical	ERA	new	Tetracycline	1	aagtttagca_acagcaaaga_2	ATGACGATTTCCGCTCAGGTGATTGATACTATCGTCGAGTGGATTGATGATAACCTGCATCAACCGCTGCGTATTGATGATATCGCTCGCCATGCCGGGTATTCGAAATGGCATCTGCAACGGCTGTTTTTACAGTACAAAGGGGAGAGCCTGGGGCGCTATATTCGCGAAAGGAAGCTGCTGCTGGCCGCCCGCGATCTGCGCGACACCGATCAGCGGGTCTACGATATCTGCCTCAAGTATGGCTTTGATTCGCAACAGACCTTTACCCGCGTCTTTACCCGGACCTTCAATCAGCCGCCGGGCGCCTACCGCAAAGAGAACCACAGTCGCGCCCACTGA	CardRes_01568	114	2.8e-60	CardRes_01568	114	7.69e-58	CardRes_01568	ramA	General Bacterial Porin with reduced permeability to beta-lactams; resistance-nodulation-cell division (RND) antibiotic efflux pump	General Bacterial Porin; RND efflux pump	regulator of efflux pumps	66
aagtttagca_acagcaaaga	GAATTAACATGAGAGCGAAAGGCAGGCGATAATATTTAAAATAGTCGTGTTATAGCGAGTAAAAAAACAAAGCATATTGCGTTAAGCATTATTTTACCGGACAATATGTTTTTTAACTGATGATTAACATGACATGAAACATCCACTGGAAACGCTGCTCTCCGCCGCCGGGATCTTACTGCTGGCCCTGCTCTCCTGTCTGCTGTTGCCCGCGCCTTCGCTGGGCCTGACGCTGGCGCAAAAGCTGGTTGAGACATTCCATATGATGGATCTCAACCAGCTCTATACGGTGCTGTTTTGTCTGTGGTTCTTAGCGCTGGGCGCCATTGAGTATCTGGTGCTGCGCTGGGTGTGGCGTCGCTGGTTTTCCCTCGAGCGTTAAACCAGGAGAGGCGCGCC…	1360	160	Upstream	14	Salmonella	clinical	OMA	new	Tetracycline	1	aagtttagca_acagcaaaga_2	ATGACGATTTCCGCTCAGGTGATTGATACTATCGTCGAGTGGATTGATGATAACCTGCATCAACCGCTGCGTATTGATGATATCGCTCGCCATGCCGGGTATTCGAAATGGCATCTGCAACGGCTGTTTTTACAGTACAAAGGGGAGAGCCTGGGGCGCTATATTCGCGAAAGGAAGCTGCTGCTGGCCGCCCGCGATCTGCGCGACACCGATCAGCGGGTCTACGATATCTGCCTCAAGTATGGCTTTGATTCGCAACAGACCTTTACCCGCGTCTTTACCCGGACCTTCAATCAGCCGCCGGGCGCCTACCGCAAAGAGAACCACAGTCGCGCCCACTGA	CardRes_01568	114	2.8e-60	CardRes_01568	114	7.69e-58	CardRes_01568	ramA	General Bacterial Porin with reduced permeability to beta-lactams; resistance-nodulation-cell division (RND) antibiotic efflux pump	General Bacterial Porin; RND efflux pump	regulator of efflux pumps	66
aataaaggaa_ctcgcggctc	GAATTGGTCACATCCTTCCACCTGATGGATCTCAACCAGCTCTATACCCTGATCTTCTGCCTGTGGTTCTTAGCGCTGGGAGTCGTTGAGTATCTGGTATTGCGCTGGGTATGGCGCCGCTGGTTCTCGCTGGCAGATTAAGCCGCAAGAGAGCAAAAAAGCCCGCCGATAGAGGCGGACTGGTATGCGGCCGGCGCTCAGTGCGCGCGGCTGTGGTTCTCTTTGCGATACGCGCCCGGCGGCTGATTGAAGGTACGGGTAAAGATACGGGTAAAGGTCTGCTGCGAATCAAAGCCGTATTTCAGGCAGATATCATAAACCCGCTGGTCGGTATCTCGCAGGTCGCGCGCCGCCAGCAGCAGTTTACGCTCGCGAATGTAGCGCCCGAGACTTTCCCCT…	1809	18	Upstream	13	Klebsiella	clinical	DOX	old	Tetracycline	2	aataaaggaa_ctcgcggctc_2	ATGAATATATCCGCTCAGGTGATTGACACTATCGTGGAATGGATTGATGACAATCTGCATCAACCGCTGCGTATTGATGATATTGCGCGCCATGCCGGGTATTCGAAATGGCATCTGCAACGGCTGTTTTTACAGTACAAAGGGGAAAGTCTCGGGCGCTACATTCGCGAGCGTAAACTGCTGCTGGCGGCGCGCGACCTGCGAGATACCGACCAGCGGGTTTATGATATCTGCCTGAAATACGGCTTTGATTCGCAGCAGACCTTTACCCGTATCTTTACCCGTACCTTCAATCAGCCGCCGGGCGCGTATCGCAAAGAGAACCACAGCCGCGCGCACTGA	CardRes_01568	114	8e-60	CardRes_01568	114	6.81e-56	CardRes_01568	ramA	General Bacterial Porin with reduced permeability to beta-lactams; resistance-nodulation-cell division (RND) antibiotic efflux pump	General Bacterial Porin; RND efflux pump	regulator of efflux pumps	156
aatccacgtc_cgctctagca	GAATTGGTCACATCCTTCCACCTGATGGATCTCAACCAGCTCTATACCCTGATCTTCTGCCTGTGGTTCTTAGCGCTGGGAGTCGTTGAGTATCTGGTATTGCGCTGGGTATGGCGCCGCTGGTTCTCGCTGGCAGATTAAGCCGCAAGAGAGCAAAAAAAGCCCGCCGATAGAGGCGGACTGGTATGCGGCCGGCGCTCAGTGCGCGCGGCTGTGGTTCTCTTTGCGATACGCGCCCGGCGGCTGATTGAAGGTACGGGTAAAGATACGGGTAAAGGTCTGCTGCGAATCAAAGCCGTATTTCAGGCAGATATCATAAACCCGCTGGTCGGTATCTCGCAGGTCGCGCGCCGCCAGCAGCAGTTTACGCTCGCGAATGTAGCGCCCGAGACTTTCCCC…	1809	84	Upstream	10	Ecoli	clinical	MOX	old	Fluoroquinolone	1	aatccacgtc_cgctctagca_2	ATGAATATATCCGCTCAGGTGATTGACACTATCGTGGAATGGATTGATGACAATCTGCATCAACCGCTGCGTATTGATGATATTGCGCGCCATGCCGGGTATTCGAAATGGCATCTGCAACGGCTGTTTTTACAGTACAAAGGGGAAAGTCTCGGGCGCTACATTCGCGAGCGTAAACTGCTGCTGGCGGCGCGCGACCTGCGAGATACCGACCAGCGGGTTTATGATATCTGCCTGAAATACGGCTTTGATTCGCAGCAGACCTTTACCCGTATCTTTACCCGTACCTTCAATCAGCCGCCGGGCGCGTATCGCAAAGAGAACCACAGCCGCGCGCACTGA	CardRes_01568	114	8e-60	CardRes_01568	114	4.24e-56	CardRes_01568	ramA	General Bacterial Porin with reduced permeability to beta-lactams; resistance-nodulation-cell division (RND) antibiotic efflux pump	General Bacterial Porin; RND efflux pump	regulator of efflux pumps	156
aattctttcc_cgatcaaact	GAATTCATAATGTTGACTTATGATTGCCTGGGCAATAGTATCACTCGCAACTAAATCATTGCCTGGGCAACCATCATGAAAAGTACCAGCGACCTGTTCAACGAGATGATCCCGCTGGGCCGCTTGATCCAGATGGTTAACCAAAAAAAAGATCGCCTGCTCAACGACTACCTCTCACCCATGGATATTACCGCGACCCAGTTTCGGGTGCTCTGTTCCATTCGTTGCGAGGTATGTATTACCCCCGTTGAGCTGAAAACCGTGCTTTCCGTCGACCCGGGCGCGATGACGCGTATGCTCGACCGCCTGGCGTGTAAAGGCTGGATTGAACGGTTACCCAACCCCGCTGACAAGCGCGGTGTGCTGGTGCAGTTGACGCCAGACGGCGCAGCCCTTTGC…	2157	16	Upstream	14	Klebsiella	clinical	CFD	old	Cephalosporin	2	aattctttcc_cgatcaaact_2	ATGTCCAGACGTAATAATGACGCCATCACTATCCATAGTATTTTGTCGTGGATCGAGGATAACCTGGAATCGCCCCTGTCGCTGGAAAAAGTGTCTGAGCGCTCAGGTTACTCCAAGTGGCACCTGCAACGTATGTTTAAGAAAGAGACCGGCCATTCCCTCGGCCAGTACATCCGCAGCCGTAAGCTGACGGAGATTGCGCAAAAGCTCAAGCAGAGCAATGAGCCAATCCTGTACCTGGCGGAACGCTACGGTTTCGAATCGCAGCAGACCCTGACGCGAACGTTTAAAAACTATTTCGATGTTCCGCCCCACAAATATCGCATAACGAATGTACCTGGCGAATCCGCTATCTGCATCCGCTAA	CardRes_01811	116	2.3e-60	CardRes_01811	116	8.47e-73	CardRes_01811	marA	General Bacterial Porin with reduced permeability to beta-lactams; resistance-nodulation-cell division (RND) antibiotic efflux pump	General Bacterial Porin; RND efflux pump	regulator of efflux pumps	109
aattctttcc_cgatcaaact	GAATTCATAATGTTGACTTATGATTGCCTGGGCAATAGTATCACTCGCAACTAAATCATTGCCTGGGCAACCATCATGAAAAGTACCAGCGACCTGTTCAACGAGATGATCCCGCTGGGCCGCTTGATCCAGATGGTTAACCAAAAAAAAGATCGCCTGCTCAACGACTACCTCTCACCCATGGATATTACCGCGACCCAGTTTCGGGTGCTCTGTTCCATTCGTTGCGAGGTATGTATTACCCCCGTTGAGCTGAAAACCGTGCTTTCCGTCGACCCGGGCGCGATGACGCGTATGCTCGACCGCCTGGCGTGTAAAGGCTGGATTGAACGGTTACCCAACCCCGCTGACAAGCGCGGTGTGCTGGTGCAGTTGACGCCAGACGGCGCAGCCCTTTGC…	2157	16	Upstream	12	Salmonella	clinical	OMA	new	Tetracycline	1	aattctttcc_cgatcaaact_2	ATGTCCAGACGTAATAATGACGCCATCACTATCCATAGTATTTTGTCGTGGATCGAGGATAACCTGGAATCGCCCCTGTCGCTGGAAAAAGTGTCTGAGCGCTCAGGTTACTCCAAGTGGCACCTGCAACGTATGTTTAAGAAAGAGACCGGCCATTCCCTCGGCCAGTACATCCGCAGCCGTAAGCTGACGGAGATTGCGCAAAAGCTCAAGCAGAGCAATGAGCCAATCCTGTACCTGGCGGAACGCTACGGTTTCGAATCGCAGCAGACCCTGACGCGAACGTTTAAAAACTATTTCGATGTTCCGCCCCACAAATATCGCATAACGAATGTACCTGGCGAATCCGCTATCTGCATCCGCTAA	CardRes_01811	116	2.3e-60	CardRes_01811	116	8.47e-73	CardRes_01811	marA	General Bacterial Porin with reduced permeability to beta-lactams; resistance-nodulation-cell division (RND) antibiotic efflux pump	General Bacterial Porin; RND efflux pump	regulator of efflux pumps	109
aatttgggct_cgtgcaccgt	AGGGAATTAAGGAGTGTCTTTGCATACCACTCGATGGCAGCCTTCATACCCTGTTCAAGATTGTGGGTGGGAACATATCCTAGCAGCTCACGAGCCTTGCCAATATCGGCGTTTGAATGCCGGATGTCCCCCGCGCGAAAATCGCAGTATTTCGGATCGGGGATTTTTAGGTTCGGATGAAGTTGCCTGAGCTGCTCCCGGATCAGGCCGTAGAGTTCGTTGAGTGTCGCCCGGCCACCGACCGCAATATTGTAGACCTGGTTTAGTGCGGCAGGATGGGTGGTGGTTCCCGCAAGCAGATTTGCTTGAACGACATTGTCAATGTAGCAGAAATCCCGCGATGTCTCCCCGTCACCATTGATGAGAACTGGTTGCCCTCCCAGCATCGCTGTGATCCAC…	599	10	Upstream	17	Salmonella	soil	OMA	new	Tetracycline	1	aatttgggct_cgtgcaccgt_1		No match	-	NA	CardRes_02236	49	1.6	CardRes_02236	tetA(60)	ATP-binding cassette (ABC) antibiotic efflux pump	ABC efflux pump	antibiotic efflux	3
acaaggttgt_gatttaaagt	ACTGTTCAGGGAATTTCTGTACAGAATTGCAGTTCGCGCTTAGCTGGATAACGCCACGGAATGATGTCGTCGTGCACAACAATGGTGACTTCTACAGCGCGGAGAATCTCGCTCTCTCCAGGGGAAGCCGAAGTTTCCAAAAGGTCGTTGATCAAAGCTCGCCGCGTTGTTTCATCAAGCCTTACGGTCACCGTAACCAGCAAATCAATATCACTGTGTGGCTTCAGGCCGCCATCCACTGCGGAGCCGTACAAATGTACGGCCAGCAACGTCGGTTCGAGATGGCGCTCGATGACGCCAACTACCTCTGATAGTTGAGTCGATACTTCGGCGATCACCGCTTCCCTCATGATGTTTAACGTTTGACATGAGGGGCGGCCAAGGCGCCAGCCCTTGGAC…	1146	10	Upstream	9	Klebsiella	clinical	GEN	old	Aminoglycoside	1, 2	acaaggttgt_gatttaaagt_1	ATGAGGGAAGCGGTGATCGCCGAAGTATCGACTCAACTATCAGAGGTAGTTGGCGTCATCGAGCGCCATCTCGAACCGACGTTGCTGGCCGTACATTTGTACGGCTCCGCAGTGGATGGCGGCCTGAAGCCACACAGTGATATTGATTTGCTGGTTACGGTGACCGTAAGGCTTGATGAAACAACGCGGCGAGCTTTGATCAACGACCTTTTGGAAACTTCGGCTTCCCCTGGAGAGAGCGAGATTCTCCGCGCTGTAGAAGTCACCATTGTTGTGCACGACGACATCATTCCGTGGCGTTATCCAGCTAAGCGCGAACTGCAATTCTGTACAGAAATTCCCTGA	CardRes_00606	109	2.4e-56	CardRes_02780	20	3.72e-104	CardRes_00606	aadA	ANT(3'')	Aminoglycoside nucleotidyltransferase	antibiotic inactivation	56
acaaggttgt_gatttaaagt	ACTGTTCAGGGAATTTCTGTACAGAATTGCAGTTCGCGCTTAGCTGGATAACGCCACGGAATGATGTCGTCGTGCACAACAATGGTGACTTCTACAGCGCGGAGAATCTCGCTCTCTCCAGGGGAAGCCGAAGTTTCCAAAAGGTCGTTGATCAAAGCTCGCCGCGTTGTTTCATCAAGCCTTACGGTCACCGTAACCAGCAAATCAATATCACTGTGTGGCTTCAGGCCGCCATCCACTGCGGAGCCGTACAAATGTACGGCCAGCAACGTCGGTTCGAGATGGCGCTCGATGACGCCAACTACCTCTGATAGTTGAGTCGATACTTCGGCGATCACCGCTTCCCTCATGATGTTTAACGTTTGACATGAGGGGCGGCCAAGGCGCCAGCCCTTGGAC…	1146	10	Upstream	27	Shigella	clinical	GEN	old	Aminoglycoside	1	acaaggttgt_gatttaaagt_1	ATGAGGGAAGCGGTGATCGCCGAAGTATCGACTCAACTATCAGAGGTAGTTGGCGTCATCGAGCGCCATCTCGAACCGACGTTGCTGGCCGTACATTTGTACGGCTCCGCAGTGGATGGCGGCCTGAAGCCACACAGTGATATTGATTTGCTGGTTACGGTGACCGTAAGGCTTGATGAAACAACGCGGCGAGCTTTGATCAACGACCTTTTGGAAACTTCGGCTTCCCCTGGAGAGAGCGAGATTCTCCGCGCTGTAGAAGTCACCATTGTTGTGCACGACGACATCATTCCGTGGCGTTATCCAGCTAAGCGCGAACTGCAATTCTGTACAGAAATTCCCTGA	CardRes_00606	109	2.4e-56	CardRes_02780	20	3.72e-104	CardRes_00606	aadA	ANT(3'')	Aminoglycoside nucleotidyltransferase	antibiotic inactivation	56
acaaggttgt_gatttaaagt	ACTGTTCAGGGAATTTCTGTACAGAATTGCAGTTCGCGCTTAGCTGGATAACGCCACGGAATGATGTCGTCGTGCACAACAATGGTGACTTCTACAGCGCGGAGAATCTCGCTCTCTCCAGGGGAAGCCGAAGTTTCCAAAAGGTCGTTGATCAAAGCTCGCCGCGTTGTTTCATCAAGCCTTACGGTCACCGTAACCAGCAAATCAATATCACTGTGTGGCTTCAGGCCGCCATCCACTGCGGAGCCGTACAAATGTACGGCCAGCAACGTCGGTTCGAGATGGCGCTCGATGACGCCAACTACCTCTGATAGTTGAGTCGATACTTCGGCGATCACCGCTTCCCTCATGATGTTTAACGTTTGACATGAGGGGCGGCCAAGGCGCCAGCCCTTGGAC…	1146	10	Upstream	9	Klebsiella	clinical	GEN	old	Aminoglycoside	1, 2	acaaggttgt_gatttaaagt_2	ATGCTGAATGGAGAGCCGATTGGGTATGCCCAGTCGTACGTTGCTCTTGGAAGCGGGGACGGATGGTGGGAAGAAGAAACCGATCCAGGAGTACGCGGAATAGACCAGTCACTGGCGAATGCATCACAACTGGGCAAAGGCTTGGGAACCAAGCTGGTTCGAGCTCTGGTTGAGTTGCTGTTCAATGATCCCGAGGTCACCAAGATCCAAACGGACCCGTCGCCGAGCAACTTGCGAGCGATCCGATGCTACGAGAAAGCGGGGTTTGAGAGGCAAGGTACCGTAACCACCCCAGATGGTCCAGCCGTGTACATGGTTCAAACACGCCAGGCATTCGAGCGAACACGCAGTGTTGCCTAA	CardRes_00866	120	2.1e-66	CardRes_02780	20	3.72e-104	CardRes_00866	AAC(6')-30/AAC(6')-Ib'	AAC(6')	Aminoglycoside acetyltransferase	antibiotic inactivation	157
acaaggttgt_gatttaaagt	ACTGTTCAGGGAATTTCTGTACAGAATTGCAGTTCGCGCTTAGCTGGATAACGCCACGGAATGATGTCGTCGTGCACAACAATGGTGACTTCTACAGCGCGGAGAATCTCGCTCTCTCCAGGGGAAGCCGAAGTTTCCAAAAGGTCGTTGATCAAAGCTCGCCGCGTTGTTTCATCAAGCCTTACGGTCACCGTAACCAGCAAATCAATATCACTGTGTGGCTTCAGGCCGCCATCCACTGCGGAGCCGTACAAATGTACGGCCAGCAACGTCGGTTCGAGATGGCGCTCGATGACGCCAACTACCTCTGATAGTTGAGTCGATACTTCGGCGATCACCGCTTCCCTCATGATGTTTAACGTTTGACATGAGGGGCGGCCAAGGCGCCAGCCCTTGGAC…	1146	10	Upstream	27	Shigella	clinical	GEN	old	Aminoglycoside	1	acaaggttgt_gatttaaagt_2	ATGCTGAATGGAGAGCCGATTGGGTATGCCCAGTCGTACGTTGCTCTTGGAAGCGGGGACGGATGGTGGGAAGAAGAAACCGATCCAGGAGTACGCGGAATAGACCAGTCACTGGCGAATGCATCACAACTGGGCAAAGGCTTGGGAACCAAGCTGGTTCGAGCTCTGGTTGAGTTGCTGTTCAATGATCCCGAGGTCACCAAGATCCAAACGGACCCGTCGCCGAGCAACTTGCGAGCGATCCGATGCTACGAGAAAGCGGGGTTTGAGAGGCAAGGTACCGTAACCACCCCAGATGGTCCAGCCGTGTACATGGTTCAAACACGCCAGGCATTCGAGCGAACACGCAGTGTTGCCTAA	CardRes_00866	120	2.1e-66	CardRes_02780	20	3.72e-104	CardRes_00866	AAC(6')-30/AAC(6')-Ib'	AAC(6')	Aminoglycoside acetyltransferase	antibiotic inactivation	157
acaagtgcct_agatcccaca	AGGGAATTGATTTCAAAGCTAAGAATCTAACATCAAATGCAGGTCTTTTTCTGCTCCTTGAGAATGCAAAAAGCAATGGGATTTTTGATTTTATTGAAAATGACCTCGTATTTGATAATGACTCAACAAATAAAATCAAGATGAATCATATAAAGACCATGCTCTGCGGTCACTTCATTGGCATTGATAAGTTAGAACGTCTAAAGCTACTTCAAAATGATCCCCTCGTCAACGAGTTTGATAAAGGGCCTGGCGTCTGCTGACGCCTGTGCAGGGCGAGCCGGTGTGGGTCGCCGATAAGACGCAATCATTTAACGCCTGGTGGCGCTAAGCGCCAGTGCAGTATCAGAGGAGAGAGCATATGACGATTTCCGCTCAGGTGATTGATACTATCGTCGA…	1098	40	Upstream	17	Salmonella	clinical	MOX	old	Fluoroquinolone	1	acaagtgcct_agatcccaca_2	ATGACGATTTCCGCTCAGGTGATTGATACTATCGTCGAGTGGATTGATGACAACCTGCATCAACCGCTGCGTATTGATGATATCGCTCGCCATGCCGGGTATTCGAAATGGCATCTGCAACGGCTGTTTTTACAGTATAAAGGGGAGAGCCTGGGGCGCTATATTCGCGAAAGGAAGCTGCTGCTGGCCGCCCGCGATCTGCGTGACACCGATCAGCGGGTCTACGATATCTGCCTGAAGTATGGCTTCGATTCGCAACAGACCTTTACCCGCGTCTTCACCCGGACCTTCAATCTGCCGCCGGGCGCCTACCGTAAAGAGAACCACAGTCGCGCCCACTGA	CardRes_01568	114	8e-60	CardRes_01568	114	9.56e-58	CardRes_01568	ramA	General Bacterial Porin with reduced permeability to beta-lactams; resistance-nodulation-cell division (RND) antibiotic efflux pump	General Bacterial Porin; RND efflux pump	regulator of efflux pumps	66
acaatttccg_tatcggacaa	GAATTACTTGCCTGGGCAACCATTATGAAAAGTACCAGCGACCTGTTTAATGAAATGATCCCGCTGGGTCGCTTGATCCAGATGGTTAACCAGAAAAAGATCGCCTGCTCAATGACTACCTCTCACCTATGGATATTACCGCGACCCAGTTTCGCGTGCTCTGCTCCATTCGTTGCGAAGTATGTATTACCCCCGTTGAGCTGAAAACCGTGCTTTCCGTCGACCCGGGCGCGATGACGCGCATGCTCGACCGCCTGGCGTGCAAAGGCTGGATTGAACGGTTACCCAACCCCGCTGACAAGCGCGGCGTGCTGGTGCAGTTGACGCCGGACGGCGCAGCCCTTTGCGAGCAGTGTCATCAGGTTGTGGGTCAGAAGTTACACCAGGAGTTAACGAAAA…	1154	21	Upstream	23	Klebsiella	clinical	FOX	old	Cephalosporin	2	acaatttccg_tatcggacaa_2	ATGTCCAGACGTAATAATGACGCCATCACTATCCATAGTATTTTGTCGTGGATCGAGGATAACCTGGAATCGCCCCTGTCGCTGGAAAAAGTGTCTGAGCGCTCCGGTTACTCTAAGTGGCACCTGCAACGTATGTTTAAGAAAGAGACCGGCCATTCCCTCGGCCAGTACATCCGCAGCCGCAAGCTGACGGAGATTGCGCAGAAGCTCAAGCAGAGCAATGAGCCAATCCTGTACCTGGCGGAACGCTATGGTTTCGAGTCGCAGCAGACCCTGACGCGAACGTTCAAGAACTATTTCGATGTTCCGCCCCACAAGTATCGCATAACGAATGTACCTGGCGAATCCCGCTATCTACATCCGCTAAATAACTGA	CardRes_01811	124	4.1e-65	CardRes_01811	124	8.96e-82	CardRes_01811	marA	General Bacterial Porin with reduced permeability to beta-lactams; resistance-nodulation-cell division (RND) antibiotic efflux pump	General Bacterial Porin; RND efflux pump	regulator of efflux pumps	109
acacgaatgc_gattgttcga	GAATTTGTTTTGCATATTGTGATTGCCGTCTTTTAGCCAATTCTATCATTTTTTTGCTGTAATCAAAAGCGACAACCGAAGCGCCTCTTTGTGCAAGATACGAAGAATAATTTCCATTGCCACACGCAATATCCAAAATGTAATCCGCAGGATTAGGAGATAGAAGTTCCGTTACTTTGGGACGCACTACCTCTCTGTGAAATTCATTAGATTCGTCACCCATTGCATTATCCCAAAATTGTGCGTTCTCCTCCCAGATTTTTTTACTTTCCTCTGTTCCCATGTTCTCTCCCACTCCCCAAATTTGCTTTTTTGCTTCCATTAAATCTTCCTTACTATATTCCATTGTTACCCTCCATAACTTCTGATTGTTGCCGTCTTGACGATTATGTATCTTTA…	2510	148	Upstream	144	Ecoli	gut	DOX	old	Tetracycline	1	acacgaatgc_gattgttcga_2	ATGGCAGCGCCAAAATGGCCTTGGCATTCAACCGTTGATGGATGCGGTGACAGGGCTGTTCCAACCGATTGGGGAACAGGGGGCGCCGCCCTATGCGGCAGCGTTTTCAAGGTTGAGTACACCGATTGCGGCCAGCGGCGTGTCTATCTACGGTTATACAGCGGAACGCTGCGCCTGCGGGATACGGTGGCCCTGGCCGGGAGAGAAAAGCTGAAAATCACAGAGATGCGTATTCCATCCAAAGGGGAAATTGTTCGGACAGACACCGCTTATCAGGGTGAAATTGTTATCCTTCCCAGCGACAGCGTGAGGTTAAACGATGTATTAGGGGACCAAACCCGGCTCCCTCGTAAAAGGTGGCGCGAGGACCCCCTCCCCATGCTGCGGACGACGATTGCG…	CardRes_00363	396	5.7e-228	CardRes_03819	222	0	CardRes_00363	tet(W)	tetracycline-resistant ribosomal protection protein	tetracycline-resistant ribosomal protection protein	antibiotic target protection	7
acataaccgg_gtgcaacgac	GAATTTTCGGCAGAATGCCCGACCTGTGGCGGAACCGGACGCGTGGAGCCATAAGATGGATAAATCCCGCACTCCGGAAATATCCGCGGAAAACCGGCCGGTATCCCTGGCCGCATCCACGTCCGCCGCTGCACCTTGTTCCGCATCTGACACAGCGGTTTGCACTGCCGGTTCTCCGATTTCAAACGCCGCCGACAAAGCAGTCAATGCCGGCAAAGTGGTCAAAGTACACAAATGCCCGATTTGCGGCAAGCTGACCGACAATGCCAAATATCGCCCGTTTTGTTCCAAACGCTGCGCCGATATTGACCTCGGTACCTGGTTTGCCGAAGGATATGTTATTGAAGGCAAAGCGCCGGTTGACGAGGAAGAAGGGGAATAATATTCCCCTTCTCTTTA…	2125	58	Upstream	19	Klebsiella	gut	GEP	new	Fluoroquinolone	1	acataaccgg_gtgcaacgac_3		No match	-	NA	CardRes_00986	211	3.45e-10	CardRes_00986	QnrB33	quinolone resistance protein (qnr)	qnr	antibiotic target protection	235
acataaccgg_gtgcaacgac	GAATTTTCGGCAGAATGCCCGACCTGTGGCGGAACCGGACGCGTGGAGCCATAAGATGGATAAATCCCGCACTCCGGAAATATCCGCGGAAAACCGGCCGGTATCCCTGGCCGCATCCACGTCCGCCGCTGCACCTTGTTCCGCATCTGACACAGCGGTTTGCACTGCCGGTTCTCCGATTTCAAACGCCGCCGACAAAGCAGTCAATGCCGGCAAAGTGGTCAAAGTACACAAATGCCCGATTTGCGGCAAGCTGACCGACAATGCCAAATATCGCCCGTTTTGTTCCAAACGCTGCGCCGATATTGACCTCGGTACCTGGTTTGCCGAAGGATATGTTATTGAAGGCAAAGCGCCGGTTGACGAGGAAGAAGGGGAATAATATTCCCCTTCTCTTTA…	2125	58	Upstream	14	Salmonella	gut	DEL	new	Fluoroquinolone	1	acataaccgg_gtgcaacgac_3		No match	-	NA	CardRes_00986	211	3.45e-10	CardRes_00986	QnrB33	quinolone resistance protein (qnr)	qnr	antibiotic target protection	235
acataaccgg_gtgcaacgac	GAATTTTCGGCAGAATGCCCGACCTGTGGCGGAACCGGACGCGTGGAGCCATAAGATGGATAAATCCCGCACTCCGGAAATATCCGCGGAAAACCGGCCGGTATCCCTGGCCGCATCCACGTCCGCCGCTGCACCTTGTTCCGCATCTGACACAGCGGTTTGCACTGCCGGTTCTCCGATTTCAAACGCCGCCGACAAAGCAGTCAATGCCGGCAAAGTGGTCAAAGTACACAAATGCCCGATTTGCGGCAAGCTGACCGACAATGCCAAATATCGCCCGTTTTGTTCCAAACGCTGCGCCGATATTGACCTCGGTACCTGGTTTGCCGAAGGATATGTTATTGAAGGCAAAGCGCCGGTTGACGAGGAAGAAGGGGAATAATATTCCCCTTCTCTTTA…	2125	58	Upstream	39	Klebsiella	gut	DEL	new	Fluoroquinolone	1	acataaccgg_gtgcaacgac_3		No match	-	NA	CardRes_00986	211	3.45e-10	CardRes_00986	QnrB33	quinolone resistance protein (qnr)	qnr	antibiotic target protection	235
acatagggga_agtcaaatga	CAGGGAATTGCCCAATATTATGCACCCGGTCGCGAAGCTGAGCACCGCATTAGCCGCTGCATTGATGCTGAGCGGGTGCATGCCCGGTGAAATCCGCCCGACGATTGGCCAGCAAATGGAAACTGGCGACCAACGGTTTGGCGATCTGGTTTTCCGCCAGCTCGCACCGAATGTCTGGCAGCACACTTCCTATCTCGACATGCCGGGTTTCGGGGCAGTCGCTTCCAACGGTTTGATCGTCAGGGATGGCGGCCGCGTGCTGGTGGTCGATACCGCCTGGACCGATGACCAGACCGCCCAGATCCTCAACTGGATCAAGCAGGAGATCAACCTGCCGGTCGCGCTGGCGGTGGTGACTCACGCGCATCAGGACAAGATGGGCGGTATGGACGCGCTGCA…	996	369	Downstream	16	Salmonella	clinical	CEF	new	Cephalosporin	1	acatagggga_agtcaaatga_1	AGGGAATTGCCCAATATTATGCACCCGGTCGCGAAGCTGAGCACCGCATTAGCCGCTGCATTGATGCTGAGCGGGTGCATGCCCGGTGAAATCCGCCCGACGATTGGCCAGCAAATGGAAACTGGCGACCAACGGTTTGGCGATCTGGTTTTCCGCCAGCTCGCACCGAATGTCTGGCAGCACACTTCCTATCTCGACATGCCGGGTTTCGGGGCAGTCGCTTCCAACGGTTTGATCGTCAGGGATGGCGGCCGCGTGCTGGTGGTCGATACCGCCTGGACCGATGACCAGACCGCCCAGATCCTCAACTGGATCAAGCAGGAGATCAACCTGCCGGTCGCGCTGGCGGTGGTGACTCACGCGCATCAGGACAAGATGGGCGGTATGGACGCGCTGCAT…	CardRes_00733	270	7.8e-154	CardRes_00005	270	1.45e-179	CardRes_00733	NDM-1	NDM beta-lactamase	Beta-lactamase	antibiotic inactivation	217
acatgtacag_actagcacaa	GAATTACTTGCCTGGGCAACCATTATGAAAAGTACCAGCGACCTGTTTAATGAAATGATCCCGCTGGGTCGCTTGATCCAGATGGTTAACCAGAAAAAGATCGCCTGCTCAATGACTACCTCTCACCTATGGATATTACCGCGACCCAGTTTCGCGTGCTCTGCTCCATTCGTTGCGAAGTATGTATTACCCCCGTTGAGCTGAAAACCGTGCTTTCCGTCGACCCGGGCGCGATGACGCGCATGCTCGACCGCCTGGCGTGCAAAGGCTGGATTGAACGGTTACCCAACCCCGCTGACAAGCGCGGCGTGCTGGTGCAGTTGACGCCGGACGGCGCAGCCCTTTGCGAGCAGTGTCATCAGGTTGTGGGTCAGAAGTTACACCAGGAGTTAACGAAAA…	2512	27	Upstream	12	Ecoli	clinical	DOX	old	Tetracycline	1	acatgtacag_actagcacaa_2	ATGTCCAGACGTAATAATGACGCCATCACTATCCATAGTATTTTGTCGTGGATCGAGGATAACCTGGAATCGCCCCTGTCGCTGGAAAAAGTGTCTGAGCGCTCCGGTTACTCTAAGTGGCACCTGCAACGTATGTTTAAGAAAGAGACCGGCCATTCCCTCGGCCAGTACATCCGCAGCCGCAAGCTGACGGAGATTGCGCAGAAGCTCAAGCAGAGCAATGAGCCAATCCTGTACCTGGCGGAACGCTATGGTTTCGAGTCGCAGCAGACCCTGACGCGAACGTTCAAGAACTATTTCGATGTTCCGCCCCACAAGTATCGCATAACGAATGTACCTGGCGAATCCCGCTATCTACATCCGCTAAATAACTGA	CardRes_01811	124	4.1e-65	CardRes_01811	124	2.9e-77	CardRes_01811	marA	General Bacterial Porin with reduced permeability to beta-lactams; resistance-nodulation-cell division (RND) antibiotic efflux pump	General Bacterial Porin; RND efflux pump	regulator of efflux pumps	109
acatgtacag_actagcacaa	GAATTACTTGCCTGGGCAACCATTATGAAAAGTACCAGCGACCTGTTTAATGAAATGATCCCGCTGGGTCGCTTGATCCAGATGGTTAACCAGAAAAAGATCGCCTGCTCAATGACTACCTCTCACCTATGGATATTACCGCGACCCAGTTTCGCGTGCTCTGCTCCATTCGTTGCGAAGTATGTATTACCCCCGTTGAGCTGAAAACCGTGCTTTCCGTCGACCCGGGCGCGATGACGCGCATGCTCGACCGCCTGGCGTGCAAAGGCTGGATTGAACGGTTACCCAACCCCGCTGACAAGCGCGGCGTGCTGGTGCAGTTGACGCCGGACGGCGCAGCCCTTTGCGAGCAGTGTCATCAGGTTGTGGGTCAGAAGTTACACCAGGAGTTAACGAAAA…	2512	27	Upstream	11	Klebsiella	clinical	DOX	old	Tetracycline	1, 2	acatgtacag_actagcacaa_2	ATGTCCAGACGTAATAATGACGCCATCACTATCCATAGTATTTTGTCGTGGATCGAGGATAACCTGGAATCGCCCCTGTCGCTGGAAAAAGTGTCTGAGCGCTCCGGTTACTCTAAGTGGCACCTGCAACGTATGTTTAAGAAAGAGACCGGCCATTCCCTCGGCCAGTACATCCGCAGCCGCAAGCTGACGGAGATTGCGCAGAAGCTCAAGCAGAGCAATGAGCCAATCCTGTACCTGGCGGAACGCTATGGTTTCGAGTCGCAGCAGACCCTGACGCGAACGTTCAAGAACTATTTCGATGTTCCGCCCCACAAGTATCGCATAACGAATGTACCTGGCGAATCCCGCTATCTACATCCGCTAAATAACTGA	CardRes_01811	124	4.1e-65	CardRes_01811	124	2.9e-77	CardRes_01811	marA	General Bacterial Porin with reduced permeability to beta-lactams; resistance-nodulation-cell division (RND) antibiotic efflux pump	General Bacterial Porin; RND efflux pump	regulator of efflux pumps	109
accccaggag_ttaatcgatc	CCGAGGGAATTGCCCAATATTATGCACCCGGTCGCGAAGCTGAGCACCGCATTAGCCGCTGCATTGATGCTGAGCGGGTGCATGCCCGGTGAAATCCGCCCGACGATTGGCCAGCAAATGGAAACTGGCGACCAACGGTTTGGCGATCTGGTTTTCCGCCAGCTCGCACCGAATGTCTGGCAGCACACTTCCTATCTCGACATGCCGGGTTTCGGGGCAGTCGCTTCCAACGGTTTGATCGTCAGGGATGGCGGCCGCGTGCTGGTGGTCGATACCGCCTGGACCGATGACCAGACCGCCCAGATCCTCAACTGGATCAAGCAGGAGATCAACCTGCCGGTCGCGCTGGCGGTGGTGACTCACGCGCATCAGGACAAGATGGGCGGTATGGACGCGCTG…	997	21	Upstream	11	Ecoli	clinical	CEF	new	Cephalosporin	1	accccaggag_ttaatcgatc_1	CCGAGGGAATTGCCCAATATTATGCACCCGGTCGCGAAGCTGAGCACCGCATTAGCCGCTGCATTGATGCTGAGCGGGTGCATGCCCGGTGAAATCCGCCCGACGATTGGCCAGCAAATGGAAACTGGCGACCAACGGTTTGGCGATCTGGTTTTCCGCCAGCTCGCACCGAATGTCTGGCAGCACACTTCCTATCTCGACATGCCGGGTTTCGGGGCAGTCGCTTCCAACGGTTTGATCGTCAGGGATGGCGGCCGCGTGCTGGTGGTCGATACCGCCTGGACCGATGACCAGACCGCCCAGATCCTCAACTGGATCAAGCAGGAGATCAACCTGCCGGTCGCGCTGGCGGTGGTGACTCACGCGCATCAGGACAAGATGGGCGGTATGGACGCGCTG…	CardRes_00005	152	9.2e-86	CardRes_00005	123	3.79e-136	CardRes_00005	NDM-6	NDM beta-lactamase	Beta-lactamase	antibiotic inactivation	217
accccagtgc_agatgaaaag	GAATTCCGATCTCTCGCGGCGCTTCGTGCATAGAACTTCTGACCGTTCCCGGTCAGAAGTTCTATGCACACACGGCGGCCAGCCCAGTGAACTGGTGCAGTCGCCTTCTGAAAACGACAGCGGCAGCCTGTCGCGTAACTTAGGACTTGTGCGACATGTCGTTTTCAGAAGACGGCTGCACTGAACGTCAGAAGCCGACTGCACTATAGCAGCGGAGGGGTTGGATCCATCAGGCAACGACGGGCTGCTGCCGGCCATCAGCGGACGCAGGGAGGACTTTCCGCAACCGGCCGTTCGATGCGGCACCGATGGCCTTCGCGCAGGGGTAGTGAATCCGCCAGGATTGACTTGCGCTGCCCTACCTCTCACTAGTGAGGGGCGGCAGCGCATCAAGCGGTG…	3134	33	Upstream	9	Ecoli	clinical	FOX	old	Cephalosporin	1	accccagtgc_agatgaaaag_2	ATGTTAAAAGTTATTAGTAGTTTATTGGTCTACATGACCGCGTCTGTCATGGCTGTCGCAAGTCCGTTAGCCCATTCCGGGGAGCCGAGTGGTGAGTATCCGACAGTCAACGAAATTCCGGTCGGAGAGGTCCGACTTTACCAGATTGCCGATGGTGTTTGGTCGCATATCGCAACGCAGTCGTTTGATGGCGCGGTCTACCCGTCCAATGGTCTCATTGTCCGTGATGGTGATGAGTTGCTTTTGATTGATACAGCGTGGGGTGCGAAAAACACAGCGGCACTTCTCGCGGAGATTGAAAAGCAAATTGGACTTCCCGTAACGCGTGCAGTCTCCACGCACTTTCATGACGACCGCGTCGGCGGCGTTGATGTCCTTCGGGCGGCTGGGGTGGCAACG…	CardRes_01139	267	2.1e-151	CardRes_01139	267	1.47e-174	CardRes_01139	VIM-1	VIM beta-lactamase	Beta-lactamase	antibiotic inactivation	10
accccagtgc_agatgaaaag	GAATTCCGATCTCTCGCGGCGCTTCGTGCATAGAACTTCTGACCGTTCCCGGTCAGAAGTTCTATGCACACACGGCGGCCAGCCCAGTGAACTGGTGCAGTCGCCTTCTGAAAACGACAGCGGCAGCCTGTCGCGTAACTTAGGACTTGTGCGACATGTCGTTTTCAGAAGACGGCTGCACTGAACGTCAGAAGCCGACTGCACTATAGCAGCGGAGGGGTTGGATCCATCAGGCAACGACGGGCTGCTGCCGGCCATCAGCGGACGCAGGGAGGACTTTCCGCAACCGGCCGTTCGATGCGGCACCGATGGCCTTCGCGCAGGGGTAGTGAATCCGCCAGGATTGACTTGCGCTGCCCTACCTCTCACTAGTGAGGGGCGGCAGCGCATCAAGCGGTG…	3134	33	Upstream	10	Ecoli	clinical	MER	old	Carbapenem	1	accccagtgc_agatgaaaag_2	ATGTTAAAAGTTATTAGTAGTTTATTGGTCTACATGACCGCGTCTGTCATGGCTGTCGCAAGTCCGTTAGCCCATTCCGGGGAGCCGAGTGGTGAGTATCCGACAGTCAACGAAATTCCGGTCGGAGAGGTCCGACTTTACCAGATTGCCGATGGTGTTTGGTCGCATATCGCAACGCAGTCGTTTGATGGCGCGGTCTACCCGTCCAATGGTCTCATTGTCCGTGATGGTGATGAGTTGCTTTTGATTGATACAGCGTGGGGTGCGAAAAACACAGCGGCACTTCTCGCGGAGATTGAAAAGCAAATTGGACTTCCCGTAACGCGTGCAGTCTCCACGCACTTTCATGACGACCGCGTCGGCGGCGTTGATGTCCTTCGGGCGGCTGGGGTGGCAACG…	CardRes_01139	267	2.1e-151	CardRes_01139	267	1.47e-174	CardRes_01139	VIM-1	VIM beta-lactamase	Beta-lactamase	antibiotic inactivation	10
accccagtgc_agatgaaaag	GAATTCCGATCTCTCGCGGCGCTTCGTGCATAGAACTTCTGACCGTTCCCGGTCAGAAGTTCTATGCACACACGGCGGCCAGCCCAGTGAACTGGTGCAGTCGCCTTCTGAAAACGACAGCGGCAGCCTGTCGCGTAACTTAGGACTTGTGCGACATGTCGTTTTCAGAAGACGGCTGCACTGAACGTCAGAAGCCGACTGCACTATAGCAGCGGAGGGGTTGGATCCATCAGGCAACGACGGGCTGCTGCCGGCCATCAGCGGACGCAGGGAGGACTTTCCGCAACCGGCCGTTCGATGCGGCACCGATGGCCTTCGCGCAGGGGTAGTGAATCCGCCAGGATTGACTTGCGCTGCCCTACCTCTCACTAGTGAGGGGCGGCAGCGCATCAAGCGGTG…	3134	33	Upstream	32	Ecoli	soil	SUL	new	Carbapenem	1	accccagtgc_agatgaaaag_2	ATGTTAAAAGTTATTAGTAGTTTATTGGTCTACATGACCGCGTCTGTCATGGCTGTCGCAAGTCCGTTAGCCCATTCCGGGGAGCCGAGTGGTGAGTATCCGACAGTCAACGAAATTCCGGTCGGAGAGGTCCGACTTTACCAGATTGCCGATGGTGTTTGGTCGCATATCGCAACGCAGTCGTTTGATGGCGCGGTCTACCCGTCCAATGGTCTCATTGTCCGTGATGGTGATGAGTTGCTTTTGATTGATACAGCGTGGGGTGCGAAAAACACAGCGGCACTTCTCGCGGAGATTGAAAAGCAAATTGGACTTCCCGTAACGCGTGCAGTCTCCACGCACTTTCATGACGACCGCGTCGGCGGCGTTGATGTCCTTCGGGCGGCTGGGGTGGCAACG…	CardRes_01139	267	2.1e-151	CardRes_01139	267	1.47e-174	CardRes_01139	VIM-1	VIM beta-lactamase	Beta-lactamase	antibiotic inactivation	10
accggtattt_gacccagtac	GAATTGATTTCAAAGCTAAGAATCTAACATCAAATGCAGGTCTTTTTCTGCTCCTTGAGAATGCAAAAAGCAATGGGATTTTTGATTTTATTGAAAATGACCTCGTATTTGATAATGACTCAACAAATAAAATCAAGATGAATCATATAAAGACCATGCTCTGCGGTCACTTCATTGGCATTGATAAGTTAGAACGTCTAAAGCTACTTCAAAATGATCCCCTCGTCAACGAGTTTGATAAAGGGCCTGGCGTCTGCTGACGCCTGTGCAGGGCGAGCCGGTGTGGGTCGCCGATAAGACGCAATCATTTAACGCCTGGTGGCGCTAAGCGCCAGTGCAGTATCAGAGGAGAGAGCATATGACGATTTCCGCTCAGGTGATTGATACTATCGTCGAGTG…	1075	31	Upstream	21	Salmonella	clinical	GEP	new	Fluoroquinolone	1	accggtattt_gacccagtac_2	ATGACGATTTCCGCTCAGGTGATTGATACTATCGTCGAGTGGATTGATGACAACCTGCATCAACCGCTGCGTATTGATGATATCGCTCGCCATGCCGGGTATTCGAAATGGCATCTGCAACGGCTGTTTTTACAGTATAAAGGGGAGAGCCTGGGGCGCTATATTCGCGAAAGGAAGCTGCTGCTGGCCGCCCGCGATCTGCGTGACACCGATCAGCGGGTCTACGATATCTGCCTGAAGTATGGCTTCGATTCGCAACAGACCTTTACCCGCGTCTTCACCCGGACCTTCAATCTGCCGCCGGGCGCCTACCGTAAAGAGAACCACAGTCGCGCCCACTGA	CardRes_01568	114	8e-60	CardRes_01568	114	7.87e-58	CardRes_01568	ramA	General Bacterial Porin with reduced permeability to beta-lactams; resistance-nodulation-cell division (RND) antibiotic efflux pump	General Bacterial Porin; RND efflux pump	regulator of efflux pumps	66
acctacactt_cgtaaggagt	GAATTCGAGCTGCAAACCGCCGCGCTGCAGGATCATCCAGCCGCGATCCTTCCAACTCGTCGCAAAGCCCAGCTTCGCATAAAACGCCTCTGTCACATCGAAATCGCGCGATGGCAGATTGGGGGTGACGTGGTCAGCCATGGCTCAGCGCAGCTTGTCGGCCATGCGGGCCGTATGAGTGATTGCGGCGCGGCTATCGGGGGCGGAATGGCTCATCACGATCATGCTGGCCTTGGGGAACGCCGCACCAAACGCGCGCGCTGACGCGGCGTAGTGCTCAGTGTCGGCATCACCGAGATTGCCGAGCGACTTGGCCTTGCTGTCCTTGATCAGGCAGCCACCAAAAGCGATGTCGGTGCCGTCGATCCCAACGGTGATATTGTCACTGGTGTGGCCGGG…	3010	42	Upstream	36	Ecoli	clinical	CEF	new	Cephalosporin	1	acctacactt_cgtaaggagt_2	ATGGCTCAACGCTTCATTACGCTGATCCTGCTGCTGTGCAGCACGTCAGTTTTTGCCGGGTTGTTTGACGCACCCGGCCGTTCGAACTTTATTCCTGCCGACCAGGCATTCGTTTTCGACTTTCAGCAAAACCAGCACGATCTCAGTCTCACCTGGCAGGTGAAAGAGGTTACTACCTCTATCGCAAGCAGGTCAGCATCACGCCGACAAAGGCGAACGTCGGCGCATTGCAGATGCCCGCTGGCGTGTGGCACGAGGACGAGTTCTACGGTAAGAGTGAAATTGCCCAATATTATGCACCCGGTCGCGAAGCTGAGCACCGCATTAGCCGCTGCATTGATGCTGAGCGGGTGCATGCCCGGTGAAATCCGCCCGACGATTGGCCAGCAAATGGAAACT…	CardRes_01038	271	3e-153	CardRes_02510	271	7.13e-169	CardRes_01038	NDM-5	NDM beta-lactamase	Beta-lactamase	antibiotic inactivation	217
acctcactac_actccctcgg	GAATTACCTTGAGCGCCGTGAATGGTCTTCCTTGTACGTGATGTGCGACGATGCCAGTGCCGCCACGCTGCTGCATAAGCTCGGTTTCAACGCCGTTCATCATCCGGCCCATTAACATTCTTTTTGTCGCTCCCTGCATAGCGCGGGGAGCTTTGCTATTTCTGGAGTAAACCACCATGTCTGAAGGCTGGAACATTGCCATCCTGGGCGCAACAGGCGCCGTAGGCGAAGCCCTGCTCGAAACGCTGGCTGAACGTCAGTTCCCGGTCGGTGAGATTTATGCGCTGGCGCGTAATGAAAGTGCGGGCGAACATCTGCGCTATAGCGGCAAGTCGGTCATTGTGCAGGATGTCGCTGATTTTGACTGGACGCAGGCGCAACTGGCGTTTTTGTCGCTGG…	1248	18	Upstream	9	Ecoli	gut	DOX	old	Tetracycline	1	acctcactac_actccctcgg_3		No match	-	NA	CardRes_02234	51	0.36	CardRes_02234	tetA(46)	ATP-binding cassette (ABC) antibiotic efflux pump	ABC efflux pump	antibiotic efflux	11
acctggaatt_tcgactaaat	GAATTGCGCAGCGACGGCACAGTCCGCTAGGGAGCCTCGGCTTTCTCCAACAGCTCCGCTGTGTGCGCGAGCAACTCCTGCCCGCCGGCAGCTCCGTGGCCCGGTACCACGACCGATGCCTGCGGATACCGTTGCCGCACGACCGCTACTCCCTTCCTCCACTCGGGAACGCTGATCTCCTTGAGATTCCCGAGCGTACGCGATGCCGCCGATTTCACGAAGCACCCGCCATGCAACACACGGTCCGAAGGAACCCAGACCACGATGTTGTCCACCGTGTGCCCGTGGCCGGGATAGAACGCCTCCAGCTTCACACCTGCCAACGCGAGACTCTCCTCCGCGCGCAACTCCTGCTTTGGAGTTCTCAAGCCGTGTTGCCTGGCGAGTTCGATCGTCCTT…	1331	18	Upstream	42	Klebsiella	soil	CEF	new	Cephalosporin	1	acctggaatt_tcgactaaat_1	TTGGCCCAGCAACCGGAAACAGATCTCACCCAGCGGGTCTGGGTGCGTCCGCTGTCGCAGCATACGTGGCTGGTGCGCTCGATCAGCAAGCTTGGCGAGTTCGGCGACGTTGAGTCGAACGCGCTGCTGGTGGTGGGAGAAAAGGAATCCGTCCTCATTGACACGCCAGCAACGAACGAGCAGACCGCCGTGGTGCTCGACTGGGCTGAGCAGAAGTTGCGCCGGCCGGTGCGTCACCTGATCGCGACTCATTGGCACGAGGACAGGATGGGCGGGATCGACGTGGTCGAGAAAAGGGGAATCGAGACCTACTCGATCGCAAGGACGATCGAACTCGCCAGGCAACACGGCTTGAGAACTCCAAAGCAGGAGTTGCGCGCGGAGGAGAGTCTCGCGTTG…	CardRes_03019	223	4.7e-43	CardRes_03022	228	1.42e-52	CardRes_03019	cfiA1	CcrA beta-lactamase	Beta-lactamase	antibiotic inactivation	12
acctggaatt_tcgactaaat	GAATTGCGCAGCGACGGCACAGTCCGCTAGGGAGCCTCGGCTTTCTCCAACAGCTCCGCTGTGTGCGCGAGCAACTCCTGCCCGCCGGCAGCTCCGTGGCCCGGTACCACGACCGATGCCTGCGGATACCGTTGCCGCACGACCGCTACTCCCTTCCTCCACTCGGGAACGCTGATCTCCTTGAGATTCCCGAGCGTACGCGATGCCGCCGATTTCACGAAGCACCCGCCATGCAACACACGGTCCGAAGGAACCCAGACCACGATGTTGTCCACCGTGTGCCCGTGGCCGGGATAGAACGCCTCCAGCTTCACACCTGCCAACGCGAGACTCTCCTCCGCGCGCAACTCCTGCTTTGGAGTTCTCAAGCCGTGTTGCCTGGCGAGTTCGATCGTCCTT…	1331	18	Upstream	12	Klebsiella	soil	SUL	new	Carbapenem	1	acctggaatt_tcgactaaat_1	TTGGCCCAGCAACCGGAAACAGATCTCACCCAGCGGGTCTGGGTGCGTCCGCTGTCGCAGCATACGTGGCTGGTGCGCTCGATCAGCAAGCTTGGCGAGTTCGGCGACGTTGAGTCGAACGCGCTGCTGGTGGTGGGAGAAAAGGAATCCGTCCTCATTGACACGCCAGCAACGAACGAGCAGACCGCCGTGGTGCTCGACTGGGCTGAGCAGAAGTTGCGCCGGCCGGTGCGTCACCTGATCGCGACTCATTGGCACGAGGACAGGATGGGCGGGATCGACGTGGTCGAGAAAAGGGGAATCGAGACCTACTCGATCGCAAGGACGATCGAACTCGCCAGGCAACACGGCTTGAGAACTCCAAAGCAGGAGTTGCGCGCGGAGGAGAGTCTCGCGTTG…	CardRes_03019	223	4.7e-43	CardRes_03022	228	1.42e-52	CardRes_03019	cfiA1	CcrA beta-lactamase	Beta-lactamase	antibiotic inactivation	12
acctggaatt_tcgactaaat	GAATTGCGCAGCGACGGCACAGTCCGCTAGGGAGCCTCGGCTTTCTCCAACAGCTCCGCTGTGTGCGCGAGCAACTCCTGCCCGCCGGCAGCTCCGTGGCCCGGTACCACGACCGATGCCTGCGGATACCGTTGCCGCACGACCGCTACTCCCTTCCTCCACTCGGGAACGCTGATCTCCTTGAGATTCCCGAGCGTACGCGATGCCGCCGATTTCACGAAGCACCCGCCATGCAACACACGGTCCGAAGGAACCCAGACCACGATGTTGTCCACCGTGTGCCCGTGGCCGGGATAGAACGCCTCCAGCTTCACACCTGCCAACGCGAGACTCTCCTCCGCGCGCAACTCCTGCTTTGGAGTTCTCAAGCCGTGTTGCCTGGCGAGTTCGATCGTCCTT…	1331	18	Upstream	15	Shigella	soil	CEF	new	Cephalosporin	1	acctggaatt_tcgactaaat_1	TTGGCCCAGCAACCGGAAACAGATCTCACCCAGCGGGTCTGGGTGCGTCCGCTGTCGCAGCATACGTGGCTGGTGCGCTCGATCAGCAAGCTTGGCGAGTTCGGCGACGTTGAGTCGAACGCGCTGCTGGTGGTGGGAGAAAAGGAATCCGTCCTCATTGACACGCCAGCAACGAACGAGCAGACCGCCGTGGTGCTCGACTGGGCTGAGCAGAAGTTGCGCCGGCCGGTGCGTCACCTGATCGCGACTCATTGGCACGAGGACAGGATGGGCGGGATCGACGTGGTCGAGAAAAGGGGAATCGAGACCTACTCGATCGCAAGGACGATCGAACTCGCCAGGCAACACGGCTTGAGAACTCCAAAGCAGGAGTTGCGCGCGGAGGAGAGTCTCGCGTTG…	CardRes_03019	223	4.7e-43	CardRes_03022	228	1.42e-52	CardRes_03019	cfiA1	CcrA beta-lactamase	Beta-lactamase	antibiotic inactivation	12
acctgtatcg_aactaccata	GAATTGAAACCATTGCCCGTCAGATTGGCGCGGGGATGAGTACCGTCAGAACGGCTATCGCACGGCTGGAAGCAGAAGGCTGGTTAACGCGTAAGGCGCGTCGCCAGGGTGATGGTTCATCACCCCACTGTGCCGTGGTGGATGAATATCACGAGCACGCCACAGATGCGCTTTACACCACGATGCTTACCGGGATGGGGGCGCGACGCCAGCCACTGATGTGGGCCATTACCACCGCCGGGTACAACATTGAGGGGCCGTGCTACGACAAACGGCGGAAGTCATCGAGATGCTCAACGGCTCGGTGCCAAACGATGAACTGTTCGGGATCATCTATACCGTTGATGAAGGTGACGACTGGACCGACCCGCAGGTGCTGGAAAAAGCCAATCCAAATAT…	2321	10	Upstream	10	Klebsiella	clinical	MOX	old	Fluoroquinolone	2	acctgtatcg_aactaccata_3	ATGACGATTTCCGCTCAGGTGATTGATACTATCGTCGAGTGGATTGATGACAACCTGCATCAACCGCTGCGTATTGATGATATCGCTCGCCATGCCGGGTATTCGAAATGGCATCTGCAACGGCTGTTTTTACAGTATAAAGGGGAGAGCCTGGGGCGCTATATTCGCGAAAGGAAGCTGCTGCTGGCCGCCCGCGATCTGCGTGACACCGATCAGCGGGTCTACGATATCTGCCTGAAGTATGGCTTCGATTCGCAACAGACCTTTACCCGCGTCTTCACCCGGACCTTCAATCTGCCGCCGGGCGCCTACCGTAAAGAGAACCACAGTCGCGCCCACTGA	CardRes_01568	114	8e-60	CardRes_01568	114	1.32e-54	CardRes_01568	ramA	General Bacterial Porin with reduced permeability to beta-lactams; resistance-nodulation-cell division (RND) antibiotic efflux pump	General Bacterial Porin; RND efflux pump	regulator of efflux pumps	66
acctgttatt_agtggtacac	GAATTGATTTCAAAGCTAAGAATCTAACATCAAATGCAGGTCTTTTTCTGCTCCTTGAGAATGCAAAAAGCAATGGGATTTTTGATTTTATTGAAAATGACCTCGTATTTGATAATGACTCAACAAATAAAATCAAGATGAATCATATAAAGACCATGCTCTGCGGTCACTTCATTGGCATTGATAAGTTAGAACGTCTAAAGCTACTTCAAAATGATCCCCTCGTCAACGAGTTTGATAAAGGGCCTGGCGTCTGCTGACGCCTGTGCAGGGCGAGCCGGTGTGGGTCGCCGATAAGACGCAATCATTTAACGCCTGGTGGCGCTAAGCGCCAGTGCAGTATCAGAGGAGAGAGCATATGACGATTTCCGCTCAGGTGATTGATACTATCGTCGAGTG…	1075	107	Upstream	11	Ecoli	clinical	ERA	new	Tetracycline	1	acctgttatt_agtggtacac_2	ATGACGATTTCCGCTCAGGTGATTGATACTATCGTCGAGTGGATTGATGACAACCTGCATCAACCGCTGCGTATTGATGATATCGCTCGCCATGCCGGGTATTCGAAATGGCATCTGCAACGGCTGTTTTTACAGTATAAAGGGGAGAGCCTGGGGCGCTATATTCGCGAAAGGAAGCTGCTGCTGGCCGCCCGCGATCTGCGTGACACCGATCAGCGGGTCTACGATATCTGCCTGAAGTATGGCTTCGATTCGCAACAGACCTTTACCCGCGTCTTCACCCGGACCTTCAATCTGCCGCCGGGCGCCTACCGTAAAGAGAACCACAGTCGCGCCCACTGA	CardRes_01568	114	8e-60	CardRes_01568	114	7.87e-58	CardRes_01568	ramA	General Bacterial Porin with reduced permeability to beta-lactams; resistance-nodulation-cell division (RND) antibiotic efflux pump	General Bacterial Porin; RND efflux pump	regulator of efflux pumps	66
acctgttatt_agtggtacac	GAATTGATTTCAAAGCTAAGAATCTAACATCAAATGCAGGTCTTTTTCTGCTCCTTGAGAATGCAAAAAGCAATGGGATTTTTGATTTTATTGAAAATGACCTCGTATTTGATAATGACTCAACAAATAAAATCAAGATGAATCATATAAAGACCATGCTCTGCGGTCACTTCATTGGCATTGATAAGTTAGAACGTCTAAAGCTACTTCAAAATGATCCCCTCGTCAACGAGTTTGATAAAGGGCCTGGCGTCTGCTGACGCCTGTGCAGGGCGAGCCGGTGTGGGTCGCCGATAAGACGCAATCATTTAACGCCTGGTGGCGCTAAGCGCCAGTGCAGTATCAGAGGAGAGAGCATATGACGATTTCCGCTCAGGTGATTGATACTATCGTCGAGTG…	1075	107	Upstream	110	Shigella	clinical	DOX	old	Tetracycline	1	acctgttatt_agtggtacac_2	ATGACGATTTCCGCTCAGGTGATTGATACTATCGTCGAGTGGATTGATGACAACCTGCATCAACCGCTGCGTATTGATGATATCGCTCGCCATGCCGGGTATTCGAAATGGCATCTGCAACGGCTGTTTTTACAGTATAAAGGGGAGAGCCTGGGGCGCTATATTCGCGAAAGGAAGCTGCTGCTGGCCGCCCGCGATCTGCGTGACACCGATCAGCGGGTCTACGATATCTGCCTGAAGTATGGCTTCGATTCGCAACAGACCTTTACCCGCGTCTTCACCCGGACCTTCAATCTGCCGCCGGGCGCCTACCGTAAAGAGAACCACAGTCGCGCCCACTGA	CardRes_01568	114	8e-60	CardRes_01568	114	7.87e-58	CardRes_01568	ramA	General Bacterial Porin with reduced permeability to beta-lactams; resistance-nodulation-cell division (RND) antibiotic efflux pump	General Bacterial Porin; RND efflux pump	regulator of efflux pumps	66
acctgttatt_agtggtacac	GAATTGATTTCAAAGCTAAGAATCTAACATCAAATGCAGGTCTTTTTCTGCTCCTTGAGAATGCAAAAAGCAATGGGATTTTTGATTTTATTGAAAATGACCTCGTATTTGATAATGACTCAACAAATAAAATCAAGATGAATCATATAAAGACCATGCTCTGCGGTCACTTCATTGGCATTGATAAGTTAGAACGTCTAAAGCTACTTCAAAATGATCCCCTCGTCAACGAGTTTGATAAAGGGCCTGGCGTCTGCTGACGCCTGTGCAGGGCGAGCCGGTGTGGGTCGCCGATAAGACGCAATCATTTAACGCCTGGTGGCGCTAAGCGCCAGTGCAGTATCAGAGGAGAGAGCATATGACGATTTCCGCTCAGGTGATTGATACTATCGTCGAGTG…	1075	107	Upstream	26	Shigella	clinical	ERA	new	Tetracycline	1	acctgttatt_agtggtacac_2	ATGACGATTTCCGCTCAGGTGATTGATACTATCGTCGAGTGGATTGATGACAACCTGCATCAACCGCTGCGTATTGATGATATCGCTCGCCATGCCGGGTATTCGAAATGGCATCTGCAACGGCTGTTTTTACAGTATAAAGGGGAGAGCCTGGGGCGCTATATTCGCGAAAGGAAGCTGCTGCTGGCCGCCCGCGATCTGCGTGACACCGATCAGCGGGTCTACGATATCTGCCTGAAGTATGGCTTCGATTCGCAACAGACCTTTACCCGCGTCTTCACCCGGACCTTCAATCTGCCGCCGGGCGCCTACCGTAAAGAGAACCACAGTCGCGCCCACTGA	CardRes_01568	114	8e-60	CardRes_01568	114	7.87e-58	CardRes_01568	ramA	General Bacterial Porin with reduced permeability to beta-lactams; resistance-nodulation-cell division (RND) antibiotic efflux pump	General Bacterial Porin; RND efflux pump	regulator of efflux pumps	66
accttcatta_ttaaaagcat	GAATTACTTGCCTGGGCAACCATTATGAAAAGTACCAGCGACCTGTTTAATGAAATGATCCCGCTGGGTCGCTTGATCCAGATGGTTAACCAGAAAAAAGATCGCCTGCTCAATGACTACCTCTCACCTATGGATATTACCGCGACCCAGTTTCGCGTGCTCTGCTCCATTCGTTGCGAAGTATGTATTACCCCCGTTGAGCTGAAAACCGTGCTTTCCGTCGACCCGGGCGCGATGACGCGCATGCTCGACCGCCTGGCGTGCAAAGGCTGGATTGAACGGTTACCCAACCCCGCTGACAAGCGCGGCGTGCTGGTGCAGTTGACGCCGGACGGCGCAGCCCTTTGCGAGCAGTGTCATCAGGTTGTGGGTCAGAAGTTACACCAGGAGTTAACGAAA…	1155	249	Upstream	24	Ecoli	clinical	DOX	old	Tetracycline	1	accttcatta_ttaaaagcat_2	ATGTCCAGACGTAATAATGACGCCATCACTATCCATAGTATTTTGTCGTGGATCGAGGATAACCTGGAATCGCCCCTGTCGCTGGAAAAAGTGTCTGAGCGCTCCGGTTACTCTAAGTGGCACCTGCAACGTATGTTTAAGAAAGAGACCGGCCATTCCCTCGGCCAGTACATCCGCAGCCGCAAGCTGACGGAGATTGCGCAGAAGCTCAAGCAGAGCAATGAGCCAATCCTGTACCTGGCGGAACGCTATGGTTTCGAGTCGCAGCAGACCCTGACGCGAACGTTCAAGAACTATTTCGATGTTCCGCCCCACAAGTATCGCATAACGAATGTACCTGGCGAATCCCGCTATCTACATCCGCTAAATAACTGA	CardRes_01811	124	4.1e-65	CardRes_01811	124	8.96e-82	CardRes_01811	marA	General Bacterial Porin with reduced permeability to beta-lactams; resistance-nodulation-cell division (RND) antibiotic efflux pump	General Bacterial Porin; RND efflux pump	regulator of efflux pumps	109
accttcatta_ttaaaagcat	GAATTACTTGCCTGGGCAACCATTATGAAAAGTACCAGCGACCTGTTTAATGAAATGATCCCGCTGGGTCGCTTGATCCAGATGGTTAACCAGAAAAAAGATCGCCTGCTCAATGACTACCTCTCACCTATGGATATTACCGCGACCCAGTTTCGCGTGCTCTGCTCCATTCGTTGCGAAGTATGTATTACCCCCGTTGAGCTGAAAACCGTGCTTTCCGTCGACCCGGGCGCGATGACGCGCATGCTCGACCGCCTGGCGTGCAAAGGCTGGATTGAACGGTTACCCAACCCCGCTGACAAGCGCGGCGTGCTGGTGCAGTTGACGCCGGACGGCGCAGCCCTTTGCGAGCAGTGTCATCAGGTTGTGGGTCAGAAGTTACACCAGGAGTTAACGAAA…	1155	249	Upstream	47	Ecoli	clinical	MOX	old	Fluoroquinolone	1	accttcatta_ttaaaagcat_2	ATGTCCAGACGTAATAATGACGCCATCACTATCCATAGTATTTTGTCGTGGATCGAGGATAACCTGGAATCGCCCCTGTCGCTGGAAAAAGTGTCTGAGCGCTCCGGTTACTCTAAGTGGCACCTGCAACGTATGTTTAAGAAAGAGACCGGCCATTCCCTCGGCCAGTACATCCGCAGCCGCAAGCTGACGGAGATTGCGCAGAAGCTCAAGCAGAGCAATGAGCCAATCCTGTACCTGGCGGAACGCTATGGTTTCGAGTCGCAGCAGACCCTGACGCGAACGTTCAAGAACTATTTCGATGTTCCGCCCCACAAGTATCGCATAACGAATGTACCTGGCGAATCCCGCTATCTACATCCGCTAAATAACTGA	CardRes_01811	124	4.1e-65	CardRes_01811	124	8.96e-82	CardRes_01811	marA	General Bacterial Porin with reduced permeability to beta-lactams; resistance-nodulation-cell division (RND) antibiotic efflux pump	General Bacterial Porin; RND efflux pump	regulator of efflux pumps	109
accttcatta_ttaaaagcat	GAATTACTTGCCTGGGCAACCATTATGAAAAGTACCAGCGACCTGTTTAATGAAATGATCCCGCTGGGTCGCTTGATCCAGATGGTTAACCAGAAAAAAGATCGCCTGCTCAATGACTACCTCTCACCTATGGATATTACCGCGACCCAGTTTCGCGTGCTCTGCTCCATTCGTTGCGAAGTATGTATTACCCCCGTTGAGCTGAAAACCGTGCTTTCCGTCGACCCGGGCGCGATGACGCGCATGCTCGACCGCCTGGCGTGCAAAGGCTGGATTGAACGGTTACCCAACCCCGCTGACAAGCGCGGCGTGCTGGTGCAGTTGACGCCGGACGGCGCAGCCCTTTGCGAGCAGTGTCATCAGGTTGTGGGTCAGAAGTTACACCAGGAGTTAACGAAA…	1155	249	Upstream	24	Klebsiella	clinical	CFD	old	Cephalosporin	1, 2	accttcatta_ttaaaagcat_2	ATGTCCAGACGTAATAATGACGCCATCACTATCCATAGTATTTTGTCGTGGATCGAGGATAACCTGGAATCGCCCCTGTCGCTGGAAAAAGTGTCTGAGCGCTCCGGTTACTCTAAGTGGCACCTGCAACGTATGTTTAAGAAAGAGACCGGCCATTCCCTCGGCCAGTACATCCGCAGCCGCAAGCTGACGGAGATTGCGCAGAAGCTCAAGCAGAGCAATGAGCCAATCCTGTACCTGGCGGAACGCTATGGTTTCGAGTCGCAGCAGACCCTGACGCGAACGTTCAAGAACTATTTCGATGTTCCGCCCCACAAGTATCGCATAACGAATGTACCTGGCGAATCCCGCTATCTACATCCGCTAAATAACTGA	CardRes_01811	124	4.1e-65	CardRes_01811	124	8.96e-82	CardRes_01811	marA	General Bacterial Porin with reduced permeability to beta-lactams; resistance-nodulation-cell division (RND) antibiotic efflux pump	General Bacterial Porin; RND efflux pump	regulator of efflux pumps	109
accttcatta_ttaaaagcat	GAATTACTTGCCTGGGCAACCATTATGAAAAGTACCAGCGACCTGTTTAATGAAATGATCCCGCTGGGTCGCTTGATCCAGATGGTTAACCAGAAAAAAGATCGCCTGCTCAATGACTACCTCTCACCTATGGATATTACCGCGACCCAGTTTCGCGTGCTCTGCTCCATTCGTTGCGAAGTATGTATTACCCCCGTTGAGCTGAAAACCGTGCTTTCCGTCGACCCGGGCGCGATGACGCGCATGCTCGACCGCCTGGCGTGCAAAGGCTGGATTGAACGGTTACCCAACCCCGCTGACAAGCGCGGCGTGCTGGTGCAGTTGACGCCGGACGGCGCAGCCCTTTGCGAGCAGTGTCATCAGGTTGTGGGTCAGAAGTTACACCAGGAGTTAACGAAA…	1155	249	Upstream	35	Klebsiella	clinical	DOX	old	Tetracycline	1, 2	accttcatta_ttaaaagcat_2	ATGTCCAGACGTAATAATGACGCCATCACTATCCATAGTATTTTGTCGTGGATCGAGGATAACCTGGAATCGCCCCTGTCGCTGGAAAAAGTGTCTGAGCGCTCCGGTTACTCTAAGTGGCACCTGCAACGTATGTTTAAGAAAGAGACCGGCCATTCCCTCGGCCAGTACATCCGCAGCCGCAAGCTGACGGAGATTGCGCAGAAGCTCAAGCAGAGCAATGAGCCAATCCTGTACCTGGCGGAACGCTATGGTTTCGAGTCGCAGCAGACCCTGACGCGAACGTTCAAGAACTATTTCGATGTTCCGCCCCACAAGTATCGCATAACGAATGTACCTGGCGAATCCCGCTATCTACATCCGCTAAATAACTGA	CardRes_01811	124	4.1e-65	CardRes_01811	124	8.96e-82	CardRes_01811	marA	General Bacterial Porin with reduced permeability to beta-lactams; resistance-nodulation-cell division (RND) antibiotic efflux pump	General Bacterial Porin; RND efflux pump	regulator of efflux pumps	109
accttcatta_ttaaaagcat	GAATTACTTGCCTGGGCAACCATTATGAAAAGTACCAGCGACCTGTTTAATGAAATGATCCCGCTGGGTCGCTTGATCCAGATGGTTAACCAGAAAAAAGATCGCCTGCTCAATGACTACCTCTCACCTATGGATATTACCGCGACCCAGTTTCGCGTGCTCTGCTCCATTCGTTGCGAAGTATGTATTACCCCCGTTGAGCTGAAAACCGTGCTTTCCGTCGACCCGGGCGCGATGACGCGCATGCTCGACCGCCTGGCGTGCAAAGGCTGGATTGAACGGTTACCCAACCCCGCTGACAAGCGCGGCGTGCTGGTGCAGTTGACGCCGGACGGCGCAGCCCTTTGCGAGCAGTGTCATCAGGTTGTGGGTCAGAAGTTACACCAGGAGTTAACGAAA…	1155	249	Upstream	20	Klebsiella	clinical	ERA	new	Tetracycline	1	accttcatta_ttaaaagcat_2	ATGTCCAGACGTAATAATGACGCCATCACTATCCATAGTATTTTGTCGTGGATCGAGGATAACCTGGAATCGCCCCTGTCGCTGGAAAAAGTGTCTGAGCGCTCCGGTTACTCTAAGTGGCACCTGCAACGTATGTTTAAGAAAGAGACCGGCCATTCCCTCGGCCAGTACATCCGCAGCCGCAAGCTGACGGAGATTGCGCAGAAGCTCAAGCAGAGCAATGAGCCAATCCTGTACCTGGCGGAACGCTATGGTTTCGAGTCGCAGCAGACCCTGACGCGAACGTTCAAGAACTATTTCGATGTTCCGCCCCACAAGTATCGCATAACGAATGTACCTGGCGAATCCCGCTATCTACATCCGCTAAATAACTGA	CardRes_01811	124	4.1e-65	CardRes_01811	124	8.96e-82	CardRes_01811	marA	General Bacterial Porin with reduced permeability to beta-lactams; resistance-nodulation-cell division (RND) antibiotic efflux pump	General Bacterial Porin; RND efflux pump	regulator of efflux pumps	109
accttcatta_ttaaaagcat	GAATTACTTGCCTGGGCAACCATTATGAAAAGTACCAGCGACCTGTTTAATGAAATGATCCCGCTGGGTCGCTTGATCCAGATGGTTAACCAGAAAAAAGATCGCCTGCTCAATGACTACCTCTCACCTATGGATATTACCGCGACCCAGTTTCGCGTGCTCTGCTCCATTCGTTGCGAAGTATGTATTACCCCCGTTGAGCTGAAAACCGTGCTTTCCGTCGACCCGGGCGCGATGACGCGCATGCTCGACCGCCTGGCGTGCAAAGGCTGGATTGAACGGTTACCCAACCCCGCTGACAAGCGCGGCGTGCTGGTGCAGTTGACGCCGGACGGCGCAGCCCTTTGCGAGCAGTGTCATCAGGTTGTGGGTCAGAAGTTACACCAGGAGTTAACGAAA…	1155	249	Upstream	36	Klebsiella	clinical	FOX	old	Cephalosporin	1, 2	accttcatta_ttaaaagcat_2	ATGTCCAGACGTAATAATGACGCCATCACTATCCATAGTATTTTGTCGTGGATCGAGGATAACCTGGAATCGCCCCTGTCGCTGGAAAAAGTGTCTGAGCGCTCCGGTTACTCTAAGTGGCACCTGCAACGTATGTTTAAGAAAGAGACCGGCCATTCCCTCGGCCAGTACATCCGCAGCCGCAAGCTGACGGAGATTGCGCAGAAGCTCAAGCAGAGCAATGAGCCAATCCTGTACCTGGCGGAACGCTATGGTTTCGAGTCGCAGCAGACCCTGACGCGAACGTTCAAGAACTATTTCGATGTTCCGCCCCACAAGTATCGCATAACGAATGTACCTGGCGAATCCCGCTATCTACATCCGCTAAATAACTGA	CardRes_01811	124	4.1e-65	CardRes_01811	124	8.96e-82	CardRes_01811	marA	General Bacterial Porin with reduced permeability to beta-lactams; resistance-nodulation-cell division (RND) antibiotic efflux pump	General Bacterial Porin; RND efflux pump	regulator of efflux pumps	109
accttcatta_ttaaaagcat	GAATTACTTGCCTGGGCAACCATTATGAAAAGTACCAGCGACCTGTTTAATGAAATGATCCCGCTGGGTCGCTTGATCCAGATGGTTAACCAGAAAAAAGATCGCCTGCTCAATGACTACCTCTCACCTATGGATATTACCGCGACCCAGTTTCGCGTGCTCTGCTCCATTCGTTGCGAAGTATGTATTACCCCCGTTGAGCTGAAAACCGTGCTTTCCGTCGACCCGGGCGCGATGACGCGCATGCTCGACCGCCTGGCGTGCAAAGGCTGGATTGAACGGTTACCCAACCCCGCTGACAAGCGCGGCGTGCTGGTGCAGTTGACGCCGGACGGCGCAGCCCTTTGCGAGCAGTGTCATCAGGTTGTGGGTCAGAAGTTACACCAGGAGTTAACGAAA…	1155	249	Upstream	22	Klebsiella	clinical	GEP	new	Fluoroquinolone	1	accttcatta_ttaaaagcat_2	ATGTCCAGACGTAATAATGACGCCATCACTATCCATAGTATTTTGTCGTGGATCGAGGATAACCTGGAATCGCCCCTGTCGCTGGAAAAAGTGTCTGAGCGCTCCGGTTACTCTAAGTGGCACCTGCAACGTATGTTTAAGAAAGAGACCGGCCATTCCCTCGGCCAGTACATCCGCAGCCGCAAGCTGACGGAGATTGCGCAGAAGCTCAAGCAGAGCAATGAGCCAATCCTGTACCTGGCGGAACGCTATGGTTTCGAGTCGCAGCAGACCCTGACGCGAACGTTCAAGAACTATTTCGATGTTCCGCCCCACAAGTATCGCATAACGAATGTACCTGGCGAATCCCGCTATCTACATCCGCTAAATAACTGA	CardRes_01811	124	4.1e-65	CardRes_01811	124	8.96e-82	CardRes_01811	marA	General Bacterial Porin with reduced permeability to beta-lactams; resistance-nodulation-cell division (RND) antibiotic efflux pump	General Bacterial Porin; RND efflux pump	regulator of efflux pumps	109
accttcatta_ttaaaagcat	GAATTACTTGCCTGGGCAACCATTATGAAAAGTACCAGCGACCTGTTTAATGAAATGATCCCGCTGGGTCGCTTGATCCAGATGGTTAACCAGAAAAAAGATCGCCTGCTCAATGACTACCTCTCACCTATGGATATTACCGCGACCCAGTTTCGCGTGCTCTGCTCCATTCGTTGCGAAGTATGTATTACCCCCGTTGAGCTGAAAACCGTGCTTTCCGTCGACCCGGGCGCGATGACGCGCATGCTCGACCGCCTGGCGTGCAAAGGCTGGATTGAACGGTTACCCAACCCCGCTGACAAGCGCGGCGTGCTGGTGCAGTTGACGCCGGACGGCGCAGCCCTTTGCGAGCAGTGTCATCAGGTTGTGGGTCAGAAGTTACACCAGGAGTTAACGAAA…	1155	249	Upstream	29	Klebsiella	clinical	MOX	old	Fluoroquinolone	1, 2	accttcatta_ttaaaagcat_2	ATGTCCAGACGTAATAATGACGCCATCACTATCCATAGTATTTTGTCGTGGATCGAGGATAACCTGGAATCGCCCCTGTCGCTGGAAAAAGTGTCTGAGCGCTCCGGTTACTCTAAGTGGCACCTGCAACGTATGTTTAAGAAAGAGACCGGCCATTCCCTCGGCCAGTACATCCGCAGCCGCAAGCTGACGGAGATTGCGCAGAAGCTCAAGCAGAGCAATGAGCCAATCCTGTACCTGGCGGAACGCTATGGTTTCGAGTCGCAGCAGACCCTGACGCGAACGTTCAAGAACTATTTCGATGTTCCGCCCCACAAGTATCGCATAACGAATGTACCTGGCGAATCCCGCTATCTACATCCGCTAAATAACTGA	CardRes_01811	124	4.1e-65	CardRes_01811	124	8.96e-82	CardRes_01811	marA	General Bacterial Porin with reduced permeability to beta-lactams; resistance-nodulation-cell division (RND) antibiotic efflux pump	General Bacterial Porin; RND efflux pump	regulator of efflux pumps	109
accttcatta_ttaaaagcat	GAATTACTTGCCTGGGCAACCATTATGAAAAGTACCAGCGACCTGTTTAATGAAATGATCCCGCTGGGTCGCTTGATCCAGATGGTTAACCAGAAAAAAGATCGCCTGCTCAATGACTACCTCTCACCTATGGATATTACCGCGACCCAGTTTCGCGTGCTCTGCTCCATTCGTTGCGAAGTATGTATTACCCCCGTTGAGCTGAAAACCGTGCTTTCCGTCGACCCGGGCGCGATGACGCGCATGCTCGACCGCCTGGCGTGCAAAGGCTGGATTGAACGGTTACCCAACCCCGCTGACAAGCGCGGCGTGCTGGTGCAGTTGACGCCGGACGGCGCAGCCCTTTGCGAGCAGTGTCATCAGGTTGTGGGTCAGAAGTTACACCAGGAGTTAACGAAA…	1155	249	Upstream	24	Klebsiella	clinical	OMA	new	Tetracycline	1	accttcatta_ttaaaagcat_2	ATGTCCAGACGTAATAATGACGCCATCACTATCCATAGTATTTTGTCGTGGATCGAGGATAACCTGGAATCGCCCCTGTCGCTGGAAAAAGTGTCTGAGCGCTCCGGTTACTCTAAGTGGCACCTGCAACGTATGTTTAAGAAAGAGACCGGCCATTCCCTCGGCCAGTACATCCGCAGCCGCAAGCTGACGGAGATTGCGCAGAAGCTCAAGCAGAGCAATGAGCCAATCCTGTACCTGGCGGAACGCTATGGTTTCGAGTCGCAGCAGACCCTGACGCGAACGTTCAAGAACTATTTCGATGTTCCGCCCCACAAGTATCGCATAACGAATGTACCTGGCGAATCCCGCTATCTACATCCGCTAAATAACTGA	CardRes_01811	124	4.1e-65	CardRes_01811	124	8.96e-82	CardRes_01811	marA	General Bacterial Porin with reduced permeability to beta-lactams; resistance-nodulation-cell division (RND) antibiotic efflux pump	General Bacterial Porin; RND efflux pump	regulator of efflux pumps	109
accttcatta_ttaaaagcat	GAATTACTTGCCTGGGCAACCATTATGAAAAGTACCAGCGACCTGTTTAATGAAATGATCCCGCTGGGTCGCTTGATCCAGATGGTTAACCAGAAAAAAGATCGCCTGCTCAATGACTACCTCTCACCTATGGATATTACCGCGACCCAGTTTCGCGTGCTCTGCTCCATTCGTTGCGAAGTATGTATTACCCCCGTTGAGCTGAAAACCGTGCTTTCCGTCGACCCGGGCGCGATGACGCGCATGCTCGACCGCCTGGCGTGCAAAGGCTGGATTGAACGGTTACCCAACCCCGCTGACAAGCGCGGCGTGCTGGTGCAGTTGACGCCGGACGGCGCAGCCCTTTGCGAGCAGTGTCATCAGGTTGTGGGTCAGAAGTTACACCAGGAGTTAACGAAA…	1155	249	Upstream	92	Salmonella	clinical	ERA	new	Tetracycline	1	accttcatta_ttaaaagcat_2	ATGTCCAGACGTAATAATGACGCCATCACTATCCATAGTATTTTGTCGTGGATCGAGGATAACCTGGAATCGCCCCTGTCGCTGGAAAAAGTGTCTGAGCGCTCCGGTTACTCTAAGTGGCACCTGCAACGTATGTTTAAGAAAGAGACCGGCCATTCCCTCGGCCAGTACATCCGCAGCCGCAAGCTGACGGAGATTGCGCAGAAGCTCAAGCAGAGCAATGAGCCAATCCTGTACCTGGCGGAACGCTATGGTTTCGAGTCGCAGCAGACCCTGACGCGAACGTTCAAGAACTATTTCGATGTTCCGCCCCACAAGTATCGCATAACGAATGTACCTGGCGAATCCCGCTATCTACATCCGCTAAATAACTGA	CardRes_01811	124	4.1e-65	CardRes_01811	124	8.96e-82	CardRes_01811	marA	General Bacterial Porin with reduced permeability to beta-lactams; resistance-nodulation-cell division (RND) antibiotic efflux pump	General Bacterial Porin; RND efflux pump	regulator of efflux pumps	109
accttcatta_ttaaaagcat	GAATTACTTGCCTGGGCAACCATTATGAAAAGTACCAGCGACCTGTTTAATGAAATGATCCCGCTGGGTCGCTTGATCCAGATGGTTAACCAGAAAAAAGATCGCCTGCTCAATGACTACCTCTCACCTATGGATATTACCGCGACCCAGTTTCGCGTGCTCTGCTCCATTCGTTGCGAAGTATGTATTACCCCCGTTGAGCTGAAAACCGTGCTTTCCGTCGACCCGGGCGCGATGACGCGCATGCTCGACCGCCTGGCGTGCAAAGGCTGGATTGAACGGTTACCCAACCCCGCTGACAAGCGCGGCGTGCTGGTGCAGTTGACGCCGGACGGCGCAGCCCTTTGCGAGCAGTGTCATCAGGTTGTGGGTCAGAAGTTACACCAGGAGTTAACGAAA…	1155	249	Upstream	22	Salmonella	clinical	GEP	new	Fluoroquinolone	1	accttcatta_ttaaaagcat_2	ATGTCCAGACGTAATAATGACGCCATCACTATCCATAGTATTTTGTCGTGGATCGAGGATAACCTGGAATCGCCCCTGTCGCTGGAAAAAGTGTCTGAGCGCTCCGGTTACTCTAAGTGGCACCTGCAACGTATGTTTAAGAAAGAGACCGGCCATTCCCTCGGCCAGTACATCCGCAGCCGCAAGCTGACGGAGATTGCGCAGAAGCTCAAGCAGAGCAATGAGCCAATCCTGTACCTGGCGGAACGCTATGGTTTCGAGTCGCAGCAGACCCTGACGCGAACGTTCAAGAACTATTTCGATGTTCCGCCCCACAAGTATCGCATAACGAATGTACCTGGCGAATCCCGCTATCTACATCCGCTAAATAACTGA	CardRes_01811	124	4.1e-65	CardRes_01811	124	8.96e-82	CardRes_01811	marA	General Bacterial Porin with reduced permeability to beta-lactams; resistance-nodulation-cell division (RND) antibiotic efflux pump	General Bacterial Porin; RND efflux pump	regulator of efflux pumps	109
accttcatta_ttaaaagcat	GAATTACTTGCCTGGGCAACCATTATGAAAAGTACCAGCGACCTGTTTAATGAAATGATCCCGCTGGGTCGCTTGATCCAGATGGTTAACCAGAAAAAAGATCGCCTGCTCAATGACTACCTCTCACCTATGGATATTACCGCGACCCAGTTTCGCGTGCTCTGCTCCATTCGTTGCGAAGTATGTATTACCCCCGTTGAGCTGAAAACCGTGCTTTCCGTCGACCCGGGCGCGATGACGCGCATGCTCGACCGCCTGGCGTGCAAAGGCTGGATTGAACGGTTACCCAACCCCGCTGACAAGCGCGGCGTGCTGGTGCAGTTGACGCCGGACGGCGCAGCCCTTTGCGAGCAGTGTCATCAGGTTGTGGGTCAGAAGTTACACCAGGAGTTAACGAAA…	1155	249	Upstream	34	Salmonella	clinical	MOX	old	Fluoroquinolone	1	accttcatta_ttaaaagcat_2	ATGTCCAGACGTAATAATGACGCCATCACTATCCATAGTATTTTGTCGTGGATCGAGGATAACCTGGAATCGCCCCTGTCGCTGGAAAAAGTGTCTGAGCGCTCCGGTTACTCTAAGTGGCACCTGCAACGTATGTTTAAGAAAGAGACCGGCCATTCCCTCGGCCAGTACATCCGCAGCCGCAAGCTGACGGAGATTGCGCAGAAGCTCAAGCAGAGCAATGAGCCAATCCTGTACCTGGCGGAACGCTATGGTTTCGAGTCGCAGCAGACCCTGACGCGAACGTTCAAGAACTATTTCGATGTTCCGCCCCACAAGTATCGCATAACGAATGTACCTGGCGAATCCCGCTATCTACATCCGCTAAATAACTGA	CardRes_01811	124	4.1e-65	CardRes_01811	124	8.96e-82	CardRes_01811	marA	General Bacterial Porin with reduced permeability to beta-lactams; resistance-nodulation-cell division (RND) antibiotic efflux pump	General Bacterial Porin; RND efflux pump	regulator of efflux pumps	109
accttcatta_ttaaaagcat	GAATTACTTGCCTGGGCAACCATTATGAAAAGTACCAGCGACCTGTTTAATGAAATGATCCCGCTGGGTCGCTTGATCCAGATGGTTAACCAGAAAAAAGATCGCCTGCTCAATGACTACCTCTCACCTATGGATATTACCGCGACCCAGTTTCGCGTGCTCTGCTCCATTCGTTGCGAAGTATGTATTACCCCCGTTGAGCTGAAAACCGTGCTTTCCGTCGACCCGGGCGCGATGACGCGCATGCTCGACCGCCTGGCGTGCAAAGGCTGGATTGAACGGTTACCCAACCCCGCTGACAAGCGCGGCGTGCTGGTGCAGTTGACGCCGGACGGCGCAGCCCTTTGCGAGCAGTGTCATCAGGTTGTGGGTCAGAAGTTACACCAGGAGTTAACGAAA…	1155	249	Upstream	90	Salmonella	clinical	OMA	new	Tetracycline	1	accttcatta_ttaaaagcat_2	ATGTCCAGACGTAATAATGACGCCATCACTATCCATAGTATTTTGTCGTGGATCGAGGATAACCTGGAATCGCCCCTGTCGCTGGAAAAAGTGTCTGAGCGCTCCGGTTACTCTAAGTGGCACCTGCAACGTATGTTTAAGAAAGAGACCGGCCATTCCCTCGGCCAGTACATCCGCAGCCGCAAGCTGACGGAGATTGCGCAGAAGCTCAAGCAGAGCAATGAGCCAATCCTGTACCTGGCGGAACGCTATGGTTTCGAGTCGCAGCAGACCCTGACGCGAACGTTCAAGAACTATTTCGATGTTCCGCCCCACAAGTATCGCATAACGAATGTACCTGGCGAATCCCGCTATCTACATCCGCTAAATAACTGA	CardRes_01811	124	4.1e-65	CardRes_01811	124	8.96e-82	CardRes_01811	marA	General Bacterial Porin with reduced permeability to beta-lactams; resistance-nodulation-cell division (RND) antibiotic efflux pump	General Bacterial Porin; RND efflux pump	regulator of efflux pumps	109
acgaataggt_aaagcatatg	GAATTTGCTTTTTTGCTTCCATTAAATCTTCCTTACTATATTCCATTGTTACCCTCCATAACTTCTGATTGTTGCCGTCTTGACGATTATGTATCTTTACATTACCTTCTGAAACATATGGCGCACCTTGTCCAGGCGGCTGTTTGGACGGCGGGGCTGGATGACCGGCTGACCGACAGCGGCCTGATATCCTTTCAGCTCTGTAAGGCATACGCTCCGCCCGTTGGTGTAAAAGGCCAGATCAGTACGGTATGCCTGTATACAGCGGGCGGGAATCTCGCCAGTAAAGACAACTTCATCCTTTTTTACCTGGGCCGTTTCGATGGTGGCACAGTATTTCGGTGCATCATGATAAGCCCTGGAAAGGTATTCCTGGGGCGCATAGAGGATGAAGGAGAG…	2566	187	Upstream	120	Ecoli	gut	DOX	old	Tetracycline	1	acgaataggt_aaagcatatg_1	GTGGCCCTGGCCGGGAGAGAAAAGCTGAAAATCACAGAGATGCGTATTCCATCCAAAGGGGAAATTGTTCGGACAGACACCGCTTATCAGGGTGAAATTGTTATCCTTCCCAGCGACAGCGTGAGGTTAAACGATGTATTAGGGGACCAAACCCGGCTCCCTCGTAAAAGGTGGCGCGAGGACCCCCTCCCCATGCTGCGGACGACGATTGCGCCGAAAACGGCAGCGCAAAGAGAACGGCTGCTGGACGCTCTTACGCAACTTGCGGATACTGACCCGCTTTTGCGTTGCGAAGTGGATTCCATCACCCATGAGATCATTCTTTCTTTTTTGGGCCGGGTGCAGTTGGAGGTTGTTTCCGCTTTGCTGTCGGAAAAATACAAGCTTGAAACAGTGGTA…	CardRes_00363	360	1.4e-206	CardRes_03850	396	0	CardRes_00363	tet(W)	tetracycline-resistant ribosomal protection protein	tetracycline-resistant ribosomal protection protein	antibiotic target protection	7
aattttcaag_catgatacga	GAATTATCGCGCCCGATGCGTCCGGTGAATACGCCAAGCTTGGGATCGATGTCGGCAATATCTGCTGCACTCCAGCTGGCGATCTGCTGAAGGCTGGTGATTCCCAATGTCTTGAGCTGTGCCACCAGTTTGGGGCCGACGCCTTTCAACAATTCGATATTGTCGGGAATGCTCGGCGTTGCAACTGCTTTGGCTGTCTTGGGCTTCGGCGCAGGCTTTGCCTTTGCCTCGACCTTGGCGGCAGGGGCAGCAGTTTTCTTCGCGGCCGGTGTCGAAGCAGATTTTGCCTCTGCCGGCGGGGTAGCCTTCGCCTTTGGTTTGGCTTTCGCTGCGGGTTTTGCCGCCTTTGCGGCTGCGGGTTCAGCTTCCTCGGGCTCTGCTTTGGCGGCCTTGGCCGGA…	1279	10	Upstream	20	Salmonella	soil	OMA	new	Tetracycline	1	aattttcaag_catgatacga_1		No match	-	NA	NA	NA	NA	NA	NA	NA	NA	NA	5
acgattaagt_gtggtctaac	GAATTGGTCACATCCTTCCACCTGATGGATCTCAACCAGCTCTATACCCTGATCTTCTGCCTGTGGTTCTTAGCGCTGGGAGTCGTTGAGTATCTGGTATTGCGCTGGGTATGGCGCCGCTGGTTCTCGCTGGCAGATTAAGCCGCAAGAGAGCAAAAAAGCCCGCCGATAGAGGCGGACTGGTATGCGGCCGGCGCTCAGTGCGCGCGGCTGTGGTTCTCTTTGCGATACGCGCCCGGCGGCTGATTGAAGGTACGGGTAAAGATACGGGTAAAGGTCTGCTGCGAATCAAAGCCGTATTTCAGGCAGATATCATAAACCCGCTGGTCGGTATCTCGCAGGTCGCGCGCCGCCAGCAGCAGTTTACGCTCGCGAATGTAGCGCCCGAGACTTTCCCCT…	1808	172	Upstream	67	Shigella	clinical	DEL	new	Fluoroquinolone	1	acgattaagt_gtggtctaac_2	ATGAATATATCCGCTCAGGTGATTGACACTATCGTGGAATGGATTGATGACAATCTGCATCAACCGCTGCGTATTGATGATATTGCGCGCCATGCCGGGTATTCGAAATGGCATCTGCAACGGCTGTTTTTACAGTACAAAGGGGAAAGTCTCGGGCGCTACATTCGCGAGCGTAAACTGCTGCTGGCGGCGCGCGACCTGCGAGATACCGACCAGCGGGTTTATGATATCTGCCTGAAATACGGCTTTGATTCGCAGCAGACCTTTACCCGTATCTTTACCCGTACCTTCAATCAGCCGCCGGGCGCGTATCGCAAAGAGAACCACAGCCGCGCGCACTGA	CardRes_01568	114	8e-60	CardRes_01568	114	6.81e-56	CardRes_01568	ramA	General Bacterial Porin with reduced permeability to beta-lactams; resistance-nodulation-cell division (RND) antibiotic efflux pump	General Bacterial Porin; RND efflux pump	regulator of efflux pumps	156
acgattaagt_gtggtctaac	GAATTGGTCACATCCTTCCACCTGATGGATCTCAACCAGCTCTATACCCTGATCTTCTGCCTGTGGTTCTTAGCGCTGGGAGTCGTTGAGTATCTGGTATTGCGCTGGGTATGGCGCCGCTGGTTCTCGCTGGCAGATTAAGCCGCAAGAGAGCAAAAAAGCCCGCCGATAGAGGCGGACTGGTATGCGGCCGGCGCTCAGTGCGCGCGGCTGTGGTTCTCTTTGCGATACGCGCCCGGCGGCTGATTGAAGGTACGGGTAAAGATACGGGTAAAGGTCTGCTGCGAATCAAAGCCGTATTTCAGGCAGATATCATAAACCCGCTGGTCGGTATCTCGCAGGTCGCGCGCCGCCAGCAGCAGTTTACGCTCGCGAATGTAGCGCCCGAGACTTTCCCCT…	1808	172	Upstream	34	Shigella	clinical	ERA	new	Tetracycline	1	acgattaagt_gtggtctaac_2	ATGAATATATCCGCTCAGGTGATTGACACTATCGTGGAATGGATTGATGACAATCTGCATCAACCGCTGCGTATTGATGATATTGCGCGCCATGCCGGGTATTCGAAATGGCATCTGCAACGGCTGTTTTTACAGTACAAAGGGGAAAGTCTCGGGCGCTACATTCGCGAGCGTAAACTGCTGCTGGCGGCGCGCGACCTGCGAGATACCGACCAGCGGGTTTATGATATCTGCCTGAAATACGGCTTTGATTCGCAGCAGACCTTTACCCGTATCTTTACCCGTACCTTCAATCAGCCGCCGGGCGCGTATCGCAAAGAGAACCACAGCCGCGCGCACTGA	CardRes_01568	114	8e-60	CardRes_01568	114	6.81e-56	CardRes_01568	ramA	General Bacterial Porin with reduced permeability to beta-lactams; resistance-nodulation-cell division (RND) antibiotic efflux pump	General Bacterial Porin; RND efflux pump	regulator of efflux pumps	156
acgattaagt_gtggtctaac	GAATTGGTCACATCCTTCCACCTGATGGATCTCAACCAGCTCTATACCCTGATCTTCTGCCTGTGGTTCTTAGCGCTGGGAGTCGTTGAGTATCTGGTATTGCGCTGGGTATGGCGCCGCTGGTTCTCGCTGGCAGATTAAGCCGCAAGAGAGCAAAAAAGCCCGCCGATAGAGGCGGACTGGTATGCGGCCGGCGCTCAGTGCGCGCGGCTGTGGTTCTCTTTGCGATACGCGCCCGGCGGCTGATTGAAGGTACGGGTAAAGATACGGGTAAAGGTCTGCTGCGAATCAAAGCCGTATTTCAGGCAGATATCATAAACCCGCTGGTCGGTATCTCGCAGGTCGCGCGCCGCCAGCAGCAGTTTACGCTCGCGAATGTAGCGCCCGAGACTTTCCCCT…	1808	172	Upstream	43	Shigella	clinical	OMA	new	Tetracycline	1	acgattaagt_gtggtctaac_2	ATGAATATATCCGCTCAGGTGATTGACACTATCGTGGAATGGATTGATGACAATCTGCATCAACCGCTGCGTATTGATGATATTGCGCGCCATGCCGGGTATTCGAAATGGCATCTGCAACGGCTGTTTTTACAGTACAAAGGGGAAAGTCTCGGGCGCTACATTCGCGAGCGTAAACTGCTGCTGGCGGCGCGCGACCTGCGAGATACCGACCAGCGGGTTTATGATATCTGCCTGAAATACGGCTTTGATTCGCAGCAGACCTTTACCCGTATCTTTACCCGTACCTTCAATCAGCCGCCGGGCGCGTATCGCAAAGAGAACCACAGCCGCGCGCACTGA	CardRes_01568	114	8e-60	CardRes_01568	114	6.81e-56	CardRes_01568	ramA	General Bacterial Porin with reduced permeability to beta-lactams; resistance-nodulation-cell division (RND) antibiotic efflux pump	General Bacterial Porin; RND efflux pump	regulator of efflux pumps	156
acgcttgcac_tttgaccggg	GAATTCGACCTGATTGTCGCGACAGGTGATTTAGCGCAGGATCAATCCTCTGCGGCCTATCAGCATTTCGCTGAAGGCATCGCAAGTTTTCGTGCGCCCTGCGTCTGGCTGCCGGGCAACCACGATTTCCAGCCCGCGATGTACAGCGCGTTACAGGATGCGGGTATCTCCCCGGCGAAGCGCGTGTTTATTGGTGAGCAATGGCAAATCCTGTTGCTGGATAGCCAGGTGTTTGGCGTGCCGCACGGTGAGCTGAGCGAGTTTCAGCTTGAGTGGCTGGAACGTAAACTGGCCGATGCGCCAGAACGCCATACGTTGCTGCTGCTGCATCATCATCCGCTACCTGCGGGTTGTAGTTGGCTTGATCAACACAGCCTGCGTAACGCGGGCGAACTGGAT…	4071	11	Upstream	14	Klebsiella	clinical	MOX	old	Fluoroquinolone	2	acgcttgcac_tttgaccggg_3	ATGAATATATCCGCTCAGGTGATTGACACTATCGTGGAATGGATTGATGACAATCTGCATCAACCGCTGCGTATTGATGATATTGCGCGCCATGCCGGGTATTCGAAATGGCATCTGCAACGGCTGTTTTTACAGTACAAAGGGGAAAGTCTCGGGCGCTACATTCGCGAGCGTAAACTGCTGCTGGCGGCGCGCGACCTGCGAGATACCGACCAGCGGGTTTATGATATCTGCCTGAAATACGGCTTTGATTCGCAGCAGACCTTTACCCGTATCTTTACCCGTACCTTCAATCAGCCGCCGGGCGCGTATCGCAAAGAGAACCACAGCCGCGCGCACTGA	CardRes_01568	114	8e-60	CardRes_01568	114	2.96e-54	CardRes_01568	ramA	General Bacterial Porin with reduced permeability to beta-lactams; resistance-nodulation-cell division (RND) antibiotic efflux pump	General Bacterial Porin; RND efflux pump	regulator of efflux pumps	156
acgggcccca_tactacgatt	GAATTCACGCGCGATACGACCCACTGCCATCAGCCCTTCCGGGGTGATTTCACCACCCGGAGAACGCGGGATCACCGAGTAGGTGCCGTCTTTTTGGATGTTAGCGAGGAAGTTGTCGTTAGAATCCTGCAGCGGAGTATGTTCCGGCTTCAGAATGTATTCGTTCCAGCAGGAGGCCAGCAGCGAACCGACGGTCGGTTTACAAACTTCACAACCGTAACCTTTGCCGTGTTTCGCCAGCAGTTCTTCGAAGGTTTTAATGCCTTCAACGCGGATCAAATGGAACAGTTCCTGACGCGAATAAGCAAAGTGTTCACACAGGTTGTTGTTAACTTCGATACCCTGTTTCGCCAGTTCCGCGTTCAGTACCTGAGTGACCAGCGGAATACAACCGCCGCA…	2331	27	Upstream	14	Klebsiella	clinical	DOX	old	Tetracycline	1, 2	acgggcccca_tactacgatt_2	ATGACGATTTCCGCTCAGGTGATTGATACTATCGTCGAGTGGATTGATGACAACCTGCATCAACCGCTGCGTATTGATGATATCGCTCGCCATGCCGGGTATTCGAAATGGCATCTGCAACGGCTGTTTTTACAGTATAAAGGGGAGAGCCTGGGGCGCTATATTCGCGAAAGGAAGCTGCTGCTGGCCGCCCGCGATCTGCGTGACACCGATCAGCGGGTCTACGATATCTGCCTGAAGTATGGCTTCGATTCGCAACAGACCTTTACCCGCGTCTTCACCCGGACCTTCAATCTGCCGCCGGGCGCCTACCGTAAAGAGAACCACAGTCGCGCCCACTGA	CardRes_01568	114	8e-60	CardRes_01568	114	8.68e-55	CardRes_01568	ramA	General Bacterial Porin with reduced permeability to beta-lactams; resistance-nodulation-cell division (RND) antibiotic efflux pump	General Bacterial Porin; RND efflux pump	regulator of efflux pumps	66
acgtatgagt_gccatgcatt	AGGGAATTAATGTAAAAACGGGTCACCTTTAAGTGCAACAAACAAAGATGCTTTTTAATGCGTGGCGTAGGGGAAGCAAGATGAACACGGGTGCATTCATTCACGATTTACTCGACTGGATCGACAACAACCTCGATAGCCGTCTGGACATTGAAACCGTCTCCAGGCGAGCCGGCTATTCGAAATGGCACCTCCAGCGGCTTTTCAAAGAACATACCGGCTCCCCTCTCGCCGAATATATTCGCGCGCAAAAGCTGCAAAAATCGGTTGAGCGCTTAGCCCACAGCGATGAACTGATTCTGAACGTGGCGATCGCGCTGGGCTTTGACTCTCAGCAGTCCTTCAATCGCAGCTTTAAGCGTCAGTATGGTCAGGCGCCAGGGGCATGGCGACGCAGTA…	923	10	Upstream	11	Klebsiella	clinical	DOX	old	Tetracycline	1, 2	acgtatgagt_gccatgcatt_1	ATGAACACGGGTGCATTCATTCACGATTTACTCGACTGGATCGACAACAACCTCGATAGCCGTCTGGACATTGAAACCGTCTCCAGGCGAGCCGGCTATTCGAAATGGCACCTCCAGCGGCTTTTCAAAGAACATACCGGCTCCCCTCTCGCCGAATATATTCGCGCGCAAAAGCTGCAAAAATCGGTTGAGCGCTTAGCCCACAGCGATGAACTGATTCTGAACGTGGCGATCGCGCTGGGCTTTGACTCTCAGCAGTCCTTCAATCGCAGCTTTAAGCGTCAGTATGGTCAGGCGCCAGGGGCATGGCGACGCAGTATCGGCTGCCGTGGATCCCGGCAGATGAGCCAGTAG	CardRes_01811	104	1.5e-24	CardRes_01811	107	9.61e-31	CardRes_01811	marA	General Bacterial Porin with reduced permeability to beta-lactams; resistance-nodulation-cell division (RND) antibiotic efflux pump	General Bacterial Porin; RND efflux pump	regulator of efflux pumps	226
acgtgcgtgc_gccgcatgaa	GAATTGCCCAGCTGCGGCTGGTGGACCGCGCAAAGTGCTATTTGATTGAGAAAAAAGGCTACACCGAGACCGACGCCCACCGCCTGATCGAAAAGCGCGCCATGGACACCCGCATGAGCCGCGGCGAGGTCGCGCAGGAGATTTTGGAGGATGAGGAGGAATAAGCAGGGTAGCCTTCCCCCGCGGGGAAGGTGGCCGGGCCCCGCCCGAGGCCGGATGAGGGGCGAGTGTGCCGGATATTACCCGTTAACGGGGTGCAATGGCAGATTCTGCCCTCATCAGCCGCCTGCGGGCGGCAGCTTCAGTCTCCGCGCTAAGAGCCGCCTCCGGCGGTTGCGCTTCGACACGCGCCTGCGGGCGCAGCCCCGAGGGGAAGCCTTAGAGGCGCAAAAAAGAGGA…	1917	44	Upstream	85	Klebsiella	gut	GEP	new	Fluoroquinolone	1	acgtgcgtgc_gccgcatgaa_2	ATGTCAAAATCAAACCAGATCCAGCTGTCCGACCACTTTACCACGGGGCGGCTGCTGAAATTCACGGCGTCGCCTATTATCATGATGATCTTCACGTCGATCTACACGATTGTGGACGGCTTCTTTGTCTCGAACTGCGCGGGCAAAACGGCGTTCACGGCGCTGAACCTCATTTACCCCTATCTCCAGATGCTGGGCTGCCTCGGCTTTATGATCGGCACGGGCGGCAGTGCGCTGGTCGCCATGACGCTGGGCATGGGCGATGAGAAGCGCGCAAACCGGCTGTTCAGTATGCTGGCCGTTGCGACTGTGGGCATCGGCGCGATTTTCAGCGTCATCGGCCTGGCACTGCTGCGGCCCGTGGCGCTGCTGCTGGGCGCAACGCCCGAGCTGCTGCCC…	CardRes_02048	435	3.7e-76	CardRes_02048	411	6.22e-70	CardRes_02048	cdeA	multidrug and toxic compound extrusion (MATE) transporter	MATE transporter	antibiotic efflux	14
actcaatctg_caaatacata	GAATTTTCTTAGTATCAAAATAGTATCACAAGAGGCTGGAAAATGCAACAGAATTATGTGGAGCTCTACATAATTCTGTAACCTTCTTTGCTGTGGCGTATCAAGTAATCTTACTGAACATATGGCGCACCTTGTCCAGGCGGCTGTTTGGACGGCGGGGCTGGATGACCGGCTCGCCGACAGCGGCCTGATACCCTTTCAGTTCTGTAAGACATACGCTCCGCCCGTTGGTGTAAAAGGCCAGATCAGTACGGTATGCCTGTATATAGCGGGCGGGAATTTCGCCAGTAAAGACAACTTCATCCTTTTTTACCTGGGCCGTTTCGATGGTGGCACAGTATTTTGGCGCATCGTGATAAGCCCTGGAAAGGTATTCCTGGGGCGCATAGAGGGTGAAGG…	2201	54	Upstream	27	Ecoli	gut	DOX	old	Tetracycline	1	actcaatctg_caaatacata_1	TTGCTGGCGGAAAAGTACAAGATTGAAACAGCGGTGAAGGAACCCACCGTCATTTATTTAGAGCGGCCGCTCAAAGCAGCCAACCACACTATCCATATTGAGGTGCCACCCAACCCGTTTTGGGCATCCATCGGACTGTCTGTTACGCCGCTCCCGCTTGGCTCCGGTGTACAATACGAAAGCCGGGTTTCCCTGGGATACTTGAACCAGAGTTTTCAAAACGCTGTCATGGATGGTATCCGTTACGGGCTGGAGCAAGGCTTGTGCGGCTGGAACGTAACGGACTGTAAGATTTGCTTTGAATACGGGCTTTATTATAGCCCGGTCAGCACGCCGGCGGATTTTCGCTCATTGGCCCCGATTGTATTGGAACAGGCATTGAAGAAATCAGGAACGCAG…	CardRes_03842	237	6.7e-133	CardRes_03860	251	0	CardRes_03842	tet(W)	tetracycline-resistant ribosomal protection protein	tetracycline-resistant ribosomal protection protein	antibiotic target protection	15
actcacaagt_aatgactggt	GAATTCATAATGTTGACTTATGATTGCCTGGGCAATAGTATCACTCGCAACTAAATCATTGCCTGGGCAACCATCATGAAAAGTACCAGCGACCTGTTCAACGAGATGATCCCGCTGGGCCGCTTGATCCAGATGGTTAACCAAAAAAAAGATCGCCTGCTCAACGACTACCTCTCACCCATGGATATTACCGCGACCCAGTTTCGGGTGCTCTGTTCCATTCGTTGCGAGGTATGTATTACCCCGTTGAGCTGAAAACCGTGCTTTCCGTCGACCCGGGCGCGATGACGCGTATGCTCGACCGCCTGGCGTGTAAAGGCTGGATTGAACGGTTACCCAACCCCGCTGACAAGCGCGGTGTGCTGGTGCAGTTGACGCCAGACGGCGCAGCCCTTTGCG…	2160	28	Upstream	14	Ecoli	clinical	FOX	old	Cephalosporin	1	actcacaagt_aatgactggt_3	ATGTCCAGACGTAATAATGACGCCATCACTATCCATAGTATTTTGTCGTGGATCGAGGATAACCTGGAATCGCCCCTGTCGCTGGAAAAAGTGTCTGAGCGCTCAGGTTACTCCAAGTGGCACCTGCAACGTATGTTTAAGAAAGAGACCGGCCATTCCCTCGGCCAGTACATCCGCAGCCGTAAGCTGACGGAGATTGCGCAAAAGCTCAAGCAGAGCAATGAGCCAATCCTGTACCTGGCGGAACGCTACGGTTTCGAATCGCAGCAGACCCTGACGCGAACGTTTAAAAACTATTTCGATGTTCCGCCCCACAAATATCGCATAACGAATGTACCTGGCGAATCCCGCTATCTGCATCCGCTAAATAACTGTTGTTAA	CardRes_01811	124	3.2e-65	CardRes_01811	124	3.98e-78	CardRes_01811	marA	General Bacterial Porin with reduced permeability to beta-lactams; resistance-nodulation-cell division (RND) antibiotic efflux pump	General Bacterial Porin; RND efflux pump	regulator of efflux pumps	109
actcatggaa_gatgttgtca	GAATTACTTGCCTGGGCAACCATTATGAAAAGTACCAGCGACCTGTTTAATGAAATGATCCCGCTGGGTCGCTTGATCCAGATGGTTAACCAGAAAAAAGATCGCCTGCTCAATGACTACCTCTCACCTATGGATATTACCGCGACCCAGTTTCGCGTGCTCTGCTCCATTCGTTGCGAAGTATGTATTACCCCCGTTGAGCTGAAAACCGTGCTTTCCGTCGACCCGGGCGCGATGACGCGCATGCTCGACCGCCTGGCGTGCAAAGGCTGGATTGAACGGTTACCCAACCCCGCTGACAAGCGCGGCGTGCTGGTGCAGTTGACGCCGGACGGCGCAGCCCTTTGCGAGCAGTGTCATCAGGTTGTGGGTCAGAAGTTACACCAGGAGTTAACGAAA…	1155	54	Upstream	10	Ecoli	clinical	DOX	old	Tetracycline	1	actcatggaa_gatgttgtca_2	ATGTCCAGACGTAATAATGACGCCATCACTATCCATAGTATTTTGTCGTGGATCGAGGATAACCTGGAATCGCCCCTGTCGCTGGAAAAAGTGTCTGAGCGCTCCGGTTACTCTAAGTGGCACCTGCAACGTATGTTTAAGAAAGAGACCGGCCATTCCCTCGGCCAGTACATCCGCAGCCGCAAGCTGACGGAGATTGCGCAGAAGCTCAAGCAGAGCAATGAGCCAATCCTGTACCTGGCGGAACGCTATGGTTTCGAGTCGCAGCAGACCCTGACGCGAACGTTCAAGAACTATTTCGATGTTCCGCCCCACAAGTATCGCATAACGAATGTACCTGGCGAATCCCGCTATCTACATCCGCTAAATAACTGA	CardRes_01811	124	4.1e-65	CardRes_01811	124	8.96e-82	CardRes_01811	marA	General Bacterial Porin with reduced permeability to beta-lactams; resistance-nodulation-cell division (RND) antibiotic efflux pump	General Bacterial Porin; RND efflux pump	regulator of efflux pumps	109
actcatggaa_gatgttgtca	GAATTACTTGCCTGGGCAACCATTATGAAAAGTACCAGCGACCTGTTTAATGAAATGATCCCGCTGGGTCGCTTGATCCAGATGGTTAACCAGAAAAAAGATCGCCTGCTCAATGACTACCTCTCACCTATGGATATTACCGCGACCCAGTTTCGCGTGCTCTGCTCCATTCGTTGCGAAGTATGTATTACCCCCGTTGAGCTGAAAACCGTGCTTTCCGTCGACCCGGGCGCGATGACGCGCATGCTCGACCGCCTGGCGTGCAAAGGCTGGATTGAACGGTTACCCAACCCCGCTGACAAGCGCGGCGTGCTGGTGCAGTTGACGCCGGACGGCGCAGCCCTTTGCGAGCAGTGTCATCAGGTTGTGGGTCAGAAGTTACACCAGGAGTTAACGAAA…	1155	54	Upstream	16	Klebsiella	clinical	DOX	old	Tetracycline	1, 2	actcatggaa_gatgttgtca_2	ATGTCCAGACGTAATAATGACGCCATCACTATCCATAGTATTTTGTCGTGGATCGAGGATAACCTGGAATCGCCCCTGTCGCTGGAAAAAGTGTCTGAGCGCTCCGGTTACTCTAAGTGGCACCTGCAACGTATGTTTAAGAAAGAGACCGGCCATTCCCTCGGCCAGTACATCCGCAGCCGCAAGCTGACGGAGATTGCGCAGAAGCTCAAGCAGAGCAATGAGCCAATCCTGTACCTGGCGGAACGCTATGGTTTCGAGTCGCAGCAGACCCTGACGCGAACGTTCAAGAACTATTTCGATGTTCCGCCCCACAAGTATCGCATAACGAATGTACCTGGCGAATCCCGCTATCTACATCCGCTAAATAACTGA	CardRes_01811	124	4.1e-65	CardRes_01811	124	8.96e-82	CardRes_01811	marA	General Bacterial Porin with reduced permeability to beta-lactams; resistance-nodulation-cell division (RND) antibiotic efflux pump	General Bacterial Porin; RND efflux pump	regulator of efflux pumps	109
actcatggaa_gatgttgtca	GAATTACTTGCCTGGGCAACCATTATGAAAAGTACCAGCGACCTGTTTAATGAAATGATCCCGCTGGGTCGCTTGATCCAGATGGTTAACCAGAAAAAAGATCGCCTGCTCAATGACTACCTCTCACCTATGGATATTACCGCGACCCAGTTTCGCGTGCTCTGCTCCATTCGTTGCGAAGTATGTATTACCCCCGTTGAGCTGAAAACCGTGCTTTCCGTCGACCCGGGCGCGATGACGCGCATGCTCGACCGCCTGGCGTGCAAAGGCTGGATTGAACGGTTACCCAACCCCGCTGACAAGCGCGGCGTGCTGGTGCAGTTGACGCCGGACGGCGCAGCCCTTTGCGAGCAGTGTCATCAGGTTGTGGGTCAGAAGTTACACCAGGAGTTAACGAAA…	1155	54	Upstream	9	Klebsiella	clinical	ERA	new	Tetracycline	1	actcatggaa_gatgttgtca_2	ATGTCCAGACGTAATAATGACGCCATCACTATCCATAGTATTTTGTCGTGGATCGAGGATAACCTGGAATCGCCCCTGTCGCTGGAAAAAGTGTCTGAGCGCTCCGGTTACTCTAAGTGGCACCTGCAACGTATGTTTAAGAAAGAGACCGGCCATTCCCTCGGCCAGTACATCCGCAGCCGCAAGCTGACGGAGATTGCGCAGAAGCTCAAGCAGAGCAATGAGCCAATCCTGTACCTGGCGGAACGCTATGGTTTCGAGTCGCAGCAGACCCTGACGCGAACGTTCAAGAACTATTTCGATGTTCCGCCCCACAAGTATCGCATAACGAATGTACCTGGCGAATCCCGCTATCTACATCCGCTAAATAACTGA	CardRes_01811	124	4.1e-65	CardRes_01811	124	8.96e-82	CardRes_01811	marA	General Bacterial Porin with reduced permeability to beta-lactams; resistance-nodulation-cell division (RND) antibiotic efflux pump	General Bacterial Porin; RND efflux pump	regulator of efflux pumps	109
actgctgggg_cacgcgcgta	GAATTGGCTACGATTTCTTCTTTTGTTTTCATAAGATTTCATTAAATTTGTGTTCCCAAAAGACGGGAACCATTATTTAACTTACAAATGTAGTAAATGTTATCGTTAAACCTACCAGCATTCGATGCTAAAATTGCCGCAAGGAACGGAAAAAATGTTATTTTCGATGTAATCCGTCGTCGTTATGTCGCCTTGACCCCTGAAGAATGGGTGCGGCAGCACTTCGTCCACTTTCTTCTTGCTCACAAGGGGTATCCGCAGGCGCTTATGGCAAATGAGGTGCAGGTACAGCTGAACGGTACAAAGAAACGCTGTGATACAGTGCTCTATCGACGCGACCTTACCGCCCGGATGATTGTGGAATACAAGGCGCCTGAAATAGAAATCACCCAAAAGGTT…	1514	29	Upstream	18	Klebsiella	gut	CEF	new	Cephalosporin	1	actgctgggg_cacgcgcgta_2	TTACGTATTGCTGGGCTTCGTGGGCCTCTTAAAGAAATTGAAGTTATGAAAGCATATTTCATCGCCATACTTACCTTATTCACTTGTATAGCTACCGTCGTCCGGGCGCAGCAAATGTCTGAACTTGAAAACCGGATTGACAGTCTGCTCAATGGCAAGAAAGCCACCGTTGGTATAGCCGTATGGACAGACAAAGGAGACATGCTCCGGTATAACGACCATGTACACTTCCCCTTGCTCAGTGTATTCAAATTCCATGTGGCACTGGCCGTACTGGACAAGATGGATAAGCAAAGCATCAGTCTGGACAGCATTGTTTCCATAAAGGCATCCCAAATGCCGCCCAATACCTACAGCCCCCTGCGGAAGAAGTTTCCCGACCAGGATTTCACGATTACG…	CardRes_00001	297	5.8e-169	CardRes_00001	297	0	CardRes_00001	CblA-1	CblA beta-lactamase	Beta-lactamase	antibiotic inactivation	19
actgctgggg_cacgcgcgta	GAATTGGCTACGATTTCTTCTTTTGTTTTCATAAGATTTCATTAAATTTGTGTTCCCAAAAGACGGGAACCATTATTTAACTTACAAATGTAGTAAATGTTATCGTTAAACCTACCAGCATTCGATGCTAAAATTGCCGCAAGGAACGGAAAAAATGTTATTTTCGATGTAATCCGTCGTCGTTATGTCGCCTTGACCCCTGAAGAATGGGTGCGGCAGCACTTCGTCCACTTTCTTCTTGCTCACAAGGGGTATCCGCAGGCGCTTATGGCAAATGAGGTGCAGGTACAGCTGAACGGTACAAAGAAACGCTGTGATACAGTGCTCTATCGACGCGACCTTACCGCCCGGATGATTGTGGAATACAAGGCGCCTGAAATAGAAATCACCCAAAAGGTT…	1514	29	Upstream	17	Klebsiella	gut	CFD	old	Cephalosporin	1	actgctgggg_cacgcgcgta_2	TTACGTATTGCTGGGCTTCGTGGGCCTCTTAAAGAAATTGAAGTTATGAAAGCATATTTCATCGCCATACTTACCTTATTCACTTGTATAGCTACCGTCGTCCGGGCGCAGCAAATGTCTGAACTTGAAAACCGGATTGACAGTCTGCTCAATGGCAAGAAAGCCACCGTTGGTATAGCCGTATGGACAGACAAAGGAGACATGCTCCGGTATAACGACCATGTACACTTCCCCTTGCTCAGTGTATTCAAATTCCATGTGGCACTGGCCGTACTGGACAAGATGGATAAGCAAAGCATCAGTCTGGACAGCATTGTTTCCATAAAGGCATCCCAAATGCCGCCCAATACCTACAGCCCCCTGCGGAAGAAGTTTCCCGACCAGGATTTCACGATTACG…	CardRes_00001	297	5.8e-169	CardRes_00001	297	0	CardRes_00001	CblA-1	CblA beta-lactamase	Beta-lactamase	antibiotic inactivation	19
actgttcaca_cgatccgagt	GAATTGATTTCAAAGCTAAGAATCTAACATCAAATGCAGGTCTTTTTCTGCTCCTTGAGAATGCAAAAAGCAATGGGATTTTTGATTTTATTGAAAATGACCTCGTATTTGATAATGACTCAACAAATAAAATCAAGATGAATCATATAAAGACCATGCTCTGCGGTCACTTCATTGGCATTGATAAGTTAGAACGTCTAAAGCTACTTCAAAATGATCCCCTCGTCAACGAGTTTGATAAAGGGCCTGGCGTCTGCTGACGCCTGTGCAGGGCGAGCCGGTGTGGGTCGCCGATAAGACGCAATCATTTAACGCCTGGTGGCGCTAAGCGCCAGTGCAGTATCAGAGGAGAGAGCATATGACGATTTCCGCTCAGGTGATTGATACTATCGTCGAGTG…	1075	285	Upstream	10	Ecoli	clinical	DOX	old	Tetracycline	1	actgttcaca_cgatccgagt_2	ATGACGATTTCCGCTCAGGTGATTGATACTATCGTCGAGTGGATTGATGACAACCTGCATCAACCGCTGCGTATTGATGATATCGCTCGCCATGCCGGGTATTCGAAATGGCATCTGCAACGGCTGTTTTTACAGTATAAAGGGGAGAGCCTGGGGCGCTATATTCGCGAAAGGAAGCTGCTGCTGGCCGCCCGCGATCTGCGTGACACCGATCAGCGGGTCTACGATATCTGCCTGAAGTATGGCTTCGATTCGCAACAGACCTTTACCCGCGTCTTCACCCGGACCTTCAATCTGCCGCCGGGCGCCTACCGTAAAGAGAACCACAGTCGCGCCCACTGA	CardRes_01568	114	8e-60	CardRes_01568	114	7.87e-58	CardRes_01568	ramA	General Bacterial Porin with reduced permeability to beta-lactams; resistance-nodulation-cell division (RND) antibiotic efflux pump	General Bacterial Porin; RND efflux pump	regulator of efflux pumps	66
actgttcaca_cgatccgagt	GAATTGATTTCAAAGCTAAGAATCTAACATCAAATGCAGGTCTTTTTCTGCTCCTTGAGAATGCAAAAAGCAATGGGATTTTTGATTTTATTGAAAATGACCTCGTATTTGATAATGACTCAACAAATAAAATCAAGATGAATCATATAAAGACCATGCTCTGCGGTCACTTCATTGGCATTGATAAGTTAGAACGTCTAAAGCTACTTCAAAATGATCCCCTCGTCAACGAGTTTGATAAAGGGCCTGGCGTCTGCTGACGCCTGTGCAGGGCGAGCCGGTGTGGGTCGCCGATAAGACGCAATCATTTAACGCCTGGTGGCGCTAAGCGCCAGTGCAGTATCAGAGGAGAGAGCATATGACGATTTCCGCTCAGGTGATTGATACTATCGTCGAGTG…	1075	285	Upstream	14	Ecoli	clinical	ERA	new	Tetracycline	1	actgttcaca_cgatccgagt_2	ATGACGATTTCCGCTCAGGTGATTGATACTATCGTCGAGTGGATTGATGACAACCTGCATCAACCGCTGCGTATTGATGATATCGCTCGCCATGCCGGGTATTCGAAATGGCATCTGCAACGGCTGTTTTTACAGTATAAAGGGGAGAGCCTGGGGCGCTATATTCGCGAAAGGAAGCTGCTGCTGGCCGCCCGCGATCTGCGTGACACCGATCAGCGGGTCTACGATATCTGCCTGAAGTATGGCTTCGATTCGCAACAGACCTTTACCCGCGTCTTCACCCGGACCTTCAATCTGCCGCCGGGCGCCTACCGTAAAGAGAACCACAGTCGCGCCCACTGA	CardRes_01568	114	8e-60	CardRes_01568	114	7.87e-58	CardRes_01568	ramA	General Bacterial Porin with reduced permeability to beta-lactams; resistance-nodulation-cell division (RND) antibiotic efflux pump	General Bacterial Porin; RND efflux pump	regulator of efflux pumps	66
actgttcaca_cgatccgagt	GAATTGATTTCAAAGCTAAGAATCTAACATCAAATGCAGGTCTTTTTCTGCTCCTTGAGAATGCAAAAAGCAATGGGATTTTTGATTTTATTGAAAATGACCTCGTATTTGATAATGACTCAACAAATAAAATCAAGATGAATCATATAAAGACCATGCTCTGCGGTCACTTCATTGGCATTGATAAGTTAGAACGTCTAAAGCTACTTCAAAATGATCCCCTCGTCAACGAGTTTGATAAAGGGCCTGGCGTCTGCTGACGCCTGTGCAGGGCGAGCCGGTGTGGGTCGCCGATAAGACGCAATCATTTAACGCCTGGTGGCGCTAAGCGCCAGTGCAGTATCAGAGGAGAGAGCATATGACGATTTCCGCTCAGGTGATTGATACTATCGTCGAGTG…	1075	285	Upstream	27	Salmonella	clinical	GEP	new	Fluoroquinolone	1	actgttcaca_cgatccgagt_2	ATGACGATTTCCGCTCAGGTGATTGATACTATCGTCGAGTGGATTGATGACAACCTGCATCAACCGCTGCGTATTGATGATATCGCTCGCCATGCCGGGTATTCGAAATGGCATCTGCAACGGCTGTTTTTACAGTATAAAGGGGAGAGCCTGGGGCGCTATATTCGCGAAAGGAAGCTGCTGCTGGCCGCCCGCGATCTGCGTGACACCGATCAGCGGGTCTACGATATCTGCCTGAAGTATGGCTTCGATTCGCAACAGACCTTTACCCGCGTCTTCACCCGGACCTTCAATCTGCCGCCGGGCGCCTACCGTAAAGAGAACCACAGTCGCGCCCACTGA	CardRes_01568	114	8e-60	CardRes_01568	114	7.87e-58	CardRes_01568	ramA	General Bacterial Porin with reduced permeability to beta-lactams; resistance-nodulation-cell division (RND) antibiotic efflux pump	General Bacterial Porin; RND efflux pump	regulator of efflux pumps	66
actgttcaca_cgatccgagt	GAATTGATTTCAAAGCTAAGAATCTAACATCAAATGCAGGTCTTTTTCTGCTCCTTGAGAATGCAAAAAGCAATGGGATTTTTGATTTTATTGAAAATGACCTCGTATTTGATAATGACTCAACAAATAAAATCAAGATGAATCATATAAAGACCATGCTCTGCGGTCACTTCATTGGCATTGATAAGTTAGAACGTCTAAAGCTACTTCAAAATGATCCCCTCGTCAACGAGTTTGATAAAGGGCCTGGCGTCTGCTGACGCCTGTGCAGGGCGAGCCGGTGTGGGTCGCCGATAAGACGCAATCATTTAACGCCTGGTGGCGCTAAGCGCCAGTGCAGTATCAGAGGAGAGAGCATATGACGATTTCCGCTCAGGTGATTGATACTATCGTCGAGTG…	1075	285	Upstream	59	Salmonella	clinical	OMA	new	Tetracycline	1	actgttcaca_cgatccgagt_2	ATGACGATTTCCGCTCAGGTGATTGATACTATCGTCGAGTGGATTGATGACAACCTGCATCAACCGCTGCGTATTGATGATATCGCTCGCCATGCCGGGTATTCGAAATGGCATCTGCAACGGCTGTTTTTACAGTATAAAGGGGAGAGCCTGGGGCGCTATATTCGCGAAAGGAAGCTGCTGCTGGCCGCCCGCGATCTGCGTGACACCGATCAGCGGGTCTACGATATCTGCCTGAAGTATGGCTTCGATTCGCAACAGACCTTTACCCGCGTCTTCACCCGGACCTTCAATCTGCCGCCGGGCGCCTACCGTAAAGAGAACCACAGTCGCGCCCACTGA	CardRes_01568	114	8e-60	CardRes_01568	114	7.87e-58	CardRes_01568	ramA	General Bacterial Porin with reduced permeability to beta-lactams; resistance-nodulation-cell division (RND) antibiotic efflux pump	General Bacterial Porin; RND efflux pump	regulator of efflux pumps	66
actgttcaca_cgatccgagt	GAATTGATTTCAAAGCTAAGAATCTAACATCAAATGCAGGTCTTTTTCTGCTCCTTGAGAATGCAAAAAGCAATGGGATTTTTGATTTTATTGAAAATGACCTCGTATTTGATAATGACTCAACAAATAAAATCAAGATGAATCATATAAAGACCATGCTCTGCGGTCACTTCATTGGCATTGATAAGTTAGAACGTCTAAAGCTACTTCAAAATGATCCCCTCGTCAACGAGTTTGATAAAGGGCCTGGCGTCTGCTGACGCCTGTGCAGGGCGAGCCGGTGTGGGTCGCCGATAAGACGCAATCATTTAACGCCTGGTGGCGCTAAGCGCCAGTGCAGTATCAGAGGAGAGAGCATATGACGATTTCCGCTCAGGTGATTGATACTATCGTCGAGTG…	1075	285	Upstream	14	Shigella	clinical	DEL	new	Fluoroquinolone	1	actgttcaca_cgatccgagt_2	ATGACGATTTCCGCTCAGGTGATTGATACTATCGTCGAGTGGATTGATGACAACCTGCATCAACCGCTGCGTATTGATGATATCGCTCGCCATGCCGGGTATTCGAAATGGCATCTGCAACGGCTGTTTTTACAGTATAAAGGGGAGAGCCTGGGGCGCTATATTCGCGAAAGGAAGCTGCTGCTGGCCGCCCGCGATCTGCGTGACACCGATCAGCGGGTCTACGATATCTGCCTGAAGTATGGCTTCGATTCGCAACAGACCTTTACCCGCGTCTTCACCCGGACCTTCAATCTGCCGCCGGGCGCCTACCGTAAAGAGAACCACAGTCGCGCCCACTGA	CardRes_01568	114	8e-60	CardRes_01568	114	7.87e-58	CardRes_01568	ramA	General Bacterial Porin with reduced permeability to beta-lactams; resistance-nodulation-cell division (RND) antibiotic efflux pump	General Bacterial Porin; RND efflux pump	regulator of efflux pumps	66
actgttcaca_cgatccgagt	GAATTGATTTCAAAGCTAAGAATCTAACATCAAATGCAGGTCTTTTTCTGCTCCTTGAGAATGCAAAAAGCAATGGGATTTTTGATTTTATTGAAAATGACCTCGTATTTGATAATGACTCAACAAATAAAATCAAGATGAATCATATAAAGACCATGCTCTGCGGTCACTTCATTGGCATTGATAAGTTAGAACGTCTAAAGCTACTTCAAAATGATCCCCTCGTCAACGAGTTTGATAAAGGGCCTGGCGTCTGCTGACGCCTGTGCAGGGCGAGCCGGTGTGGGTCGCCGATAAGACGCAATCATTTAACGCCTGGTGGCGCTAAGCGCCAGTGCAGTATCAGAGGAGAGAGCATATGACGATTTCCGCTCAGGTGATTGATACTATCGTCGAGTG…	1075	285	Upstream	166	Shigella	clinical	DOX	old	Tetracycline	1	actgttcaca_cgatccgagt_2	ATGACGATTTCCGCTCAGGTGATTGATACTATCGTCGAGTGGATTGATGACAACCTGCATCAACCGCTGCGTATTGATGATATCGCTCGCCATGCCGGGTATTCGAAATGGCATCTGCAACGGCTGTTTTTACAGTATAAAGGGGAGAGCCTGGGGCGCTATATTCGCGAAAGGAAGCTGCTGCTGGCCGCCCGCGATCTGCGTGACACCGATCAGCGGGTCTACGATATCTGCCTGAAGTATGGCTTCGATTCGCAACAGACCTTTACCCGCGTCTTCACCCGGACCTTCAATCTGCCGCCGGGCGCCTACCGTAAAGAGAACCACAGTCGCGCCCACTGA	CardRes_01568	114	8e-60	CardRes_01568	114	7.87e-58	CardRes_01568	ramA	General Bacterial Porin with reduced permeability to beta-lactams; resistance-nodulation-cell division (RND) antibiotic efflux pump	General Bacterial Porin; RND efflux pump	regulator of efflux pumps	66
actgttcaca_cgatccgagt	GAATTGATTTCAAAGCTAAGAATCTAACATCAAATGCAGGTCTTTTTCTGCTCCTTGAGAATGCAAAAAGCAATGGGATTTTTGATTTTATTGAAAATGACCTCGTATTTGATAATGACTCAACAAATAAAATCAAGATGAATCATATAAAGACCATGCTCTGCGGTCACTTCATTGGCATTGATAAGTTAGAACGTCTAAAGCTACTTCAAAATGATCCCCTCGTCAACGAGTTTGATAAAGGGCCTGGCGTCTGCTGACGCCTGTGCAGGGCGAGCCGGTGTGGGTCGCCGATAAGACGCAATCATTTAACGCCTGGTGGCGCTAAGCGCCAGTGCAGTATCAGAGGAGAGAGCATATGACGATTTCCGCTCAGGTGATTGATACTATCGTCGAGTG…	1075	285	Upstream	39	Shigella	clinical	ERA	new	Tetracycline	1	actgttcaca_cgatccgagt_2	ATGACGATTTCCGCTCAGGTGATTGATACTATCGTCGAGTGGATTGATGACAACCTGCATCAACCGCTGCGTATTGATGATATCGCTCGCCATGCCGGGTATTCGAAATGGCATCTGCAACGGCTGTTTTTACAGTATAAAGGGGAGAGCCTGGGGCGCTATATTCGCGAAAGGAAGCTGCTGCTGGCCGCCCGCGATCTGCGTGACACCGATCAGCGGGTCTACGATATCTGCCTGAAGTATGGCTTCGATTCGCAACAGACCTTTACCCGCGTCTTCACCCGGACCTTCAATCTGCCGCCGGGCGCCTACCGTAAAGAGAACCACAGTCGCGCCCACTGA	CardRes_01568	114	8e-60	CardRes_01568	114	7.87e-58	CardRes_01568	ramA	General Bacterial Porin with reduced permeability to beta-lactams; resistance-nodulation-cell division (RND) antibiotic efflux pump	General Bacterial Porin; RND efflux pump	regulator of efflux pumps	66
acttagccca_aaaccaaaaa	GAATTGTGGGCGCGAGCAGGGATCCAATCCGGGAAGTCTCCGTCCAGTTCATTGTACAGCGGGATGCACCGTGATACATCGATGACAAATCGATCCGGGCTGATCGCGCTCGTCGGGCAGGCATCGATGCAGATCGAACAGTGGTTGCAGAACGGGAGATTGCTCAGATCGCTCCAATGATCCTCCTCGAAGACGCGATCGGTCAGGTAGGCGTGGAATGAAAAAAGCTGCCCATCCCCTCAACATAACAGATGTTGTTGCGGCCGTATTGCGCCAGTCCGCTCCGAACGGCTGCCAGTTTCATGAAAAAATGGTAATCGACCCGGTCCACGCGGTGACCGGAATCCGGGATGATGGTCCGGCGGATCTCCTCCAGGAGCATGGCGCGGGTGAGGCCGT…	2950	1866	Upstream	358	Ecoli	clinical	SUL	new	Carbapenem	1	acttagccca_aaaccaaaaa_2	ATGAAAGCTGGAGTTTGGATCCTGGTCGCACTCACGTTCGCCGCCGGCGCGTTGGCACAAGCACCACAGGAGCGCCCGGACTGGAAACTGTTTTTCTCGGATCAGGCGGTCGATGGAACGATTGTCATTGCGGACGAGCGTTCTGGCGAGATGCTGGCTTACGATGTGGAACGTGCACAGAAACGGTTCATGCCGGCATCGACTTTTAAAGTGCCTCATGCCCTGTTTGCGCTCGATGCCGGAGCGGTCCGTGACGAGTTCCAGGTGATTCGGTGGGATGGCGTGAAACGGGACTTTGACGGTTGGAATCAGGATCAGACCCTGCGCTCATCCATGAGGCACTCGACGGTATGGGTGTATCAGCAGTTTGCCCGTGAGATCGGTGAGGTGCGCGAAAAG…	CardRes_01049	213	2.5e-73	CardRes_02938	187	1.24e-87	CardRes_01049	OXA-2	OXA beta-lactamase	Beta-lactamase	antibiotic inactivation	17
acttagccca_aaaccaaaaa	GAATTGTGGGCGCGAGCAGGGATCCAATCCGGGAAGTCTCCGTCCAGTTCATTGTACAGCGGGATGCACCGTGATACATCGATGACAAATCGATCCGGGCTGATCGCGCTCGTCGGGCAGGCATCGATGCAGATCGAACAGTGGTTGCAGAACGGGAGATTGCTCAGATCGCTCCAATGATCCTCCTCGAAGACGCGATCGGTCAGGTAGGCGTGGAATGAAAAAAGCTGCCCATCCCCTCAACATAACAGATGTTGTTGCGGCCGTATTGCGCCAGTCCGCTCCGAACGGCTGCCAGTTTCATGAAAAAATGGTAATCGACCCGGTCCACGCGGTGACCGGAATCCGGGATGATGGTCCGGCGGATCTCCTCCAGGAGCATGGCGCGGGTGAGGCCGT…	2950	1866	Upstream	14	Ecoli	soil	CEF	new	Cephalosporin	1	acttagccca_aaaccaaaaa_2	ATGAAAGCTGGAGTTTGGATCCTGGTCGCACTCACGTTCGCCGCCGGCGCGTTGGCACAAGCACCACAGGAGCGCCCGGACTGGAAACTGTTTTTCTCGGATCAGGCGGTCGATGGAACGATTGTCATTGCGGACGAGCGTTCTGGCGAGATGCTGGCTTACGATGTGGAACGTGCACAGAAACGGTTCATGCCGGCATCGACTTTTAAAGTGCCTCATGCCCTGTTTGCGCTCGATGCCGGAGCGGTCCGTGACGAGTTCCAGGTGATTCGGTGGGATGGCGTGAAACGGGACTTTGACGGTTGGAATCAGGATCAGACCCTGCGCTCATCCATGAGGCACTCGACGGTATGGGTGTATCAGCAGTTTGCCCGTGAGATCGGTGAGGTGCGCGAAAAG…	CardRes_01049	213	2.5e-73	CardRes_02938	187	1.24e-87	CardRes_01049	OXA-2	OXA beta-lactamase	Beta-lactamase	antibiotic inactivation	17
acttagccca_aaaccaaaaa	GAATTGTGGGCGCGAGCAGGGATCCAATCCGGGAAGTCTCCGTCCAGTTCATTGTACAGCGGGATGCACCGTGATACATCGATGACAAATCGATCCGGGCTGATCGCGCTCGTCGGGCAGGCATCGATGCAGATCGAACAGTGGTTGCAGAACGGGAGATTGCTCAGATCGCTCCAATGATCCTCCTCGAAGACGCGATCGGTCAGGTAGGCGTGGAATGAAAAAAGCTGCCCATCCCCTCAACATAACAGATGTTGTTGCGGCCGTATTGCGCCAGTCCGCTCCGAACGGCTGCCAGTTTCATGAAAAAATGGTAATCGACCCGGTCCACGCGGTGACCGGAATCCGGGATGATGGTCCGGCGGATCTCCTCCAGGAGCATGGCGCGGGTGAGGCCGT…	2950	1866	Upstream	81	Ecoli	soil	MER	old	Carbapenem	1	acttagccca_aaaccaaaaa_2	ATGAAAGCTGGAGTTTGGATCCTGGTCGCACTCACGTTCGCCGCCGGCGCGTTGGCACAAGCACCACAGGAGCGCCCGGACTGGAAACTGTTTTTCTCGGATCAGGCGGTCGATGGAACGATTGTCATTGCGGACGAGCGTTCTGGCGAGATGCTGGCTTACGATGTGGAACGTGCACAGAAACGGTTCATGCCGGCATCGACTTTTAAAGTGCCTCATGCCCTGTTTGCGCTCGATGCCGGAGCGGTCCGTGACGAGTTCCAGGTGATTCGGTGGGATGGCGTGAAACGGGACTTTGACGGTTGGAATCAGGATCAGACCCTGCGCTCATCCATGAGGCACTCGACGGTATGGGTGTATCAGCAGTTTGCCCGTGAGATCGGTGAGGTGCGCGAAAAG…	CardRes_01049	213	2.5e-73	CardRes_02938	187	1.24e-87	CardRes_01049	OXA-2	OXA beta-lactamase	Beta-lactamase	antibiotic inactivation	17
acttagccca_aaaccaaaaa	GAATTGTGGGCGCGAGCAGGGATCCAATCCGGGAAGTCTCCGTCCAGTTCATTGTACAGCGGGATGCACCGTGATACATCGATGACAAATCGATCCGGGCTGATCGCGCTCGTCGGGCAGGCATCGATGCAGATCGAACAGTGGTTGCAGAACGGGAGATTGCTCAGATCGCTCCAATGATCCTCCTCGAAGACGCGATCGGTCAGGTAGGCGTGGAATGAAAAAAGCTGCCCATCCCCTCAACATAACAGATGTTGTTGCGGCCGTATTGCGCCAGTCCGCTCCGAACGGCTGCCAGTTTCATGAAAAAATGGTAATCGACCCGGTCCACGCGGTGACCGGAATCCGGGATGATGGTCCGGCGGATCTCCTCCAGGAGCATGGCGCGGGTGAGGCCGT…	2950	1866	Upstream	308	Klebsiella	soil	CEF	new	Cephalosporin	1	acttagccca_aaaccaaaaa_2	ATGAAAGCTGGAGTTTGGATCCTGGTCGCACTCACGTTCGCCGCCGGCGCGTTGGCACAAGCACCACAGGAGCGCCCGGACTGGAAACTGTTTTTCTCGGATCAGGCGGTCGATGGAACGATTGTCATTGCGGACGAGCGTTCTGGCGAGATGCTGGCTTACGATGTGGAACGTGCACAGAAACGGTTCATGCCGGCATCGACTTTTAAAGTGCCTCATGCCCTGTTTGCGCTCGATGCCGGAGCGGTCCGTGACGAGTTCCAGGTGATTCGGTGGGATGGCGTGAAACGGGACTTTGACGGTTGGAATCAGGATCAGACCCTGCGCTCATCCATGAGGCACTCGACGGTATGGGTGTATCAGCAGTTTGCCCGTGAGATCGGTGAGGTGCGCGAAAAG…	CardRes_01049	213	2.5e-73	CardRes_02938	187	1.24e-87	CardRes_01049	OXA-2	OXA beta-lactamase	Beta-lactamase	antibiotic inactivation	17
acttagccca_aaaccaaaaa	GAATTGTGGGCGCGAGCAGGGATCCAATCCGGGAAGTCTCCGTCCAGTTCATTGTACAGCGGGATGCACCGTGATACATCGATGACAAATCGATCCGGGCTGATCGCGCTCGTCGGGCAGGCATCGATGCAGATCGAACAGTGGTTGCAGAACGGGAGATTGCTCAGATCGCTCCAATGATCCTCCTCGAAGACGCGATCGGTCAGGTAGGCGTGGAATGAAAAAAGCTGCCCATCCCCTCAACATAACAGATGTTGTTGCGGCCGTATTGCGCCAGTCCGCTCCGAACGGCTGCCAGTTTCATGAAAAAATGGTAATCGACCCGGTCCACGCGGTGACCGGAATCCGGGATGATGGTCCGGCGGATCTCCTCCAGGAGCATGGCGCGGGTGAGGCCGT…	2950	1866	Upstream	40	Klebsiella	soil	CFD	old	Cephalosporin	1	acttagccca_aaaccaaaaa_2	ATGAAAGCTGGAGTTTGGATCCTGGTCGCACTCACGTTCGCCGCCGGCGCGTTGGCACAAGCACCACAGGAGCGCCCGGACTGGAAACTGTTTTTCTCGGATCAGGCGGTCGATGGAACGATTGTCATTGCGGACGAGCGTTCTGGCGAGATGCTGGCTTACGATGTGGAACGTGCACAGAAACGGTTCATGCCGGCATCGACTTTTAAAGTGCCTCATGCCCTGTTTGCGCTCGATGCCGGAGCGGTCCGTGACGAGTTCCAGGTGATTCGGTGGGATGGCGTGAAACGGGACTTTGACGGTTGGAATCAGGATCAGACCCTGCGCTCATCCATGAGGCACTCGACGGTATGGGTGTATCAGCAGTTTGCCCGTGAGATCGGTGAGGTGCGCGAAAAG…	CardRes_01049	213	2.5e-73	CardRes_02938	187	1.24e-87	CardRes_01049	OXA-2	OXA beta-lactamase	Beta-lactamase	antibiotic inactivation	17
acttagccca_aaaccaaaaa	GAATTGTGGGCGCGAGCAGGGATCCAATCCGGGAAGTCTCCGTCCAGTTCATTGTACAGCGGGATGCACCGTGATACATCGATGACAAATCGATCCGGGCTGATCGCGCTCGTCGGGCAGGCATCGATGCAGATCGAACAGTGGTTGCAGAACGGGAGATTGCTCAGATCGCTCCAATGATCCTCCTCGAAGACGCGATCGGTCAGGTAGGCGTGGAATGAAAAAAGCTGCCCATCCCCTCAACATAACAGATGTTGTTGCGGCCGTATTGCGCCAGTCCGCTCCGAACGGCTGCCAGTTTCATGAAAAAATGGTAATCGACCCGGTCCACGCGGTGACCGGAATCCGGGATGATGGTCCGGCGGATCTCCTCCAGGAGCATGGCGCGGGTGAGGCCGT…	2950	1866	Upstream	302	Klebsiella	soil	MER	old	Carbapenem	1	acttagccca_aaaccaaaaa_2	ATGAAAGCTGGAGTTTGGATCCTGGTCGCACTCACGTTCGCCGCCGGCGCGTTGGCACAAGCACCACAGGAGCGCCCGGACTGGAAACTGTTTTTCTCGGATCAGGCGGTCGATGGAACGATTGTCATTGCGGACGAGCGTTCTGGCGAGATGCTGGCTTACGATGTGGAACGTGCACAGAAACGGTTCATGCCGGCATCGACTTTTAAAGTGCCTCATGCCCTGTTTGCGCTCGATGCCGGAGCGGTCCGTGACGAGTTCCAGGTGATTCGGTGGGATGGCGTGAAACGGGACTTTGACGGTTGGAATCAGGATCAGACCCTGCGCTCATCCATGAGGCACTCGACGGTATGGGTGTATCAGCAGTTTGCCCGTGAGATCGGTGAGGTGCGCGAAAAG…	CardRes_01049	213	2.5e-73	CardRes_02938	187	1.24e-87	CardRes_01049	OXA-2	OXA beta-lactamase	Beta-lactamase	antibiotic inactivation	17
acttagccca_aaaccaaaaa	GAATTGTGGGCGCGAGCAGGGATCCAATCCGGGAAGTCTCCGTCCAGTTCATTGTACAGCGGGATGCACCGTGATACATCGATGACAAATCGATCCGGGCTGATCGCGCTCGTCGGGCAGGCATCGATGCAGATCGAACAGTGGTTGCAGAACGGGAGATTGCTCAGATCGCTCCAATGATCCTCCTCGAAGACGCGATCGGTCAGGTAGGCGTGGAATGAAAAAAGCTGCCCATCCCCTCAACATAACAGATGTTGTTGCGGCCGTATTGCGCCAGTCCGCTCCGAACGGCTGCCAGTTTCATGAAAAAATGGTAATCGACCCGGTCCACGCGGTGACCGGAATCCGGGATGATGGTCCGGCGGATCTCCTCCAGGAGCATGGCGCGGGTGAGGCCGT…	2950	1866	Upstream	480	Klebsiella	soil	SUL	new	Carbapenem	1	acttagccca_aaaccaaaaa_2	ATGAAAGCTGGAGTTTGGATCCTGGTCGCACTCACGTTCGCCGCCGGCGCGTTGGCACAAGCACCACAGGAGCGCCCGGACTGGAAACTGTTTTTCTCGGATCAGGCGGTCGATGGAACGATTGTCATTGCGGACGAGCGTTCTGGCGAGATGCTGGCTTACGATGTGGAACGTGCACAGAAACGGTTCATGCCGGCATCGACTTTTAAAGTGCCTCATGCCCTGTTTGCGCTCGATGCCGGAGCGGTCCGTGACGAGTTCCAGGTGATTCGGTGGGATGGCGTGAAACGGGACTTTGACGGTTGGAATCAGGATCAGACCCTGCGCTCATCCATGAGGCACTCGACGGTATGGGTGTATCAGCAGTTTGCCCGTGAGATCGGTGAGGTGCGCGAAAAG…	CardRes_01049	213	2.5e-73	CardRes_02938	187	1.24e-87	CardRes_01049	OXA-2	OXA beta-lactamase	Beta-lactamase	antibiotic inactivation	17
acttagccca_aaaccaaaaa	GAATTGTGGGCGCGAGCAGGGATCCAATCCGGGAAGTCTCCGTCCAGTTCATTGTACAGCGGGATGCACCGTGATACATCGATGACAAATCGATCCGGGCTGATCGCGCTCGTCGGGCAGGCATCGATGCAGATCGAACAGTGGTTGCAGAACGGGAGATTGCTCAGATCGCTCCAATGATCCTCCTCGAAGACGCGATCGGTCAGGTAGGCGTGGAATGAAAAAAGCTGCCCATCCCCTCAACATAACAGATGTTGTTGCGGCCGTATTGCGCCAGTCCGCTCCGAACGGCTGCCAGTTTCATGAAAAAATGGTAATCGACCCGGTCCACGCGGTGACCGGAATCCGGGATGATGGTCCGGCGGATCTCCTCCAGGAGCATGGCGCGGGTGAGGCCGT…	2950	1866	Upstream	970	Shigella	gut	CFD	old	Cephalosporin	1	acttagccca_aaaccaaaaa_2	ATGAAAGCTGGAGTTTGGATCCTGGTCGCACTCACGTTCGCCGCCGGCGCGTTGGCACAAGCACCACAGGAGCGCCCGGACTGGAAACTGTTTTTCTCGGATCAGGCGGTCGATGGAACGATTGTCATTGCGGACGAGCGTTCTGGCGAGATGCTGGCTTACGATGTGGAACGTGCACAGAAACGGTTCATGCCGGCATCGACTTTTAAAGTGCCTCATGCCCTGTTTGCGCTCGATGCCGGAGCGGTCCGTGACGAGTTCCAGGTGATTCGGTGGGATGGCGTGAAACGGGACTTTGACGGTTGGAATCAGGATCAGACCCTGCGCTCATCCATGAGGCACTCGACGGTATGGGTGTATCAGCAGTTTGCCCGTGAGATCGGTGAGGTGCGCGAAAAG…	CardRes_01049	213	2.5e-73	CardRes_02938	187	1.24e-87	CardRes_01049	OXA-2	OXA beta-lactamase	Beta-lactamase	antibiotic inactivation	17
acttagccca_aaaccaaaaa	GAATTGTGGGCGCGAGCAGGGATCCAATCCGGGAAGTCTCCGTCCAGTTCATTGTACAGCGGGATGCACCGTGATACATCGATGACAAATCGATCCGGGCTGATCGCGCTCGTCGGGCAGGCATCGATGCAGATCGAACAGTGGTTGCAGAACGGGAGATTGCTCAGATCGCTCCAATGATCCTCCTCGAAGACGCGATCGGTCAGGTAGGCGTGGAATGAAAAAAGCTGCCCATCCCCTCAACATAACAGATGTTGTTGCGGCCGTATTGCGCCAGTCCGCTCCGAACGGCTGCCAGTTTCATGAAAAAATGGTAATCGACCCGGTCCACGCGGTGACCGGAATCCGGGATGATGGTCCGGCGGATCTCCTCCAGGAGCATGGCGCGGGTGAGGCCGT…	2950	1866	Upstream	1483	Shigella	gut	MER	old	Carbapenem	1	acttagccca_aaaccaaaaa_2	ATGAAAGCTGGAGTTTGGATCCTGGTCGCACTCACGTTCGCCGCCGGCGCGTTGGCACAAGCACCACAGGAGCGCCCGGACTGGAAACTGTTTTTCTCGGATCAGGCGGTCGATGGAACGATTGTCATTGCGGACGAGCGTTCTGGCGAGATGCTGGCTTACGATGTGGAACGTGCACAGAAACGGTTCATGCCGGCATCGACTTTTAAAGTGCCTCATGCCCTGTTTGCGCTCGATGCCGGAGCGGTCCGTGACGAGTTCCAGGTGATTCGGTGGGATGGCGTGAAACGGGACTTTGACGGTTGGAATCAGGATCAGACCCTGCGCTCATCCATGAGGCACTCGACGGTATGGGTGTATCAGCAGTTTGCCCGTGAGATCGGTGAGGTGCGCGAAAAG…	CardRes_01049	213	2.5e-73	CardRes_02938	187	1.24e-87	CardRes_01049	OXA-2	OXA beta-lactamase	Beta-lactamase	antibiotic inactivation	17
acttagccca_aaaccaaaaa	GAATTGTGGGCGCGAGCAGGGATCCAATCCGGGAAGTCTCCGTCCAGTTCATTGTACAGCGGGATGCACCGTGATACATCGATGACAAATCGATCCGGGCTGATCGCGCTCGTCGGGCAGGCATCGATGCAGATCGAACAGTGGTTGCAGAACGGGAGATTGCTCAGATCGCTCCAATGATCCTCCTCGAAGACGCGATCGGTCAGGTAGGCGTGGAATGAAAAAAGCTGCCCATCCCCTCAACATAACAGATGTTGTTGCGGCCGTATTGCGCCAGTCCGCTCCGAACGGCTGCCAGTTTCATGAAAAAATGGTAATCGACCCGGTCCACGCGGTGACCGGAATCCGGGATGATGGTCCGGCGGATCTCCTCCAGGAGCATGGCGCGGGTGAGGCCGT…	2950	1866	Upstream	818	Shigella	gut	SUL	new	Carbapenem	1	acttagccca_aaaccaaaaa_2	ATGAAAGCTGGAGTTTGGATCCTGGTCGCACTCACGTTCGCCGCCGGCGCGTTGGCACAAGCACCACAGGAGCGCCCGGACTGGAAACTGTTTTTCTCGGATCAGGCGGTCGATGGAACGATTGTCATTGCGGACGAGCGTTCTGGCGAGATGCTGGCTTACGATGTGGAACGTGCACAGAAACGGTTCATGCCGGCATCGACTTTTAAAGTGCCTCATGCCCTGTTTGCGCTCGATGCCGGAGCGGTCCGTGACGAGTTCCAGGTGATTCGGTGGGATGGCGTGAAACGGGACTTTGACGGTTGGAATCAGGATCAGACCCTGCGCTCATCCATGAGGCACTCGACGGTATGGGTGTATCAGCAGTTTGCCCGTGAGATCGGTGAGGTGCGCGAAAAG…	CardRes_01049	213	2.5e-73	CardRes_02938	187	1.24e-87	CardRes_01049	OXA-2	OXA beta-lactamase	Beta-lactamase	antibiotic inactivation	17
acttagccca_aaaccaaaaa	GAATTGTGGGCGCGAGCAGGGATCCAATCCGGGAAGTCTCCGTCCAGTTCATTGTACAGCGGGATGCACCGTGATACATCGATGACAAATCGATCCGGGCTGATCGCGCTCGTCGGGCAGGCATCGATGCAGATCGAACAGTGGTTGCAGAACGGGAGATTGCTCAGATCGCTCCAATGATCCTCCTCGAAGACGCGATCGGTCAGGTAGGCGTGGAATGAAAAAAGCTGCCCATCCCCTCAACATAACAGATGTTGTTGCGGCCGTATTGCGCCAGTCCGCTCCGAACGGCTGCCAGTTTCATGAAAAAATGGTAATCGACCCGGTCCACGCGGTGACCGGAATCCGGGATGATGGTCCGGCGGATCTCCTCCAGGAGCATGGCGCGGGTGAGGCCGT…	2950	1866	Upstream	507	Shigella	soil	CEF	new	Cephalosporin	1	acttagccca_aaaccaaaaa_2	ATGAAAGCTGGAGTTTGGATCCTGGTCGCACTCACGTTCGCCGCCGGCGCGTTGGCACAAGCACCACAGGAGCGCCCGGACTGGAAACTGTTTTTCTCGGATCAGGCGGTCGATGGAACGATTGTCATTGCGGACGAGCGTTCTGGCGAGATGCTGGCTTACGATGTGGAACGTGCACAGAAACGGTTCATGCCGGCATCGACTTTTAAAGTGCCTCATGCCCTGTTTGCGCTCGATGCCGGAGCGGTCCGTGACGAGTTCCAGGTGATTCGGTGGGATGGCGTGAAACGGGACTTTGACGGTTGGAATCAGGATCAGACCCTGCGCTCATCCATGAGGCACTCGACGGTATGGGTGTATCAGCAGTTTGCCCGTGAGATCGGTGAGGTGCGCGAAAAG…	CardRes_01049	213	2.5e-73	CardRes_02938	187	1.24e-87	CardRes_01049	OXA-2	OXA beta-lactamase	Beta-lactamase	antibiotic inactivation	17
acttagccca_aaaccaaaaa	GAATTGTGGGCGCGAGCAGGGATCCAATCCGGGAAGTCTCCGTCCAGTTCATTGTACAGCGGGATGCACCGTGATACATCGATGACAAATCGATCCGGGCTGATCGCGCTCGTCGGGCAGGCATCGATGCAGATCGAACAGTGGTTGCAGAACGGGAGATTGCTCAGATCGCTCCAATGATCCTCCTCGAAGACGCGATCGGTCAGGTAGGCGTGGAATGAAAAAAGCTGCCCATCCCCTCAACATAACAGATGTTGTTGCGGCCGTATTGCGCCAGTCCGCTCCGAACGGCTGCCAGTTTCATGAAAAAATGGTAATCGACCCGGTCCACGCGGTGACCGGAATCCGGGATGATGGTCCGGCGGATCTCCTCCAGGAGCATGGCGCGGGTGAGGCCGT…	2950	1866	Downstream	13	Shigella	soil	CFD	old	Cephalosporin	1	acttagccca_aaaccaaaaa_2	ATGAAAGCTGGAGTTTGGATCCTGGTCGCACTCACGTTCGCCGCCGGCGCGTTGGCACAAGCACCACAGGAGCGCCCGGACTGGAAACTGTTTTTCTCGGATCAGGCGGTCGATGGAACGATTGTCATTGCGGACGAGCGTTCTGGCGAGATGCTGGCTTACGATGTGGAACGTGCACAGAAACGGTTCATGCCGGCATCGACTTTTAAAGTGCCTCATGCCCTGTTTGCGCTCGATGCCGGAGCGGTCCGTGACGAGTTCCAGGTGATTCGGTGGGATGGCGTGAAACGGGACTTTGACGGTTGGAATCAGGATCAGACCCTGCGCTCATCCATGAGGCACTCGACGGTATGGGTGTATCAGCAGTTTGCCCGTGAGATCGGTGAGGTGCGCGAAAAG…	CardRes_01049	213	2.5e-73	CardRes_02938	187	1.24e-87	CardRes_01049	OXA-2	OXA beta-lactamase	Beta-lactamase	antibiotic inactivation	17
acttagccca_aaaccaaaaa	GAATTGTGGGCGCGAGCAGGGATCCAATCCGGGAAGTCTCCGTCCAGTTCATTGTACAGCGGGATGCACCGTGATACATCGATGACAAATCGATCCGGGCTGATCGCGCTCGTCGGGCAGGCATCGATGCAGATCGAACAGTGGTTGCAGAACGGGAGATTGCTCAGATCGCTCCAATGATCCTCCTCGAAGACGCGATCGGTCAGGTAGGCGTGGAATGAAAAAAGCTGCCCATCCCCTCAACATAACAGATGTTGTTGCGGCCGTATTGCGCCAGTCCGCTCCGAACGGCTGCCAGTTTCATGAAAAAATGGTAATCGACCCGGTCCACGCGGTGACCGGAATCCGGGATGATGGTCCGGCGGATCTCCTCCAGGAGCATGGCGCGGGTGAGGCCGT…	2950	1866	Upstream	1863	Shigella	soil	MER	old	Carbapenem	1	acttagccca_aaaccaaaaa_2	ATGAAAGCTGGAGTTTGGATCCTGGTCGCACTCACGTTCGCCGCCGGCGCGTTGGCACAAGCACCACAGGAGCGCCCGGACTGGAAACTGTTTTTCTCGGATCAGGCGGTCGATGGAACGATTGTCATTGCGGACGAGCGTTCTGGCGAGATGCTGGCTTACGATGTGGAACGTGCACAGAAACGGTTCATGCCGGCATCGACTTTTAAAGTGCCTCATGCCCTGTTTGCGCTCGATGCCGGAGCGGTCCGTGACGAGTTCCAGGTGATTCGGTGGGATGGCGTGAAACGGGACTTTGACGGTTGGAATCAGGATCAGACCCTGCGCTCATCCATGAGGCACTCGACGGTATGGGTGTATCAGCAGTTTGCCCGTGAGATCGGTGAGGTGCGCGAAAAG…	CardRes_01049	213	2.5e-73	CardRes_02938	187	1.24e-87	CardRes_01049	OXA-2	OXA beta-lactamase	Beta-lactamase	antibiotic inactivation	17
acttagccca_aaaccaaaaa	GAATTGTGGGCGCGAGCAGGGATCCAATCCGGGAAGTCTCCGTCCAGTTCATTGTACAGCGGGATGCACCGTGATACATCGATGACAAATCGATCCGGGCTGATCGCGCTCGTCGGGCAGGCATCGATGCAGATCGAACAGTGGTTGCAGAACGGGAGATTGCTCAGATCGCTCCAATGATCCTCCTCGAAGACGCGATCGGTCAGGTAGGCGTGGAATGAAAAAAGCTGCCCATCCCCTCAACATAACAGATGTTGTTGCGGCCGTATTGCGCCAGTCCGCTCCGAACGGCTGCCAGTTTCATGAAAAAATGGTAATCGACCCGGTCCACGCGGTGACCGGAATCCGGGATGATGGTCCGGCGGATCTCCTCCAGGAGCATGGCGCGGGTGAGGCCGT…	2950	1866	Upstream	1165	Shigella	soil	SUL	new	Carbapenem	1	acttagccca_aaaccaaaaa_2	ATGAAAGCTGGAGTTTGGATCCTGGTCGCACTCACGTTCGCCGCCGGCGCGTTGGCACAAGCACCACAGGAGCGCCCGGACTGGAAACTGTTTTTCTCGGATCAGGCGGTCGATGGAACGATTGTCATTGCGGACGAGCGTTCTGGCGAGATGCTGGCTTACGATGTGGAACGTGCACAGAAACGGTTCATGCCGGCATCGACTTTTAAAGTGCCTCATGCCCTGTTTGCGCTCGATGCCGGAGCGGTCCGTGACGAGTTCCAGGTGATTCGGTGGGATGGCGTGAAACGGGACTTTGACGGTTGGAATCAGGATCAGACCCTGCGCTCATCCATGAGGCACTCGACGGTATGGGTGTATCAGCAGTTTGCCCGTGAGATCGGTGAGGTGCGCGAAAAG…	CardRes_01049	213	2.5e-73	CardRes_02938	187	1.24e-87	CardRes_01049	OXA-2	OXA beta-lactamase	Beta-lactamase	antibiotic inactivation	17
acttgagaaa_cctatcaact	GAATTTCTACGAATTGATGCAGAAGTTGCAGGAGAAGTTCAGTAAGAAACAATAGGGAGGATGAGCTACAAATTATGGATTATGGGTTATAAGCTATCACACTTATAACCCATAATCCATAACTCATTTTAGCAACTTGCTGCTAAAAGTTGTATCTTTGCGTGCGAATTGCCTCTTAAAGAAATTGAAGTTATGAAAGCATATTTCATCGCCATACTTACCTTATTCACTTGTATAGCTACCGTCGTCCGGGCGCAGCAAATGTCTGAACTTGAAAACCGGATTGACAGTCTGCTCAATGGCAAGAAAGCCACCGTTGGTATAGCCGTATGGACAGACAAAGGAGACATGCTCCGGTATAACGACCATGTACACTTCCCCTTGCTCAGTGTATTCAAA…	1637	220	Upstream	102	Klebsiella	gut	CEF	new	Cephalosporin	1	acttgagaaa_cctatcaact_1	ATGAAAGCATATTTCATCGCCATACTTACCTTATTCACTTGTATAGCTACCGTCGTCCGGGCGCAGCAAATGTCTGAACTTGAAAACCGGATTGACAGTCTGCTCAATGGCAAGAAAGCCACCGTTGGTATAGCCGTATGGACAGACAAAGGAGACATGCTCCGGTATAACGACCATGTACACTTCCCCTTGCTCAGTGTATTCAAATTCCATGTGGCACTGGCCGTACTGGACAAGATGGATAAGCAAAGCATCAGTCTGGACAGCATTGTTTCCATAAAGGCATCCCAAATGCTGCCCAATACCTACAGCCCCCTGCGGAAGAAGTTTCCCGACCAGGATTTCACGATTACGCTTAGGGAACTGATGCAATACAGCATTTCCCAAAGCGACAACAAT…	CardRes_00001	297	1e-167	CardRes_00001	297	0	CardRes_00001	CblA-1	CblA beta-lactamase	Beta-lactamase	antibiotic inactivation	19
acttgagaaa_cctatcaact	GAATTTCTACGAATTGATGCAGAAGTTGCAGGAGAAGTTCAGTAAGAAACAATAGGGAGGATGAGCTACAAATTATGGATTATGGGTTATAAGCTATCACACTTATAACCCATAATCCATAACTCATTTTAGCAACTTGCTGCTAAAAGTTGTATCTTTGCGTGCGAATTGCCTCTTAAAGAAATTGAAGTTATGAAAGCATATTTCATCGCCATACTTACCTTATTCACTTGTATAGCTACCGTCGTCCGGGCGCAGCAAATGTCTGAACTTGAAAACCGGATTGACAGTCTGCTCAATGGCAAGAAAGCCACCGTTGGTATAGCCGTATGGACAGACAAAGGAGACATGCTCCGGTATAACGACCATGTACACTTCCCCTTGCTCAGTGTATTCAAA…	1637	220	Upstream	47	Klebsiella	gut	CFD	old	Cephalosporin	1	acttgagaaa_cctatcaact_1	ATGAAAGCATATTTCATCGCCATACTTACCTTATTCACTTGTATAGCTACCGTCGTCCGGGCGCAGCAAATGTCTGAACTTGAAAACCGGATTGACAGTCTGCTCAATGGCAAGAAAGCCACCGTTGGTATAGCCGTATGGACAGACAAAGGAGACATGCTCCGGTATAACGACCATGTACACTTCCCCTTGCTCAGTGTATTCAAATTCCATGTGGCACTGGCCGTACTGGACAAGATGGATAAGCAAAGCATCAGTCTGGACAGCATTGTTTCCATAAAGGCATCCCAAATGCTGCCCAATACCTACAGCCCCCTGCGGAAGAAGTTTCCCGACCAGGATTTCACGATTACGCTTAGGGAACTGATGCAATACAGCATTTCCCAAAGCGACAACAAT…	CardRes_00001	297	1e-167	CardRes_00001	297	0	CardRes_00001	CblA-1	CblA beta-lactamase	Beta-lactamase	antibiotic inactivation	19
acttgagaaa_cctatcaact	GAATTTCTACGAATTGATGCAGAAGTTGCAGGAGAAGTTCAGTAAGAAACAATAGGGAGGATGAGCTACAAATTATGGATTATGGGTTATAAGCTATCACACTTATAACCCATAATCCATAACTCATTTTAGCAACTTGCTGCTAAAAGTTGTATCTTTGCGTGCGAATTGCCTCTTAAAGAAATTGAAGTTATGAAAGCATATTTCATCGCCATACTTACCTTATTCACTTGTATAGCTACCGTCGTCCGGGCGCAGCAAATGTCTGAACTTGAAAACCGGATTGACAGTCTGCTCAATGGCAAGAAAGCCACCGTTGGTATAGCCGTATGGACAGACAAAGGAGACATGCTCCGGTATAACGACCATGTACACTTCCCCTTGCTCAGTGTATTCAAA…	1637	220	Upstream	288	Salmonella	gut	CEF	new	Cephalosporin	1	acttgagaaa_cctatcaact_1	ATGAAAGCATATTTCATCGCCATACTTACCTTATTCACTTGTATAGCTACCGTCGTCCGGGCGCAGCAAATGTCTGAACTTGAAAACCGGATTGACAGTCTGCTCAATGGCAAGAAAGCCACCGTTGGTATAGCCGTATGGACAGACAAAGGAGACATGCTCCGGTATAACGACCATGTACACTTCCCCTTGCTCAGTGTATTCAAATTCCATGTGGCACTGGCCGTACTGGACAAGATGGATAAGCAAAGCATCAGTCTGGACAGCATTGTTTCCATAAAGGCATCCCAAATGCTGCCCAATACCTACAGCCCCCTGCGGAAGAAGTTTCCCGACCAGGATTTCACGATTACGCTTAGGGAACTGATGCAATACAGCATTTCCCAAAGCGACAACAAT…	CardRes_00001	297	1e-167	CardRes_00001	297	0	CardRes_00001	CblA-1	CblA beta-lactamase	Beta-lactamase	antibiotic inactivation	19
acttgagaaa_cctatcaact	GAATTTCTACGAATTGATGCAGAAGTTGCAGGAGAAGTTCAGTAAGAAACAATAGGGAGGATGAGCTACAAATTATGGATTATGGGTTATAAGCTATCACACTTATAACCCATAATCCATAACTCATTTTAGCAACTTGCTGCTAAAAGTTGTATCTTTGCGTGCGAATTGCCTCTTAAAGAAATTGAAGTTATGAAAGCATATTTCATCGCCATACTTACCTTATTCACTTGTATAGCTACCGTCGTCCGGGCGCAGCAAATGTCTGAACTTGAAAACCGGATTGACAGTCTGCTCAATGGCAAGAAAGCCACCGTTGGTATAGCCGTATGGACAGACAAAGGAGACATGCTCCGGTATAACGACCATGTACACTTCCCCTTGCTCAGTGTATTCAAA…	1637	220	Upstream	175	Salmonella	gut	CFD	old	Cephalosporin	1	acttgagaaa_cctatcaact_1	ATGAAAGCATATTTCATCGCCATACTTACCTTATTCACTTGTATAGCTACCGTCGTCCGGGCGCAGCAAATGTCTGAACTTGAAAACCGGATTGACAGTCTGCTCAATGGCAAGAAAGCCACCGTTGGTATAGCCGTATGGACAGACAAAGGAGACATGCTCCGGTATAACGACCATGTACACTTCCCCTTGCTCAGTGTATTCAAATTCCATGTGGCACTGGCCGTACTGGACAAGATGGATAAGCAAAGCATCAGTCTGGACAGCATTGTTTCCATAAAGGCATCCCAAATGCTGCCCAATACCTACAGCCCCCTGCGGAAGAAGTTTCCCGACCAGGATTTCACGATTACGCTTAGGGAACTGATGCAATACAGCATTTCCCAAAGCGACAACAAT…	CardRes_00001	297	1e-167	CardRes_00001	297	0	CardRes_00001	CblA-1	CblA beta-lactamase	Beta-lactamase	antibiotic inactivation	19
acgatctcgg_aaacggtctg	GAATTCTGCCTACCGAATGGCTGGGCGAGCACAGCGCGGAGTTGGTATCGGAAGCGGTGAACTCGCTGCTCGACGACATCAGCCACGATCGCGCGCATCAAATCCGCCACGCCTTCGATCGCGCCACGTTCAGGCTTATCGACAAACTGAAAAACGATCCGGAGATGGCGAACCGGGCAGAAAGCATCAAAGATTACCTGAAAGAAGATGAAGCCTTTAACCGCTACCTCGGCGAGCTGTGGGCGGATTTACGTCAGTGGCTGAAGCAGGATATCAACGCCGACGATTCCAGGGTGAAGCAGCGAATCGCCCATGCCGGACAGTGGTTTGGCGAAACGCTGATCGCCGACGATGCGCTGCGCGCTTCGCTCAACGGCCATCTGGAGCAGGCCGCCCATC…	1421	21	Upstream	18	Klebsiella	clinical	DEL	new	Fluoroquinolone	1	acgatctcgg_aaacggtctg_1		No match	-	NA	NA	NA	NA	NA	NA	NA	NA	NA	13
actttggatt_gctggggcgg	GAATTTCGTTGTTCCCGTTAAGGGGTTCTCCACATGGAGTTCGTTTTGTATGCAATGGATTATTGAGTTTTTCAAGCGGCACGCCACGACGCTGTTCTTTCCGATGGCGCTGATTCTGTACGATTTTGCCGCCTATCTGTCGACGGACCTGATTCAACCGGGCATCATCAACGTCGTGCGGGAGTTTGATGCCGATGTCAGTCTGGCGCCGGCGGCGGTCAGTCTCTATCTCGCCGGAGGGATGGCGCTGCAATGGCTGCTGGGGCCGCTTTCCGACCGGATCGGTCGTCGTCCGGTATTGGTCACGGGGGCGCTCATTTTTTCCCTCGCCTGTACCGCCACGCTGTTCACCACTTCAATGACACAGTTTCTGGTCGCGCGCGTGGTGCAGGGCACCAG…	1838	28	Upstream	13	Salmonella	clinical	GEP	new	Fluoroquinolone	1	actttggatt_gctggggcgg_1	ATGCAATGGATTATTGAGTTTTTCAAGCGGCACGCCACGACGCTGTTCTTTCCGATGGCGCTGATTCTGTACGATTTTGCCGCCTATCTGTCGACGGACCTGATTCAACCGGGCATCATCAACGTCGTGCGGGAGTTTGATGCCGATGTCAGTCTGGCGCCGGCGGCGGTCAGTCTCTATCTCGCCGGAGGGATGGCGCTGCAATGGCTGCTGGGGCCGCTTTCCGACCGGATCGGTCGTCGTCCGGTATTGGTCACGGGGGCGCTCATTTTTTCCCTCGCCTGTACCGCCACGCTGTTCACCACTTCAATGACACAGTTTCTGGTCGCGCGCGTGGTGCAGGGCACCAGCATCTGCTTTATCGCGACGGTCGGCTACGTCACGGTGCAGGAGGCGTTC…	CardRes_01122	409	1.1e-199	CardRes_01122	409	0	CardRes_01122	mdtM	major facilitator superfamily (MFS) antibiotic efflux pump	MFS efflux pump	antibiotic efflux	83
agaaattgat_ggagcacccg	GAATTAATATCAAAACGGGCCACCTTTAAGTGCAACAAACAAAGATGCTTTTAATGCGTGGCGTAGGGGGAAGCAAGATGAACACGGGTGCATTCATTCACGATTTGCTCGACTGGATCGACAACAACCTTGATAGCCGCCTGGACATTGAAACCGTCTCCAGGCGAGCCGGCTATTCGAAATGGCATCTCCAGCGGATCTTCAAAGAACATACCGGCTCCCCTCTCGCCGAATATATTCGCGCGCAAAAGCTGCAAAAATCGGTTGAGCGCTTAGCCCAAAGCGATGAACCGATTCTGAACGTGGCGATCGCGCTGGGCTTTGACTCTCAGCAGTCCTTCAACCGCAGCTTTAAGCGTCAGTATGGTCAGGCGCCAGGGGCATGGCGACGCAGTATCG…	1390	138	Upstream	17	Klebsiella	gut	DOX	old	Tetracycline	1	agaaattgat_ggagcacccg_1	ATGCGTGGCGTAGGGGGAAGCAAGATGAACACGGGTGCATTCATTCACGATTTGCTCGACTGGATCGACAACAACCTTGATAGCCGCCTGGACATTGAAACCGTCTCCAGGCGAGCCGGCTATTCGAAATGGCATCTCCAGCGGATCTTCAAAGAACATACCGGCTCCCCTCTCGCCGAATATATTCGCGCGCAAAAGCTGCAAAAATCGGTTGAGCGCTTAGCCCAAAGCGATGAACCGATTCTGAACGTGGCGATCGCGCTGGGCTTTGACTCTCAGCAGTCCTTCAACCGCAGCTTTAAGCGTCAGTATGGTCAGGCGCCAGGGGCATGGCGACGCAGTATCGGCTGCCGTGGATCCCGACAGATGAGCCAATAA	CardRes_01811	107	2.9e-26	CardRes_01811	107	2.23e-31	CardRes_01811	marA	General Bacterial Porin with reduced permeability to beta-lactams; resistance-nodulation-cell division (RND) antibiotic efflux pump	General Bacterial Porin; RND efflux pump	regulator of efflux pumps	226
agaaattgat_ggagcacccg	GAATTAATATCAAAACGGGCCACCTTTAAGTGCAACAAACAAAGATGCTTTTAATGCGTGGCGTAGGGGGAAGCAAGATGAACACGGGTGCATTCATTCACGATTTGCTCGACTGGATCGACAACAACCTTGATAGCCGCCTGGACATTGAAACCGTCTCCAGGCGAGCCGGCTATTCGAAATGGCATCTCCAGCGGATCTTCAAAGAACATACCGGCTCCCCTCTCGCCGAATATATTCGCGCGCAAAAGCTGCAAAAATCGGTTGAGCGCTTAGCCCAAAGCGATGAACCGATTCTGAACGTGGCGATCGCGCTGGGCTTTGACTCTCAGCAGTCCTTCAACCGCAGCTTTAAGCGTCAGTATGGTCAGGCGCCAGGGGCATGGCGACGCAGTATCG…	1390	138	Upstream	13	Klebsiella	gut	ERA	new	Tetracycline	1	agaaattgat_ggagcacccg_1	ATGCGTGGCGTAGGGGGAAGCAAGATGAACACGGGTGCATTCATTCACGATTTGCTCGACTGGATCGACAACAACCTTGATAGCCGCCTGGACATTGAAACCGTCTCCAGGCGAGCCGGCTATTCGAAATGGCATCTCCAGCGGATCTTCAAAGAACATACCGGCTCCCCTCTCGCCGAATATATTCGCGCGCAAAAGCTGCAAAAATCGGTTGAGCGCTTAGCCCAAAGCGATGAACCGATTCTGAACGTGGCGATCGCGCTGGGCTTTGACTCTCAGCAGTCCTTCAACCGCAGCTTTAAGCGTCAGTATGGTCAGGCGCCAGGGGCATGGCGACGCAGTATCGGCTGCCGTGGATCCCGACAGATGAGCCAATAA	CardRes_01811	107	2.9e-26	CardRes_01811	107	2.23e-31	CardRes_01811	marA	General Bacterial Porin with reduced permeability to beta-lactams; resistance-nodulation-cell division (RND) antibiotic efflux pump	General Bacterial Porin; RND efflux pump	regulator of efflux pumps	226
agaaattgat_ggagcacccg	GAATTAATATCAAAACGGGCCACCTTTAAGTGCAACAAACAAAGATGCTTTTAATGCGTGGCGTAGGGGGAAGCAAGATGAACACGGGTGCATTCATTCACGATTTGCTCGACTGGATCGACAACAACCTTGATAGCCGCCTGGACATTGAAACCGTCTCCAGGCGAGCCGGCTATTCGAAATGGCATCTCCAGCGGATCTTCAAAGAACATACCGGCTCCCCTCTCGCCGAATATATTCGCGCGCAAAAGCTGCAAAAATCGGTTGAGCGCTTAGCCCAAAGCGATGAACCGATTCTGAACGTGGCGATCGCGCTGGGCTTTGACTCTCAGCAGTCCTTCAACCGCAGCTTTAAGCGTCAGTATGGTCAGGCGCCAGGGGCATGGCGACGCAGTATCG…	1390	138	Upstream	136	Klebsiella	gut	FOX	old	Cephalosporin	1	agaaattgat_ggagcacccg_1	ATGCGTGGCGTAGGGGGAAGCAAGATGAACACGGGTGCATTCATTCACGATTTGCTCGACTGGATCGACAACAACCTTGATAGCCGCCTGGACATTGAAACCGTCTCCAGGCGAGCCGGCTATTCGAAATGGCATCTCCAGCGGATCTTCAAAGAACATACCGGCTCCCCTCTCGCCGAATATATTCGCGCGCAAAAGCTGCAAAAATCGGTTGAGCGCTTAGCCCAAAGCGATGAACCGATTCTGAACGTGGCGATCGCGCTGGGCTTTGACTCTCAGCAGTCCTTCAACCGCAGCTTTAAGCGTCAGTATGGTCAGGCGCCAGGGGCATGGCGACGCAGTATCGGCTGCCGTGGATCCCGACAGATGAGCCAATAA	CardRes_01811	107	2.9e-26	CardRes_01811	107	2.23e-31	CardRes_01811	marA	General Bacterial Porin with reduced permeability to beta-lactams; resistance-nodulation-cell division (RND) antibiotic efflux pump	General Bacterial Porin; RND efflux pump	regulator of efflux pumps	226
agaaattgat_ggagcacccg	GAATTAATATCAAAACGGGCCACCTTTAAGTGCAACAAACAAAGATGCTTTTAATGCGTGGCGTAGGGGGAAGCAAGATGAACACGGGTGCATTCATTCACGATTTGCTCGACTGGATCGACAACAACCTTGATAGCCGCCTGGACATTGAAACCGTCTCCAGGCGAGCCGGCTATTCGAAATGGCATCTCCAGCGGATCTTCAAAGAACATACCGGCTCCCCTCTCGCCGAATATATTCGCGCGCAAAAGCTGCAAAAATCGGTTGAGCGCTTAGCCCAAAGCGATGAACCGATTCTGAACGTGGCGATCGCGCTGGGCTTTGACTCTCAGCAGTCCTTCAACCGCAGCTTTAAGCGTCAGTATGGTCAGGCGCCAGGGGCATGGCGACGCAGTATCG…	1390	138	Upstream	32	Klebsiella	gut	OMA	new	Tetracycline	1	agaaattgat_ggagcacccg_1	ATGCGTGGCGTAGGGGGAAGCAAGATGAACACGGGTGCATTCATTCACGATTTGCTCGACTGGATCGACAACAACCTTGATAGCCGCCTGGACATTGAAACCGTCTCCAGGCGAGCCGGCTATTCGAAATGGCATCTCCAGCGGATCTTCAAAGAACATACCGGCTCCCCTCTCGCCGAATATATTCGCGCGCAAAAGCTGCAAAAATCGGTTGAGCGCTTAGCCCAAAGCGATGAACCGATTCTGAACGTGGCGATCGCGCTGGGCTTTGACTCTCAGCAGTCCTTCAACCGCAGCTTTAAGCGTCAGTATGGTCAGGCGCCAGGGGCATGGCGACGCAGTATCGGCTGCCGTGGATCCCGACAGATGAGCCAATAA	CardRes_01811	107	2.9e-26	CardRes_01811	107	2.23e-31	CardRes_01811	marA	General Bacterial Porin with reduced permeability to beta-lactams; resistance-nodulation-cell division (RND) antibiotic efflux pump	General Bacterial Porin; RND efflux pump	regulator of efflux pumps	226
agaaattgat_ggagcacccg	GAATTAATATCAAAACGGGCCACCTTTAAGTGCAACAAACAAAGATGCTTTTAATGCGTGGCGTAGGGGGAAGCAAGATGAACACGGGTGCATTCATTCACGATTTGCTCGACTGGATCGACAACAACCTTGATAGCCGCCTGGACATTGAAACCGTCTCCAGGCGAGCCGGCTATTCGAAATGGCATCTCCAGCGGATCTTCAAAGAACATACCGGCTCCCCTCTCGCCGAATATATTCGCGCGCAAAAGCTGCAAAAATCGGTTGAGCGCTTAGCCCAAAGCGATGAACCGATTCTGAACGTGGCGATCGCGCTGGGCTTTGACTCTCAGCAGTCCTTCAACCGCAGCTTTAAGCGTCAGTATGGTCAGGCGCCAGGGGCATGGCGACGCAGTATCG…	1390	138	Upstream	36	Salmonella	gut	OMA	new	Tetracycline	1	agaaattgat_ggagcacccg_1	ATGCGTGGCGTAGGGGGAAGCAAGATGAACACGGGTGCATTCATTCACGATTTGCTCGACTGGATCGACAACAACCTTGATAGCCGCCTGGACATTGAAACCGTCTCCAGGCGAGCCGGCTATTCGAAATGGCATCTCCAGCGGATCTTCAAAGAACATACCGGCTCCCCTCTCGCCGAATATATTCGCGCGCAAAAGCTGCAAAAATCGGTTGAGCGCTTAGCCCAAAGCGATGAACCGATTCTGAACGTGGCGATCGCGCTGGGCTTTGACTCTCAGCAGTCCTTCAACCGCAGCTTTAAGCGTCAGTATGGTCAGGCGCCAGGGGCATGGCGACGCAGTATCGGCTGCCGTGGATCCCGACAGATGAGCCAATAA	CardRes_01811	107	2.9e-26	CardRes_01811	107	2.23e-31	CardRes_01811	marA	General Bacterial Porin with reduced permeability to beta-lactams; resistance-nodulation-cell division (RND) antibiotic efflux pump	General Bacterial Porin; RND efflux pump	regulator of efflux pumps	226
agaaggcgat_gccgtaccac	GAATTACTTGCCTGGGCAACCATTATGAAAAGTACCAGCGACCTGTTTAATGAAATGATCCCGCTGGGTCGCTTGATCCAGATGGTTAACCAGAAAAAAGATCGCCTGCTCAATGACTACCTCTCACCTATGGATATTACCGCGACCCAGTTTCGCGTGCTCTGCTCCATTCGTTGCGAAGTATGTATTACCCCCGTTGAGCTGAAAACCGTGCTTTCCGTCGACCCGGGCGCGATGACGCGCATGCTCGACCGCCTGGCGTGCAAAGGCTGGATTGAACGGTTACCCAACCCCGCTGACAAGCGCGGCGTGCTGGTGCAGTTGACGCCGGACGGCGCAGCCCTTTGCGAGCAGTGTCATCAGGTTGTGGGTCAGAAGTTACACCAGGAGTTAACGAAA…	1155	72	Upstream	14	Ecoli	clinical	MOX	old	Fluoroquinolone	1	agaaggcgat_gccgtaccac_2	ATGTCCAGACGTAATAATGACGCCATCACTATCCATAGTATTTTGTCGTGGATCGAGGATAACCTGGAATCGCCCCTGTCGCTGGAAAAAGTGTCTGAGCGCTCCGGTTACTCTAAGTGGCACCTGCAACGTATGTTTAAGAAAGAGACCGGCCATTCCCTCGGCCAGTACATCCGCAGCCGCAAGCTGACGGAGATTGCGCAGAAGCTCAAGCAGAGCAATGAGCCAATCCTGTACCTGGCGGAACGCTATGGTTTCGAGTCGCAGCAGACCCTGACGCGAACGTTCAAGAACTATTTCGATGTTCCGCCCCACAAGTATCGCATAACGAATGTACCTGGCGAATCCCGCTATCTACATCCGCTAAATAACTGA	CardRes_01811	124	4.1e-65	CardRes_01811	124	8.96e-82	CardRes_01811	marA	General Bacterial Porin with reduced permeability to beta-lactams; resistance-nodulation-cell division (RND) antibiotic efflux pump	General Bacterial Porin; RND efflux pump	regulator of efflux pumps	109
agaaggcgat_gccgtaccac	GAATTACTTGCCTGGGCAACCATTATGAAAAGTACCAGCGACCTGTTTAATGAAATGATCCCGCTGGGTCGCTTGATCCAGATGGTTAACCAGAAAAAAGATCGCCTGCTCAATGACTACCTCTCACCTATGGATATTACCGCGACCCAGTTTCGCGTGCTCTGCTCCATTCGTTGCGAAGTATGTATTACCCCCGTTGAGCTGAAAACCGTGCTTTCCGTCGACCCGGGCGCGATGACGCGCATGCTCGACCGCCTGGCGTGCAAAGGCTGGATTGAACGGTTACCCAACCCCGCTGACAAGCGCGGCGTGCTGGTGCAGTTGACGCCGGACGGCGCAGCCCTTTGCGAGCAGTGTCATCAGGTTGTGGGTCAGAAGTTACACCAGGAGTTAACGAAA…	1155	72	Upstream	17	Klebsiella	clinical	FOX	old	Cephalosporin	2	agaaggcgat_gccgtaccac_2	ATGTCCAGACGTAATAATGACGCCATCACTATCCATAGTATTTTGTCGTGGATCGAGGATAACCTGGAATCGCCCCTGTCGCTGGAAAAAGTGTCTGAGCGCTCCGGTTACTCTAAGTGGCACCTGCAACGTATGTTTAAGAAAGAGACCGGCCATTCCCTCGGCCAGTACATCCGCAGCCGCAAGCTGACGGAGATTGCGCAGAAGCTCAAGCAGAGCAATGAGCCAATCCTGTACCTGGCGGAACGCTATGGTTTCGAGTCGCAGCAGACCCTGACGCGAACGTTCAAGAACTATTTCGATGTTCCGCCCCACAAGTATCGCATAACGAATGTACCTGGCGAATCCCGCTATCTACATCCGCTAAATAACTGA	CardRes_01811	124	4.1e-65	CardRes_01811	124	8.96e-82	CardRes_01811	marA	General Bacterial Porin with reduced permeability to beta-lactams; resistance-nodulation-cell division (RND) antibiotic efflux pump	General Bacterial Porin; RND efflux pump	regulator of efflux pumps	109
agaaggcgat_gccgtaccac	GAATTACTTGCCTGGGCAACCATTATGAAAAGTACCAGCGACCTGTTTAATGAAATGATCCCGCTGGGTCGCTTGATCCAGATGGTTAACCAGAAAAAAGATCGCCTGCTCAATGACTACCTCTCACCTATGGATATTACCGCGACCCAGTTTCGCGTGCTCTGCTCCATTCGTTGCGAAGTATGTATTACCCCCGTTGAGCTGAAAACCGTGCTTTCCGTCGACCCGGGCGCGATGACGCGCATGCTCGACCGCCTGGCGTGCAAAGGCTGGATTGAACGGTTACCCAACCCCGCTGACAAGCGCGGCGTGCTGGTGCAGTTGACGCCGGACGGCGCAGCCCTTTGCGAGCAGTGTCATCAGGTTGTGGGTCAGAAGTTACACCAGGAGTTAACGAAA…	1155	72	Upstream	32	Klebsiella	clinical	MOX	old	Fluoroquinolone	2	agaaggcgat_gccgtaccac_2	ATGTCCAGACGTAATAATGACGCCATCACTATCCATAGTATTTTGTCGTGGATCGAGGATAACCTGGAATCGCCCCTGTCGCTGGAAAAAGTGTCTGAGCGCTCCGGTTACTCTAAGTGGCACCTGCAACGTATGTTTAAGAAAGAGACCGGCCATTCCCTCGGCCAGTACATCCGCAGCCGCAAGCTGACGGAGATTGCGCAGAAGCTCAAGCAGAGCAATGAGCCAATCCTGTACCTGGCGGAACGCTATGGTTTCGAGTCGCAGCAGACCCTGACGCGAACGTTCAAGAACTATTTCGATGTTCCGCCCCACAAGTATCGCATAACGAATGTACCTGGCGAATCCCGCTATCTACATCCGCTAAATAACTGA	CardRes_01811	124	4.1e-65	CardRes_01811	124	8.96e-82	CardRes_01811	marA	General Bacterial Porin with reduced permeability to beta-lactams; resistance-nodulation-cell division (RND) antibiotic efflux pump	General Bacterial Porin; RND efflux pump	regulator of efflux pumps	109
agaaggcgat_gccgtaccac	GAATTACTTGCCTGGGCAACCATTATGAAAAGTACCAGCGACCTGTTTAATGAAATGATCCCGCTGGGTCGCTTGATCCAGATGGTTAACCAGAAAAAAGATCGCCTGCTCAATGACTACCTCTCACCTATGGATATTACCGCGACCCAGTTTCGCGTGCTCTGCTCCATTCGTTGCGAAGTATGTATTACCCCCGTTGAGCTGAAAACCGTGCTTTCCGTCGACCCGGGCGCGATGACGCGCATGCTCGACCGCCTGGCGTGCAAAGGCTGGATTGAACGGTTACCCAACCCCGCTGACAAGCGCGGCGTGCTGGTGCAGTTGACGCCGGACGGCGCAGCCCTTTGCGAGCAGTGTCATCAGGTTGTGGGTCAGAAGTTACACCAGGAGTTAACGAAA…	1155	72	Upstream	31	Salmonella	clinical	ERA	new	Tetracycline	1	agaaggcgat_gccgtaccac_2	ATGTCCAGACGTAATAATGACGCCATCACTATCCATAGTATTTTGTCGTGGATCGAGGATAACCTGGAATCGCCCCTGTCGCTGGAAAAAGTGTCTGAGCGCTCCGGTTACTCTAAGTGGCACCTGCAACGTATGTTTAAGAAAGAGACCGGCCATTCCCTCGGCCAGTACATCCGCAGCCGCAAGCTGACGGAGATTGCGCAGAAGCTCAAGCAGAGCAATGAGCCAATCCTGTACCTGGCGGAACGCTATGGTTTCGAGTCGCAGCAGACCCTGACGCGAACGTTCAAGAACTATTTCGATGTTCCGCCCCACAAGTATCGCATAACGAATGTACCTGGCGAATCCCGCTATCTACATCCGCTAAATAACTGA	CardRes_01811	124	4.1e-65	CardRes_01811	124	8.96e-82	CardRes_01811	marA	General Bacterial Porin with reduced permeability to beta-lactams; resistance-nodulation-cell division (RND) antibiotic efflux pump	General Bacterial Porin; RND efflux pump	regulator of efflux pumps	109
agaatattct_ataaaattga	GAATTGCCTCTTAAAGAAATTGAAGTTATGAAAGCATATTTCATCGCCATACTTACCTTATTCACTTGTATAGCTACCGTCGTCCGGGCGCAGCAAATGTCTGAACTTGAAAACCGGATTGACAGTCTGCTCAATGGCAAGAAAGCCACCGTTGGTATAGCCGTATGGACAGACAAAGGAGACATGCTCCGGTATAACGACCATGTACACTTCCCCTTGCTCAGTGTATTCAAATTCCATGTGGCACTGGCCGTACTGGACAAGATGGATAAGCAAAGCATCAGTCTGGACAGCATTGTTTCCATAAAGGCATCCCAAATGCCGCCCAATACCTACAGCCCCCTGCGGAAGAAGTTTCCCGACCAGGATTTCACGATTACGCTTAGGGAACTGATGCAA…	1516	397	Upstream	12	Ecoli	gut	CEF	new	Cephalosporin	1	agaatattct_ataaaattga_1	GAATTGCCTCTTAAAGAAATTGAAGTTATGAAAGCATATTTCATCGCCATACTTACCTTATTCACTTGTATAGCTACCGTCGTCCGGGCGCAGCAAATGTCTGAACTTGAAAACCGGATTGACAGTCTGCTCAATGGCAAGAAAGCCACCGTTGGTATAGCCGTATGGACAGACAAAGGAGACATGCTCCGGTATAACGACCATGTACACTTCCCCTTGCTCAGTGTATTCAAATTCCATGTGGCACTGGCCGTACTGGACAAGATGGATAAGCAAAGCATCAGTCTGGACAGCATTGTTTCCATAAAGGCATCCCAAATGCCGCCCAATACCTACAGCCCCCTGCGGAAGAAGTTTCCCGACCAGGATTTCACGATTACGCTTAGGGAACTGATGCAA…	CardRes_00001	297	7.4e-169	CardRes_00001	297	0	CardRes_00001	CblA-1	CblA beta-lactamase	Beta-lactamase	antibiotic inactivation	19
agaatattct_ataaaattga	GAATTGCCTCTTAAAGAAATTGAAGTTATGAAAGCATATTTCATCGCCATACTTACCTTATTCACTTGTATAGCTACCGTCGTCCGGGCGCAGCAAATGTCTGAACTTGAAAACCGGATTGACAGTCTGCTCAATGGCAAGAAAGCCACCGTTGGTATAGCCGTATGGACAGACAAAGGAGACATGCTCCGGTATAACGACCATGTACACTTCCCCTTGCTCAGTGTATTCAAATTCCATGTGGCACTGGCCGTACTGGACAAGATGGATAAGCAAAGCATCAGTCTGGACAGCATTGTTTCCATAAAGGCATCCCAAATGCCGCCCAATACCTACAGCCCCCTGCGGAAGAAGTTTCCCGACCAGGATTTCACGATTACGCTTAGGGAACTGATGCAA…	1516	397	Upstream	33	Ecoli	gut	CFD	old	Cephalosporin	1	agaatattct_ataaaattga_1	GAATTGCCTCTTAAAGAAATTGAAGTTATGAAAGCATATTTCATCGCCATACTTACCTTATTCACTTGTATAGCTACCGTCGTCCGGGCGCAGCAAATGTCTGAACTTGAAAACCGGATTGACAGTCTGCTCAATGGCAAGAAAGCCACCGTTGGTATAGCCGTATGGACAGACAAAGGAGACATGCTCCGGTATAACGACCATGTACACTTCCCCTTGCTCAGTGTATTCAAATTCCATGTGGCACTGGCCGTACTGGACAAGATGGATAAGCAAAGCATCAGTCTGGACAGCATTGTTTCCATAAAGGCATCCCAAATGCCGCCCAATACCTACAGCCCCCTGCGGAAGAAGTTTCCCGACCAGGATTTCACGATTACGCTTAGGGAACTGATGCAA…	CardRes_00001	297	7.4e-169	CardRes_00001	297	0	CardRes_00001	CblA-1	CblA beta-lactamase	Beta-lactamase	antibiotic inactivation	19
agaatattct_ataaaattga	GAATTGCCTCTTAAAGAAATTGAAGTTATGAAAGCATATTTCATCGCCATACTTACCTTATTCACTTGTATAGCTACCGTCGTCCGGGCGCAGCAAATGTCTGAACTTGAAAACCGGATTGACAGTCTGCTCAATGGCAAGAAAGCCACCGTTGGTATAGCCGTATGGACAGACAAAGGAGACATGCTCCGGTATAACGACCATGTACACTTCCCCTTGCTCAGTGTATTCAAATTCCATGTGGCACTGGCCGTACTGGACAAGATGGATAAGCAAAGCATCAGTCTGGACAGCATTGTTTCCATAAAGGCATCCCAAATGCCGCCCAATACCTACAGCCCCCTGCGGAAGAAGTTTCCCGACCAGGATTTCACGATTACGCTTAGGGAACTGATGCAA…	1516	397	Upstream	86	Klebsiella	gut	CEF	new	Cephalosporin	1	agaatattct_ataaaattga_1	GAATTGCCTCTTAAAGAAATTGAAGTTATGAAAGCATATTTCATCGCCATACTTACCTTATTCACTTGTATAGCTACCGTCGTCCGGGCGCAGCAAATGTCTGAACTTGAAAACCGGATTGACAGTCTGCTCAATGGCAAGAAAGCCACCGTTGGTATAGCCGTATGGACAGACAAAGGAGACATGCTCCGGTATAACGACCATGTACACTTCCCCTTGCTCAGTGTATTCAAATTCCATGTGGCACTGGCCGTACTGGACAAGATGGATAAGCAAAGCATCAGTCTGGACAGCATTGTTTCCATAAAGGCATCCCAAATGCCGCCCAATACCTACAGCCCCCTGCGGAAGAAGTTTCCCGACCAGGATTTCACGATTACGCTTAGGGAACTGATGCAA…	CardRes_00001	297	7.4e-169	CardRes_00001	297	0	CardRes_00001	CblA-1	CblA beta-lactamase	Beta-lactamase	antibiotic inactivation	19
agaatattct_ataaaattga	GAATTGCCTCTTAAAGAAATTGAAGTTATGAAAGCATATTTCATCGCCATACTTACCTTATTCACTTGTATAGCTACCGTCGTCCGGGCGCAGCAAATGTCTGAACTTGAAAACCGGATTGACAGTCTGCTCAATGGCAAGAAAGCCACCGTTGGTATAGCCGTATGGACAGACAAAGGAGACATGCTCCGGTATAACGACCATGTACACTTCCCCTTGCTCAGTGTATTCAAATTCCATGTGGCACTGGCCGTACTGGACAAGATGGATAAGCAAAGCATCAGTCTGGACAGCATTGTTTCCATAAAGGCATCCCAAATGCCGCCCAATACCTACAGCCCCCTGCGGAAGAAGTTTCCCGACCAGGATTTCACGATTACGCTTAGGGAACTGATGCAA…	1516	397	Upstream	30	Klebsiella	gut	CFD	old	Cephalosporin	1	agaatattct_ataaaattga_1	GAATTGCCTCTTAAAGAAATTGAAGTTATGAAAGCATATTTCATCGCCATACTTACCTTATTCACTTGTATAGCTACCGTCGTCCGGGCGCAGCAAATGTCTGAACTTGAAAACCGGATTGACAGTCTGCTCAATGGCAAGAAAGCCACCGTTGGTATAGCCGTATGGACAGACAAAGGAGACATGCTCCGGTATAACGACCATGTACACTTCCCCTTGCTCAGTGTATTCAAATTCCATGTGGCACTGGCCGTACTGGACAAGATGGATAAGCAAAGCATCAGTCTGGACAGCATTGTTTCCATAAAGGCATCCCAAATGCCGCCCAATACCTACAGCCCCCTGCGGAAGAAGTTTCCCGACCAGGATTTCACGATTACGCTTAGGGAACTGATGCAA…	CardRes_00001	297	7.4e-169	CardRes_00001	297	0	CardRes_00001	CblA-1	CblA beta-lactamase	Beta-lactamase	antibiotic inactivation	19
agacgctatt_ggtctagtcc	GAATTGGTCACATCCTTCCACCTGATGGATCTCAACCAGCTCTATACCCTGATCTTCTGCCTGTGGTTCTTAGCGCTGGGAGTCGTTGAGTATCTGGTATTGCGCTGGGTATGGCGCCGCTGGTTCTCGCTGGCAGATTAAGCCGCAAGAGAGCAAAAAAAGCCCGCCGATAGAGGCGGACTGGTATGCGGCCGGCGCTCAGTGCGCGCGGCTGTGGTTCTCTTTGCGATACGCGCCCGGCGGCTGATTGAAGGTACGGGTAAAGATACGGGTAAAGGTCTGCTGCGAATCAAAGCCGTATTTCAGGCAGATATCATAAACCCGCTGGTCGGTATCTCGCAGGTCGCGCGCCGCCAGCAGCAGTTTACGCTCGCGAATGTAGCGCCCGAGACTTTCCCC…	1810	133	Upstream	29	Ecoli	clinical	MOX	old	Fluoroquinolone	1	agacgctatt_ggtctagtcc_2	ATGAATATATCCGCTCAGGTGATTGACACTATCGTGGAATGGATTGATGACAATCTGCATCAACCGCTGCGTATTGATGATATTGCGCGCCATGCCGGGTATTCGAAATGGCATCTGCAACGGCTGTTTTTACAGTACAAAGGGGAAAGTCTCGGGCGCTACATTCGCGAGCGTAAACTGCTGCTGGCGGCGCGCGACCTGCGAGATACCGACCAGCGGGTTTATGATATCTGCCTGAAATACGGCTTTGATTCGCAGCAGACCTTTACCCGTATCTTTACCCGTACCTTCAATCAGCCGCCGGGCGCGTATCGCAAAGAGAACCACAGCCGCGCGCACTGA	CardRes_01568	114	8e-60	CardRes_01568	114	4.24e-56	CardRes_01568	ramA	General Bacterial Porin with reduced permeability to beta-lactams; resistance-nodulation-cell division (RND) antibiotic efflux pump	General Bacterial Porin; RND efflux pump	regulator of efflux pumps	156
agacttacat_tgacggttag	GAATTTACACATGGCATCTGACATCAGGTTAGGGTATGCCTCAACCTGACGGCGGCGAATCACAAGCGTCCGGTTTGACGCTGGTTTCGGTCGCAGTGCTGGCCCGCGCCTGGAAGCGCTGATAGCACTCCAGCCCGCAGAAATGCTCCACGTACTCGGCCCCTTCCGGCGTGAAGGCGGCATCGAGCGGGATTTCCTTGCAGCACACGCAGCAACTGGTGCTCGGTTCATTGGCGTTCATGGTGGTGTTCCTCCATTGGTTGACGAAGCCGACGAAGGCCGCCGCCGGCATCGGCCTGGCGAACAGGAAACCCTGCACCGTGTCGCAACCCGCCTGCCGCAACCACGCAAGGCAGTCGGGTGTTTCCACACCCTCGGCTACCACCTCCATTGTCGTTT…	3378	27	Upstream	22	Ecoli	clinical	GEN	old	Aminoglycoside	1	agacttacat_tgacggttag_3	ATGTTACGCAGCAGCAACGATGTTACGCAGCAGGGCAGTCGCCCTAAAACAAAGTTAGGTGGCTCAAGTATGGGCATCATTCGCACATGTAGGCTCGGCCCTGACCAAGTCAAATCCATGAGGGCTGCTCTTGATCTTTTCGGTCGTGAGTTCGGAGACGTAGCCACCTACTCCCAACATCAGCCGGACTCCGATTACCTCGGGAACTTGCTCCGTAGTAAGACATTCATCGCGCTTGCTGCCTTCGACCAAGAAGCGGTTGTTGGCGCTCTCGCGGCTTACGTTCTGCCAAAGTTTGAGCAGGCGCGTAGTGAGATCTATATCTATGATCTCGCAGTCTCCGGCGAGCACCGGAGGCAAGGCATTGCCACCGCGCTCATCAATCTCCTCAAGCATGAG…	CardRes_02772	178	1.5e-97	CardRes_02772	178	8.47e-119	CardRes_02772	AAC(3)-Ia	AAC(3)	Aminoglycoside acetyltransferase	antibiotic inactivation	82
agacttacat_tgacggttag	GAATTTACACATGGCATCTGACATCAGGTTAGGGTATGCCTCAACCTGACGGCGGCGAATCACAAGCGTCCGGTTTGACGCTGGTTTCGGTCGCAGTGCTGGCCCGCGCCTGGAAGCGCTGATAGCACTCCAGCCCGCAGAAATGCTCCACGTACTCGGCCCCTTCCGGCGTGAAGGCGGCATCGAGCGGGATTTCCTTGCAGCACACGCAGCAACTGGTGCTCGGTTCATTGGCGTTCATGGTGGTGTTCCTCCATTGGTTGACGAAGCCGACGAAGGCCGCCGCCGGCATCGGCCTGGCGAACAGGAAACCCTGCACCGTGTCGCAACCCGCCTGCCGCAACCACGCAAGGCAGTCGGGTGTTTCCACACCCTCGGCTACCACCTCCATTGTCGTTT…	3378	27	Upstream	10	Klebsiella	clinical	GEN	old	Aminoglycoside	2	agacttacat_tgacggttag_3	ATGTTACGCAGCAGCAACGATGTTACGCAGCAGGGCAGTCGCCCTAAAACAAAGTTAGGTGGCTCAAGTATGGGCATCATTCGCACATGTAGGCTCGGCCCTGACCAAGTCAAATCCATGAGGGCTGCTCTTGATCTTTTCGGTCGTGAGTTCGGAGACGTAGCCACCTACTCCCAACATCAGCCGGACTCCGATTACCTCGGGAACTTGCTCCGTAGTAAGACATTCATCGCGCTTGCTGCCTTCGACCAAGAAGCGGTTGTTGGCGCTCTCGCGGCTTACGTTCTGCCAAAGTTTGAGCAGGCGCGTAGTGAGATCTATATCTATGATCTCGCAGTCTCCGGCGAGCACCGGAGGCAAGGCATTGCCACCGCGCTCATCAATCTCCTCAAGCATGAG…	CardRes_02772	178	1.5e-97	CardRes_02772	178	8.47e-119	CardRes_02772	AAC(3)-Ia	AAC(3)	Aminoglycoside acetyltransferase	antibiotic inactivation	82
agacttccgc_cgggagaccg	GAATTACACGCTACTGCGCGTATGCTACCTGGTCCCCGCGGTGACGCAAGTAGGGTTGATGTGCGCGTCCCCGGAGGGCCGGGGTTTACCGTCACATTCGAGAATTTCCAGGTTTGCCCGGGATAAAAGAACCACATGGAGCGAGCAATGATCCCCAAGAGCCAGGTCACCCGGCAGCTGCTCGACCTGGGCGTGCAGCCCGGCGGGGTGCTGCTGGTACACTGCGCCTTTTCCCAGGTGAAGCCGGTGGAGGATGGGCCGGAAGGATTGATTGCCGCGCTGCGGTCTGCTTTAGGCCCGGAGGGCACGCTGGTGATGCCCAGCATGACCGCCGACGATGACCATCCGTTTGACCCGCGCGCCACTTCTTGCATCGGCATGGGCATCGTCGCCCAGACC…	1478	125	Upstream	18	Ecoli	soil	APS	new	Aminoglycoside	1	agacttccgc_cgggagaccg_1	ATGATCCCCAAGAGCCAGGTCACCCGGCAGCTGCTCGACCTGGGCGTGCAGCCCGGCGGGGTGCTGCTGGTACACTGCGCCTTTTCCCAGGTGAAGCCGGTGGAGGATGGGCCGGAAGGATTGATTGCCGCGCTGCGGTCTGCTTTAGGCCCGGAGGGCACGCTGGTGATGCCCAGCATGACCGCCGACGATGACCATCCGTTTGACCCGCGCGCCACTTCTTGCATCGGCATGGGCATCGTCGCCCAGACCTTCTGGCAGCTGCCGGGCGTACTGCGCAGCGACAGCCCGCACGCCTTCGCCGCGGCTGGCCCGCAGGCTGCCCGTATCACCGCCCCGCACCCGGTGGATGTCCCGCATGGATTGGACAGCCCGGTTGGCCGGGTATATGAACTGGAT…	CardRes_02678	253	1.4e-75	CardRes_02096	253	1.15e-76	CardRes_02678	AAC(3)-IVb	AAC(3)	Aminoglycoside acetyltransferase	antibiotic inactivation	86
agacttccgc_cgggagaccg	GAATTACACGCTACTGCGCGTATGCTACCTGGTCCCCGCGGTGACGCAAGTAGGGTTGATGTGCGCGTCCCCGGAGGGCCGGGGTTTACCGTCACATTCGAGAATTTCCAGGTTTGCCCGGGATAAAAGAACCACATGGAGCGAGCAATGATCCCCAAGAGCCAGGTCACCCGGCAGCTGCTCGACCTGGGCGTGCAGCCCGGCGGGGTGCTGCTGGTACACTGCGCCTTTTCCCAGGTGAAGCCGGTGGAGGATGGGCCGGAAGGATTGATTGCCGCGCTGCGGTCTGCTTTAGGCCCGGAGGGCACGCTGGTGATGCCCAGCATGACCGCCGACGATGACCATCCGTTTGACCCGCGCGCCACTTCTTGCATCGGCATGGGCATCGTCGCCCAGACC…	1478	125	Upstream	94	Klebsiella	soil	APS	new	Aminoglycoside	1	agacttccgc_cgggagaccg_1	ATGATCCCCAAGAGCCAGGTCACCCGGCAGCTGCTCGACCTGGGCGTGCAGCCCGGCGGGGTGCTGCTGGTACACTGCGCCTTTTCCCAGGTGAAGCCGGTGGAGGATGGGCCGGAAGGATTGATTGCCGCGCTGCGGTCTGCTTTAGGCCCGGAGGGCACGCTGGTGATGCCCAGCATGACCGCCGACGATGACCATCCGTTTGACCCGCGCGCCACTTCTTGCATCGGCATGGGCATCGTCGCCCAGACCTTCTGGCAGCTGCCGGGCGTACTGCGCAGCGACAGCCCGCACGCCTTCGCCGCGGCTGGCCCGCAGGCTGCCCGTATCACCGCCCCGCACCCGGTGGATGTCCCGCATGGATTGGACAGCCCGGTTGGCCGGGTATATGAACTGGAT…	CardRes_02678	253	1.4e-75	CardRes_02096	253	1.15e-76	CardRes_02678	AAC(3)-IVb	AAC(3)	Aminoglycoside acetyltransferase	antibiotic inactivation	86
agacttccgc_cgggagaccg	GAATTACACGCTACTGCGCGTATGCTACCTGGTCCCCGCGGTGACGCAAGTAGGGTTGATGTGCGCGTCCCCGGAGGGCCGGGGTTTACCGTCACATTCGAGAATTTCCAGGTTTGCCCGGGATAAAAGAACCACATGGAGCGAGCAATGATCCCCAAGAGCCAGGTCACCCGGCAGCTGCTCGACCTGGGCGTGCAGCCCGGCGGGGTGCTGCTGGTACACTGCGCCTTTTCCCAGGTGAAGCCGGTGGAGGATGGGCCGGAAGGATTGATTGCCGCGCTGCGGTCTGCTTTAGGCCCGGAGGGCACGCTGGTGATGCCCAGCATGACCGCCGACGATGACCATCCGTTTGACCCGCGCGCCACTTCTTGCATCGGCATGGGCATCGTCGCCCAGACC…	1478	125	Upstream	281	Klebsiella	soil	GEN	old	Aminoglycoside	1	agacttccgc_cgggagaccg_1	ATGATCCCCAAGAGCCAGGTCACCCGGCAGCTGCTCGACCTGGGCGTGCAGCCCGGCGGGGTGCTGCTGGTACACTGCGCCTTTTCCCAGGTGAAGCCGGTGGAGGATGGGCCGGAAGGATTGATTGCCGCGCTGCGGTCTGCTTTAGGCCCGGAGGGCACGCTGGTGATGCCCAGCATGACCGCCGACGATGACCATCCGTTTGACCCGCGCGCCACTTCTTGCATCGGCATGGGCATCGTCGCCCAGACCTTCTGGCAGCTGCCGGGCGTACTGCGCAGCGACAGCCCGCACGCCTTCGCCGCGGCTGGCCCGCAGGCTGCCCGTATCACCGCCCCGCACCCGGTGGATGTCCCGCATGGATTGGACAGCCCGGTTGGCCGGGTATATGAACTGGAT…	CardRes_02678	253	1.4e-75	CardRes_02096	253	1.15e-76	CardRes_02678	AAC(3)-IVb	AAC(3)	Aminoglycoside acetyltransferase	antibiotic inactivation	86
agaggcagga_tagagtaaac	GAATTACTTGCCTGGGCAACCATTATGAAAAGTACCAGCGACCTGTTTAATGAAATGATCCCGCTGGGTCGCTTGATCCAGATGGTTAACCAGAAAAAAGATCGCCTGCTCAATGACTACCTCTCACCTATGGATATTACCGCGACCCAGTTTCGCGTGCTCTGCTCCATTCGTTGCGAAGTATGTATTACCCCCGTTGAGCTGAAAACCGTGCTTTCCGTCGACCCGGGCGCGATGACGCGCATGCTCGACCGCCTGGCGTGCAAAGGCTGGATTGAACGGTTACCCAACCCCGCTGACAAGCGCGGCGTGCTGGTGCAGTTGACGCCGGACGGCGCAGCCCTTTGCGAGCAGTGTCATCAGGTTGTGGGTCAGAAGTTACACCAGGAGTTAACGAAA…	1155	92	Upstream	9	Ecoli	clinical	DOX	old	Tetracycline	1	agaggcagga_tagagtaaac_2	ATGTCCAGACGTAATAATGACGCCATCACTATCCATAGTATTTTGTCGTGGATCGAGGATAACCTGGAATCGCCCCTGTCGCTGGAAAAAGTGTCTGAGCGCTCCGGTTACTCTAAGTGGCACCTGCAACGTATGTTTAAGAAAGAGACCGGCCATTCCCTCGGCCAGTACATCCGCAGCCGCAAGCTGACGGAGATTGCGCAGAAGCTCAAGCAGAGCAATGAGCCAATCCTGTACCTGGCGGAACGCTATGGTTTCGAGTCGCAGCAGACCCTGACGCGAACGTTCAAGAACTATTTCGATGTTCCGCCCCACAAGTATCGCATAACGAATGTACCTGGCGAATCCCGCTATCTACATCCGCTAAATAACTGA	CardRes_01811	124	4.1e-65	CardRes_01811	124	8.96e-82	CardRes_01811	marA	General Bacterial Porin with reduced permeability to beta-lactams; resistance-nodulation-cell division (RND) antibiotic efflux pump	General Bacterial Porin; RND efflux pump	regulator of efflux pumps	109
agagtggtat_tggcgccgtc	GAATTATATTCCCGAACTAGCCCTGGTCGCGGAATGCCAAGGGAAATTAATCGGCCATATTATGCTGACCCGGACCGTAGTCACCCAAGATGACGGCACTCCATACGAAGCTTTGATGATAGCGCCCTTATCCGTCGTTTTGGACTACCGTAATCAGGGTGTCGGATCGGCCTTGCTCAAAGAAGGCTTACGACTTGCCCAAAGTAGGGTTACCGGGCAGCTTTTCTTTGCGGCAATCCGGCCTACTACGGACGTTTCGGTTTCAAAGCGATCGGAGAATACGGTATCCGGCAAGCCGGTCTGCCGGAAGAATTAGCGCCCTATTTTATGGTCCACGAACTGATTCCGGGTAGCCTGAAATCTGTCCATGGCACAATCGATCTTCATGCTTAACCTCAA…	1758	48	Upstream	57	Klebsiella	gut	CEF	new	Cephalosporin	1	agagtggtat_tggcgccgtc_2	ATGTTTTCCAAACTATTTTTTTGCCTGATCTTCCTCACTGCGCTGACACCGCTTTACAGCCAGGAACCACTCGCCCAACAGCTAAAATCTATTATTGAAAATAAAAAAGCCACCGTCGGAATCGCCGTATTATACAACGGTAAAATCCTGGTAACCGTAAACGACAAAGCCGGATATCCGATGATGAGTACGTTCAAGTTTCCCCTGGCATTAGCCGTGCTGGAACGTCTGGATAAGCAAGGGCTTCCGTTGGAGACCGAGTTATTTATCAGTAAACCGGACTTGCATCCGGATACCTACAGTCCGCTCCGGGAAGCCCGCCCGGAAGGCAATTTTAAGATAACTATCGGGGAACTGCTGAAATACAGTGTCGCCCTGAGTGACAACAATGCTTGTGAC…	CardRes_00509	288	1e-66	CardRes_02054	296	1.33e-83	CardRes_00509	TLA-1	TLA beta-lactamase	Beta-lactamase	antibiotic inactivation	20
agagtggtat_tggcgccgtc	GAATTATATTCCCGAACTAGCCCTGGTCGCGGAATGCCAAGGGAAATTAATCGGCCATATTATGCTGACCCGGACCGTAGTCACCCAAGATGACGGCACTCCATACGAAGCTTTGATGATAGCGCCCTTATCCGTCGTTTTGGACTACCGTAATCAGGGTGTCGGATCGGCCTTGCTCAAAGAAGGCTTACGACTTGCCCAAAGTAGGGTTACCGGGCAGCTTTTCTTTGCGGCAATCCGGCCTACTACGGACGTTTCGGTTTCAAAGCGATCGGAGAATACGGTATCCGGCAAGCCGGTCTGCCGGAAGAATTAGCGCCCTATTTTATGGTCCACGAACTGATTCCGGGTAGCCTGAAATCTGTCCATGGCACAATCGATCTTCATGCTTAACCTCAA…	1758	48	Upstream	46	Klebsiella	gut	CFD	old	Cephalosporin	1	agagtggtat_tggcgccgtc_2	ATGTTTTCCAAACTATTTTTTTGCCTGATCTTCCTCACTGCGCTGACACCGCTTTACAGCCAGGAACCACTCGCCCAACAGCTAAAATCTATTATTGAAAATAAAAAAGCCACCGTCGGAATCGCCGTATTATACAACGGTAAAATCCTGGTAACCGTAAACGACAAAGCCGGATATCCGATGATGAGTACGTTCAAGTTTCCCCTGGCATTAGCCGTGCTGGAACGTCTGGATAAGCAAGGGCTTCCGTTGGAGACCGAGTTATTTATCAGTAAACCGGACTTGCATCCGGATACCTACAGTCCGCTCCGGGAAGCCCGCCCGGAAGGCAATTTTAAGATAACTATCGGGGAACTGCTGAAATACAGTGTCGCCCTGAGTGACAACAATGCTTGTGAC…	CardRes_00509	288	1e-66	CardRes_02054	296	1.33e-83	CardRes_00509	TLA-1	TLA beta-lactamase	Beta-lactamase	antibiotic inactivation	20
agatctcgtt_caacttaaca	GAATTGCCCCGGCCGCATCCCGGTCAGGACTGAACCTTTATCCCCAGCAGCTTAACCAGCCCGCCCGCCTGATACGGCGTTATCAAAGCACCGCGCAGTTCGGCAAAGTCCTTGGACAGGGTTATTCCCCCGATTTCCGTATCTGTCAAATCCGTACCCGAAAAATATGTTTTAAAGCAGTTCGTCCCGGTTAAATCCGCCGCTCGCAGCTGTAAGCCCTGCACCTTGCATTCGCTCAATTCGGAATCCGTCAGCCGGGTTTCGTCCAAAATCACCTGTCGCAGCACGCTCCCGTTCAGATTGGCATATTGCAGCAAACACCGCCGAAACACCGTATCTTTGAAAACAGTTTCGTTAAAATCGCACCCGGTAAATTTGCTCTCTTCAGCAAACACATTC…	1693	25	Upstream	12	Klebsiella	gut	DEL	new	Fluoroquinolone	1	agatctcgtt_caacttaaca_2		No match	-	NA	CardRes_00986	211	2.58e-10	CardRes_00986	QnrB33	quinolone resistance protein (qnr)	qnr	antibiotic target protection	235
agccactgca_agagggaaac	GAATTAAGCGGGTCATTACGCCGCTGGGGGTCGGATCGCATCTGCGCTACTGGGGAATGGACGGGGCGCTGATTACCGAAGCGGACTGGCAGCAGGCGGTACCGGCCAGCGACGAGCTCACCGTCCACGTGCTGCCGGCGCGGCACTTTTCCGGCCGTGGGCTGAAGCGTAACCAGACGCTGTGGGCCAGTTTTCTGTTCGTTACCCCGCAGCAAAAGATTTATTACAGCGGCGACAGCGGGTATGGGCCGCACTTTAAAGCGATAGGCGATGAGTTCGGTCCGGTCGATCTGGCGATCATGGAGAACGGGCAGTATGACCAGGACTGGAAATATATCCACATGATGCCGGATGAAACGGCTCAGGCTGCCGACGATCTGCGCGCTCGCGCGGTGCTGC…	1359	153	Upstream	63	Shigella	clinical	ERA	new	Tetracycline	1	agccactgca_agagggaaac_2	ATGACGATTTCCGCTCAGGTGATTGATACTATCGTCGAGTGGATTGATGATAACCTGCATCAACCGCTGCGTATTGATGATATCGCTCGCCATGCCGGGTATTCGAAATGGCATCTGCAACGGCTGTTTTTACAGTACAAAGGGGAGAGCCTGGGGCGCTATATTCGCGAAAGGAAGCTGCTGCTGGCCGCCCGCGATCTGCGCGACACCGATCAGCGGGTCTACGATATCTGCCTCAAGTATGGCTTTGATTCGCAACAGACCTTTACCCGCGTCTTTACCCGGACCTTCAATCAGCCGCCGGGCGCCTACCGCAAAGAGAACCACAGTCGCGCCCACTGA	CardRes_01568	114	2.8e-60	CardRes_01568	114	7.51e-58	CardRes_01568	ramA	General Bacterial Porin with reduced permeability to beta-lactams; resistance-nodulation-cell division (RND) antibiotic efflux pump	General Bacterial Porin; RND efflux pump	regulator of efflux pumps	66
agccactgca_agagggaaac	GAATTAAGCGGGTCATTACGCCGCTGGGGGTCGGATCGCATCTGCGCTACTGGGGAATGGACGGGGCGCTGATTACCGAAGCGGACTGGCAGCAGGCGGTACCGGCCAGCGACGAGCTCACCGTCCACGTGCTGCCGGCGCGGCACTTTTCCGGCCGTGGGCTGAAGCGTAACCAGACGCTGTGGGCCAGTTTTCTGTTCGTTACCCCGCAGCAAAAGATTTATTACAGCGGCGACAGCGGGTATGGGCCGCACTTTAAAGCGATAGGCGATGAGTTCGGTCCGGTCGATCTGGCGATCATGGAGAACGGGCAGTATGACCAGGACTGGAAATATATCCACATGATGCCGGATGAAACGGCTCAGGCTGCCGACGATCTGCGCGCTCGCGCGGTGCTGC…	1359	153	Upstream	23	Shigella	clinical	OMA	new	Tetracycline	1	agccactgca_agagggaaac_2	ATGACGATTTCCGCTCAGGTGATTGATACTATCGTCGAGTGGATTGATGATAACCTGCATCAACCGCTGCGTATTGATGATATCGCTCGCCATGCCGGGTATTCGAAATGGCATCTGCAACGGCTGTTTTTACAGTACAAAGGGGAGAGCCTGGGGCGCTATATTCGCGAAAGGAAGCTGCTGCTGGCCGCCCGCGATCTGCGCGACACCGATCAGCGGGTCTACGATATCTGCCTCAAGTATGGCTTTGATTCGCAACAGACCTTTACCCGCGTCTTTACCCGGACCTTCAATCAGCCGCCGGGCGCCTACCGCAAAGAGAACCACAGTCGCGCCCACTGA	CardRes_01568	114	2.8e-60	CardRes_01568	114	7.51e-58	CardRes_01568	ramA	General Bacterial Porin with reduced permeability to beta-lactams; resistance-nodulation-cell division (RND) antibiotic efflux pump	General Bacterial Porin; RND efflux pump	regulator of efflux pumps	66
agccgcttga_gagtcgtctc	GAATTCATAATGTTGACTTATGATTGCCTGGGCAATAGTATCACTCGCAACTAAATCATTGCCTGGGCAACCATCATGAAAAGTACCAGCGACCTGTTCAACGAGATGATCCCGCTGGGCCGCTTGATCCAGATGGTTAACCAAAAAAAGATCGCCTGCTCAACGACTACCTCTCACCCATGGATATTACCGCGACCCAGTTTCGGGTGCTCTGTTCCATTCGTTGCGAGGTATGTATTACCCCCGTTGAGCTGAAAACCGTGCTTTCCGTCGACCCGGGCGCGATGACGCGTATGCTCGACCGCCTGGCGTGTAAAGGCTGGATTGAACGGTTACCCAACCCCGCTGACAAGCGCGGTGTGCTGGTGCAGTTGACGCCAGACGGCGCAGCCCTTTGCG…	2159	25	Upstream	13	Ecoli	clinical	FOX	old	Cephalosporin	1	agccgcttga_gagtcgtctc_2	ATGTCCAGACGTAATAATGACGCCATCACTATCCATAGTATTTTGTCGTGGATCGAGGATAACCTGGAATCGCCCCTGTCGCTGGAAAAAGTGTCTGAGCGCTCAGGTTACTCCAAGTGGCACCTGCAACGTATGTTTAAGAAAGAGACCGGCCATTCCCTCGGCCAGTACATCCGCAGCCGTAAGCTGACGGAGATTGCGCAAAAGCTCAAGCAGAGCAATGAGCCAATCCTGTACCTGGCGGAACGCTACGGTTTCGAATCGCAGCAGACCCTGACGCGAACGTTTAAAAACTATTTCGATGTTCCGCCCCACAAATATCGCATAACGAATGTACCTGGCGAATCCCGCTATCTGCATCCGCTAAATAACTGTTGTTAA	CardRes_01811	124	3.2e-65	CardRes_01811	124	3.98e-78	CardRes_01811	marA	General Bacterial Porin with reduced permeability to beta-lactams; resistance-nodulation-cell division (RND) antibiotic efflux pump	General Bacterial Porin; RND efflux pump	regulator of efflux pumps	109
agccgcttga_gagtcgtctc	GAATTCATAATGTTGACTTATGATTGCCTGGGCAATAGTATCACTCGCAACTAAATCATTGCCTGGGCAACCATCATGAAAAGTACCAGCGACCTGTTCAACGAGATGATCCCGCTGGGCCGCTTGATCCAGATGGTTAACCAAAAAAAGATCGCCTGCTCAACGACTACCTCTCACCCATGGATATTACCGCGACCCAGTTTCGGGTGCTCTGTTCCATTCGTTGCGAGGTATGTATTACCCCCGTTGAGCTGAAAACCGTGCTTTCCGTCGACCCGGGCGCGATGACGCGTATGCTCGACCGCCTGGCGTGTAAAGGCTGGATTGAACGGTTACCCAACCCCGCTGACAAGCGCGGTGTGCTGGTGCAGTTGACGCCAGACGGCGCAGCCCTTTGCG…	2159	25	Upstream	19	Klebsiella	clinical	DOX	old	Tetracycline	1	agccgcttga_gagtcgtctc_2	ATGTCCAGACGTAATAATGACGCCATCACTATCCATAGTATTTTGTCGTGGATCGAGGATAACCTGGAATCGCCCCTGTCGCTGGAAAAAGTGTCTGAGCGCTCAGGTTACTCCAAGTGGCACCTGCAACGTATGTTTAAGAAAGAGACCGGCCATTCCCTCGGCCAGTACATCCGCAGCCGTAAGCTGACGGAGATTGCGCAAAAGCTCAAGCAGAGCAATGAGCCAATCCTGTACCTGGCGGAACGCTACGGTTTCGAATCGCAGCAGACCCTGACGCGAACGTTTAAAAACTATTTCGATGTTCCGCCCCACAAATATCGCATAACGAATGTACCTGGCGAATCCCGCTATCTGCATCCGCTAAATAACTGTTGTTAA	CardRes_01811	124	3.2e-65	CardRes_01811	124	3.98e-78	CardRes_01811	marA	General Bacterial Porin with reduced permeability to beta-lactams; resistance-nodulation-cell division (RND) antibiotic efflux pump	General Bacterial Porin; RND efflux pump	regulator of efflux pumps	109
agcgcatgct_ccggagatcg	GAATTGCTGACGCAAAAAAGGCGTCAGCTTGTCAGATTCAGCAGCGTCAGCAAACTGCGTCCTCTGACTGAAATGCTATTTTGATTTTTGATGCCGATTTTGATTTGGCTCCCTGTTTATTTTCTGACAAGCAGCGTAAACTCCGCGTCTCTTCACATTATTGATATCAAAACATGCACAACACCCCCGTAGCCGCCACACCCAAGGCGTTTGATTTAACGTCTTCGGCGTTCCTGCTTGTCGCATTTCTGACGGGTATCGCCGGTGCGTTGCAGACGCCAACGCTCAGCCTTTTTCTGACGGATGAAGTCCATGCCCGTCCCGGCATGGTCGGGTTCTTTTTTACCGGTAGCGCCGTGATCGGCATTTTGGTGAGTCAGTTTCTGGCTGGACGTTCAG…	1514	30	Upstream	65	Salmonella	clinical	DEL	new	Fluoroquinolone	1	agcgcatgct_ccggagatcg_2		No match	-	NA	CardRes_02121	217	0.17	CardRes_02121	hp1181	major facilitator superfamily (MFS) antibiotic efflux pump	MFS efflux pump	antibiotic efflux	227
agcgctggct_aactggaaac	GTTACAGGGGAATTGCCCAATATTATGCACCCGGTCGCGAAGCTGAGCACCGCATTAGCCGCTGCATTGATGCTGAGCGGGTGCATGCCCGGTGAAATCCGCCCGACGATTGGCCAGCAAATGGAAACTGGCGACCAACGGTTTGGCGATCTGGTTTTCCGCCAGCTCGCACCGAATGTCTGGCAGCACACTTCCTATCTCGACATGCCGGGTTTCGGGGCAGTCGCTTCCAACGGTTTGATCGTCAGGGATGGCGGCCGCGTGCTGGTGGTCGATACCGCCTGGACCGATGACCAGACCGCCCAGATCCTCAACTGGATCAAGCAGGAGATCAACCTGCCGGTCGCGCTGGCGGTGGTGACTCACGCGCATCAGGACAAGATGGGCGGTATGGACGCG…	1002	100	Upstream	36	Klebsiella	clinical	CEF	new	Cephalosporin	1	agcgctggct_aactggaaac_1	GTTACAGGGGAATTGCCCAATATTATGCACCCGGTCGCGAAGCTGAGCACCGCATTAGCCGCTGCATTGATGCTGAGCGGGTGCATGCCCGGTGAAATCCGCCCGACGATTGGCCAGCAAATGGAAACTGGCGACCAACGGTTTGGCGATCTGGTTTTCCGCCAGCTCGCACCGAATGTCTGGCAGCACACTTCCTATCTCGACATGCCGGGTTTCGGGGCAGTCGCTTCCAACGGTTTGATCGTCAGGGATGGCGGCCGCGTGCTGGTGGTCGATACCGCCTGGACCGATGACCAGACCGCCCAGATCCTCAACTGGATCAAGCAGGAGATCAACCTGCCGGTCGCGCTGGCGGTGGTGACTCACGCGCATCAGGACAAGATGGGCGGTATGGACGCG…	CardRes_00733	270	7.8e-154	CardRes_00005	270	1.49e-179	CardRes_00733	NDM-1	NDM beta-lactamase	Beta-lactamase	antibiotic inactivation	217
agcgctggct_aactggaaac	GTTACAGGGGAATTGCCCAATATTATGCACCCGGTCGCGAAGCTGAGCACCGCATTAGCCGCTGCATTGATGCTGAGCGGGTGCATGCCCGGTGAAATCCGCCCGACGATTGGCCAGCAAATGGAAACTGGCGACCAACGGTTTGGCGATCTGGTTTTCCGCCAGCTCGCACCGAATGTCTGGCAGCACACTTCCTATCTCGACATGCCGGGTTTCGGGGCAGTCGCTTCCAACGGTTTGATCGTCAGGGATGGCGGCCGCGTGCTGGTGGTCGATACCGCCTGGACCGATGACCAGACCGCCCAGATCCTCAACTGGATCAAGCAGGAGATCAACCTGCCGGTCGCGCTGGCGGTGGTGACTCACGCGCATCAGGACAAGATGGGCGGTATGGACGCG…	1002	100	Upstream	19	Klebsiella	clinical	CFD	old	Cephalosporin	1, 2	agcgctggct_aactggaaac_1	GTTACAGGGGAATTGCCCAATATTATGCACCCGGTCGCGAAGCTGAGCACCGCATTAGCCGCTGCATTGATGCTGAGCGGGTGCATGCCCGGTGAAATCCGCCCGACGATTGGCCAGCAAATGGAAACTGGCGACCAACGGTTTGGCGATCTGGTTTTCCGCCAGCTCGCACCGAATGTCTGGCAGCACACTTCCTATCTCGACATGCCGGGTTTCGGGGCAGTCGCTTCCAACGGTTTGATCGTCAGGGATGGCGGCCGCGTGCTGGTGGTCGATACCGCCTGGACCGATGACCAGACCGCCCAGATCCTCAACTGGATCAAGCAGGAGATCAACCTGCCGGTCGCGCTGGCGGTGGTGACTCACGCGCATCAGGACAAGATGGGCGGTATGGACGCG…	CardRes_00733	270	7.8e-154	CardRes_00005	270	1.49e-179	CardRes_00733	NDM-1	NDM beta-lactamase	Beta-lactamase	antibiotic inactivation	217
agctcccgga_cactgaaaga	GAATTGTTAGGTGGCGGTACTTGGGTCGATATCAAAGTGCATCACTTCTTCCCGTATGCCCAACTTTGTATAGAGAGCCACTGCGGGATCGTCACCGTAATCTGCTTGCACGTAGATCACATAAGCACCAAGCGCGTTGGCCTCATGCTTGAGGAGATTGATGAGCGCGGTGGCAATGCCTTGCCTCCGGTGCTCGCCGGAGACTGCGAGATCATAGATATAGATCTCACTACGCGCCTGCTCAAACTTTGGCAGAACGTAAGCCGCGAGAGCGCCAACAACCGCTTCTTGGTCGAAGGCAGCAAGCGCGATGAATGTCTTACTACGGAGCAAGTTCCCGAGGTAATCGGAGTCCGGCTGATGTTGGGAGTAGGTGGCTACGTCTCCGAACTCACGACC…	2162	28	Upstream	11	Ecoli	clinical	GEN	old	Aminoglycoside	1	agctcccgga_cactgaaaga_1	ATGTTACGCAGCAGCAACGATGTTACGCAGCAGGGCAGTCGCCCTAAAACAAAGTTAGGTGGCTCAAGTATGGGCATCATTCGCACATGTAGGCTCGGCCCTGACCAAGTCAAATCCATGAGGGCTGCTCTTGATCTTTTCGGTCGTGAGTTCGGAGACGTAGCCACCTACTCCCAACATCAGCCGGACTCCGATTACCTCGGGAACTTGCTCCGTAGTAAGACATTCATCGCGCTTGCTGCCTTCGACCAAGAAGCGGTTGTTGGCGCTCTCGCGGCTTACGTTCTGCCAAAGTTTGAGCAGGCGCGTAGTGAGATCTATATCTATGATCTCGCAGTCTCCGGCGAGCACCGGAGGCAAGGCATTGCCACCGCGCTCATCAATCTCCTCAAGCATGAG…	CardRes_02772	178	1.5e-97	CardRes_02772	178	1.12e-122	CardRes_02772	AAC(3)-Ia	AAC(3)	Aminoglycoside acetyltransferase	antibiotic inactivation	82
agctgtacat_taaagacaga	GAATTGCCCAATATTATGCACCCGGTCGCGAAGCTGAGCACCGCATTAGCCGCTGCATTGATGCTGAGCGGGTGCATGCCCGGTGAAATCCGCCCGACGATTGGCCAGCAAATGGAAACTGGCGACCAACGGTTTGGCGATCTGGTTTTCCGCCAGCTCGCACCGAATGTCTGGCAGCACACTTCCTATCTCGACATGCCGGGTTTCGGGGCAGTCGCTTCCAACGGTTTGATCGTCAGGGATGGCGGCCGCGTGCTGGTGGTCGATACCGCCTGGACCGATGACCAGACCGCCCAGATCCTCAACTGGATCAAGCAGGAGATCAACCTGCCGGTCGCGCTGGCGGTGGTGACTCACGCGCATCAGGACAAGATGGGCGGTATGGACGCGCTGCATGCG…	2127	21	Upstream	9	Ecoli	clinical	CEF	new	Cephalosporin	1	agctgtacat_taaagacaga_1	GAATTGCCCAATATTATGCACCCGGTCGCGAAGCTGAGCACCGCATTAGCCGCTGCATTGATGCTGAGCGGGTGCATGCCCGGTGAAATCCGCCCGACGATTGGCCAGCAAATGGAAACTGGCGACCAACGGTTTGGCGATCTGGTTTTCCGCCAGCTCGCACCGAATGTCTGGCAGCACACTTCCTATCTCGACATGCCGGGTTTCGGGGCAGTCGCTTCCAACGGTTTGATCGTCAGGGATGGCGGCCGCGTGCTGGTGGTCGATACCGCCTGGACCGATGACCAGACCGCCCAGATCCTCAACTGGATCAAGCAGGAGATCAACCTGCCGGTCGCGCTGGCGGTGGTGACTCACGCGCATCAGGACAAGATGGGCGGTATGGACGCGCTGCATGCG…	CardRes_00733	270	7.7e-154	CardRes_00005	270	2.34e-173	CardRes_00733	NDM-1	NDM beta-lactamase	Beta-lactamase	antibiotic inactivation	217
agctgtacat_taaagacaga	GAATTGCCCAATATTATGCACCCGGTCGCGAAGCTGAGCACCGCATTAGCCGCTGCATTGATGCTGAGCGGGTGCATGCCCGGTGAAATCCGCCCGACGATTGGCCAGCAAATGGAAACTGGCGACCAACGGTTTGGCGATCTGGTTTTCCGCCAGCTCGCACCGAATGTCTGGCAGCACACTTCCTATCTCGACATGCCGGGTTTCGGGGCAGTCGCTTCCAACGGTTTGATCGTCAGGGATGGCGGCCGCGTGCTGGTGGTCGATACCGCCTGGACCGATGACCAGACCGCCCAGATCCTCAACTGGATCAAGCAGGAGATCAACCTGCCGGTCGCGCTGGCGGTGGTGACTCACGCGCATCAGGACAAGATGGGCGGTATGGACGCGCTGCATGCG…	2127	21	Upstream	9	Klebsiella	clinical	CEF	new	Cephalosporin	1	agctgtacat_taaagacaga_1	GAATTGCCCAATATTATGCACCCGGTCGCGAAGCTGAGCACCGCATTAGCCGCTGCATTGATGCTGAGCGGGTGCATGCCCGGTGAAATCCGCCCGACGATTGGCCAGCAAATGGAAACTGGCGACCAACGGTTTGGCGATCTGGTTTTCCGCCAGCTCGCACCGAATGTCTGGCAGCACACTTCCTATCTCGACATGCCGGGTTTCGGGGCAGTCGCTTCCAACGGTTTGATCGTCAGGGATGGCGGCCGCGTGCTGGTGGTCGATACCGCCTGGACCGATGACCAGACCGCCCAGATCCTCAACTGGATCAAGCAGGAGATCAACCTGCCGGTCGCGCTGGCGGTGGTGACTCACGCGCATCAGGACAAGATGGGCGGTATGGACGCGCTGCATGCG…	CardRes_00733	270	7.7e-154	CardRes_00005	270	2.34e-173	CardRes_00733	NDM-1	NDM beta-lactamase	Beta-lactamase	antibiotic inactivation	217
aggaagatta_acgaatagga	GAATTCCGATCTCTCGCGGCGCTTCGTGCATAGAACTTCTGACCGTTCCCGGTCAGAAGTTCTATGCACACACGGCGGCCAGCCCAGTGAACTGGTGCAGTCGCCTTCTGAAAACGACAGCGGCAGCCTGTCGCGTAACTTAGGACTTGTGCGACATGTCGTTTTCAGAAGACGGCTGCACTGAACGTCAGAAGCCGACTGCACTATAGCAGCGGAGGGGTTGGATCCATCAGGCAACGACGGGCTGCTGCCGGCCATCAGCGGACGCAGGGAGGACTTTCCGCAACCGGCCGTTCGATGCGGCACCGATGGCCTTCGCGCAGGGGTAGTGAATCCGCCAGGATTGACTTGCGCTGCCCTACCTCTCACTAGTGAGGGGCGGCAGCGCATCAAGCGGTG…	3134	509	Upstream	9	Ecoli	clinical	CEF	new	Cephalosporin	1	aggaagatta_acgaatagga_2	ATGTTAAAAGTTATTAGTAGTTTATTGGTCTACATGACCGCGTCTGTCATGGCTGTCGCAAGTCCGTTAGCCCATTCCGGGGAGCCGAGTGGTGAGTATCCGACAGTCAACGAAATTCCGGTCGGAGAGGTCCGACTTTACCAGATTGCCGATGGTGTTTGGTCGCATATCGCAACGCAGTCGTTTGATGGCGCGGTCTACCCGTCCAATGGTCTCATTGTCCGTGATGGTGATGAGTTGCTTTTGATTGATACAGCGTGGGGTGCGAAAAACACAGCGGCACTTCTCGCGGAGATTGAAAAGCAAATTGGACTTCCCGTAACGCGTGCAGTCTCCACGCACTTTCATGACGACCGCGTCGGCGGCGTTGATGTCCTTCGGGCGGCTGGGGTGGCAACG…	CardRes_01139	267	2.1e-151	CardRes_01139	267	3.05e-175	CardRes_01139	VIM-1	VIM beta-lactamase	Beta-lactamase	antibiotic inactivation	10
aggaagatta_acgaatagga	GAATTCCGATCTCTCGCGGCGCTTCGTGCATAGAACTTCTGACCGTTCCCGGTCAGAAGTTCTATGCACACACGGCGGCCAGCCCAGTGAACTGGTGCAGTCGCCTTCTGAAAACGACAGCGGCAGCCTGTCGCGTAACTTAGGACTTGTGCGACATGTCGTTTTCAGAAGACGGCTGCACTGAACGTCAGAAGCCGACTGCACTATAGCAGCGGAGGGGTTGGATCCATCAGGCAACGACGGGCTGCTGCCGGCCATCAGCGGACGCAGGGAGGACTTTCCGCAACCGGCCGTTCGATGCGGCACCGATGGCCTTCGCGCAGGGGTAGTGAATCCGCCAGGATTGACTTGCGCTGCCCTACCTCTCACTAGTGAGGGGCGGCAGCGCATCAAGCGGTG…	3134	509	Upstream	30	Ecoli	clinical	FOX	old	Cephalosporin	1	aggaagatta_acgaatagga_2	ATGTTAAAAGTTATTAGTAGTTTATTGGTCTACATGACCGCGTCTGTCATGGCTGTCGCAAGTCCGTTAGCCCATTCCGGGGAGCCGAGTGGTGAGTATCCGACAGTCAACGAAATTCCGGTCGGAGAGGTCCGACTTTACCAGATTGCCGATGGTGTTTGGTCGCATATCGCAACGCAGTCGTTTGATGGCGCGGTCTACCCGTCCAATGGTCTCATTGTCCGTGATGGTGATGAGTTGCTTTTGATTGATACAGCGTGGGGTGCGAAAAACACAGCGGCACTTCTCGCGGAGATTGAAAAGCAAATTGGACTTCCCGTAACGCGTGCAGTCTCCACGCACTTTCATGACGACCGCGTCGGCGGCGTTGATGTCCTTCGGGCGGCTGGGGTGGCAACG…	CardRes_01139	267	2.1e-151	CardRes_01139	267	3.05e-175	CardRes_01139	VIM-1	VIM beta-lactamase	Beta-lactamase	antibiotic inactivation	10
aggaagatta_acgaatagga	GAATTCCGATCTCTCGCGGCGCTTCGTGCATAGAACTTCTGACCGTTCCCGGTCAGAAGTTCTATGCACACACGGCGGCCAGCCCAGTGAACTGGTGCAGTCGCCTTCTGAAAACGACAGCGGCAGCCTGTCGCGTAACTTAGGACTTGTGCGACATGTCGTTTTCAGAAGACGGCTGCACTGAACGTCAGAAGCCGACTGCACTATAGCAGCGGAGGGGTTGGATCCATCAGGCAACGACGGGCTGCTGCCGGCCATCAGCGGACGCAGGGAGGACTTTCCGCAACCGGCCGTTCGATGCGGCACCGATGGCCTTCGCGCAGGGGTAGTGAATCCGCCAGGATTGACTTGCGCTGCCCTACCTCTCACTAGTGAGGGGCGGCAGCGCATCAAGCGGTG…	3134	509	Upstream	121	Ecoli	clinical	MER	old	Carbapenem	1	aggaagatta_acgaatagga_2	ATGTTAAAAGTTATTAGTAGTTTATTGGTCTACATGACCGCGTCTGTCATGGCTGTCGCAAGTCCGTTAGCCCATTCCGGGGAGCCGAGTGGTGAGTATCCGACAGTCAACGAAATTCCGGTCGGAGAGGTCCGACTTTACCAGATTGCCGATGGTGTTTGGTCGCATATCGCAACGCAGTCGTTTGATGGCGCGGTCTACCCGTCCAATGGTCTCATTGTCCGTGATGGTGATGAGTTGCTTTTGATTGATACAGCGTGGGGTGCGAAAAACACAGCGGCACTTCTCGCGGAGATTGAAAAGCAAATTGGACTTCCCGTAACGCGTGCAGTCTCCACGCACTTTCATGACGACCGCGTCGGCGGCGTTGATGTCCTTCGGGCGGCTGGGGTGGCAACG…	CardRes_01139	267	2.1e-151	CardRes_01139	267	3.05e-175	CardRes_01139	VIM-1	VIM beta-lactamase	Beta-lactamase	antibiotic inactivation	10
aggaagatta_acgaatagga	GAATTCCGATCTCTCGCGGCGCTTCGTGCATAGAACTTCTGACCGTTCCCGGTCAGAAGTTCTATGCACACACGGCGGCCAGCCCAGTGAACTGGTGCAGTCGCCTTCTGAAAACGACAGCGGCAGCCTGTCGCGTAACTTAGGACTTGTGCGACATGTCGTTTTCAGAAGACGGCTGCACTGAACGTCAGAAGCCGACTGCACTATAGCAGCGGAGGGGTTGGATCCATCAGGCAACGACGGGCTGCTGCCGGCCATCAGCGGACGCAGGGAGGACTTTCCGCAACCGGCCGTTCGATGCGGCACCGATGGCCTTCGCGCAGGGGTAGTGAATCCGCCAGGATTGACTTGCGCTGCCCTACCTCTCACTAGTGAGGGGCGGCAGCGCATCAAGCGGTG…	3134	509	Upstream	107	Ecoli	soil	SUL	new	Carbapenem	1	aggaagatta_acgaatagga_2	ATGTTAAAAGTTATTAGTAGTTTATTGGTCTACATGACCGCGTCTGTCATGGCTGTCGCAAGTCCGTTAGCCCATTCCGGGGAGCCGAGTGGTGAGTATCCGACAGTCAACGAAATTCCGGTCGGAGAGGTCCGACTTTACCAGATTGCCGATGGTGTTTGGTCGCATATCGCAACGCAGTCGTTTGATGGCGCGGTCTACCCGTCCAATGGTCTCATTGTCCGTGATGGTGATGAGTTGCTTTTGATTGATACAGCGTGGGGTGCGAAAAACACAGCGGCACTTCTCGCGGAGATTGAAAAGCAAATTGGACTTCCCGTAACGCGTGCAGTCTCCACGCACTTTCATGACGACCGCGTCGGCGGCGTTGATGTCCTTCGGGCGGCTGGGGTGGCAACG…	CardRes_01139	267	2.1e-151	CardRes_01139	267	3.05e-175	CardRes_01139	VIM-1	VIM beta-lactamase	Beta-lactamase	antibiotic inactivation	10
aggaagatta_acgaatagga	GAATTCCGATCTCTCGCGGCGCTTCGTGCATAGAACTTCTGACCGTTCCCGGTCAGAAGTTCTATGCACACACGGCGGCCAGCCCAGTGAACTGGTGCAGTCGCCTTCTGAAAACGACAGCGGCAGCCTGTCGCGTAACTTAGGACTTGTGCGACATGTCGTTTTCAGAAGACGGCTGCACTGAACGTCAGAAGCCGACTGCACTATAGCAGCGGAGGGGTTGGATCCATCAGGCAACGACGGGCTGCTGCCGGCCATCAGCGGACGCAGGGAGGACTTTCCGCAACCGGCCGTTCGATGCGGCACCGATGGCCTTCGCGCAGGGGTAGTGAATCCGCCAGGATTGACTTGCGCTGCCCTACCTCTCACTAGTGAGGGGCGGCAGCGCATCAAGCGGTG…	3134	509	Upstream	40	Salmonella	clinical	CEF	new	Cephalosporin	1	aggaagatta_acgaatagga_2	ATGTTAAAAGTTATTAGTAGTTTATTGGTCTACATGACCGCGTCTGTCATGGCTGTCGCAAGTCCGTTAGCCCATTCCGGGGAGCCGAGTGGTGAGTATCCGACAGTCAACGAAATTCCGGTCGGAGAGGTCCGACTTTACCAGATTGCCGATGGTGTTTGGTCGCATATCGCAACGCAGTCGTTTGATGGCGCGGTCTACCCGTCCAATGGTCTCATTGTCCGTGATGGTGATGAGTTGCTTTTGATTGATACAGCGTGGGGTGCGAAAAACACAGCGGCACTTCTCGCGGAGATTGAAAAGCAAATTGGACTTCCCGTAACGCGTGCAGTCTCCACGCACTTTCATGACGACCGCGTCGGCGGCGTTGATGTCCTTCGGGCGGCTGGGGTGGCAACG…	CardRes_01139	267	2.1e-151	CardRes_01139	267	3.05e-175	CardRes_01139	VIM-1	VIM beta-lactamase	Beta-lactamase	antibiotic inactivation	10
aggaagatta_acgaatagga	GAATTCCGATCTCTCGCGGCGCTTCGTGCATAGAACTTCTGACCGTTCCCGGTCAGAAGTTCTATGCACACACGGCGGCCAGCCCAGTGAACTGGTGCAGTCGCCTTCTGAAAACGACAGCGGCAGCCTGTCGCGTAACTTAGGACTTGTGCGACATGTCGTTTTCAGAAGACGGCTGCACTGAACGTCAGAAGCCGACTGCACTATAGCAGCGGAGGGGTTGGATCCATCAGGCAACGACGGGCTGCTGCCGGCCATCAGCGGACGCAGGGAGGACTTTCCGCAACCGGCCGTTCGATGCGGCACCGATGGCCTTCGCGCAGGGGTAGTGAATCCGCCAGGATTGACTTGCGCTGCCCTACCTCTCACTAGTGAGGGGCGGCAGCGCATCAAGCGGTG…	3134	509	Upstream	59	Salmonella	clinical	CFD	old	Cephalosporin	1	aggaagatta_acgaatagga_2	ATGTTAAAAGTTATTAGTAGTTTATTGGTCTACATGACCGCGTCTGTCATGGCTGTCGCAAGTCCGTTAGCCCATTCCGGGGAGCCGAGTGGTGAGTATCCGACAGTCAACGAAATTCCGGTCGGAGAGGTCCGACTTTACCAGATTGCCGATGGTGTTTGGTCGCATATCGCAACGCAGTCGTTTGATGGCGCGGTCTACCCGTCCAATGGTCTCATTGTCCGTGATGGTGATGAGTTGCTTTTGATTGATACAGCGTGGGGTGCGAAAAACACAGCGGCACTTCTCGCGGAGATTGAAAAGCAAATTGGACTTCCCGTAACGCGTGCAGTCTCCACGCACTTTCATGACGACCGCGTCGGCGGCGTTGATGTCCTTCGGGCGGCTGGGGTGGCAACG…	CardRes_01139	267	2.1e-151	CardRes_01139	267	3.05e-175	CardRes_01139	VIM-1	VIM beta-lactamase	Beta-lactamase	antibiotic inactivation	10
aggaagatta_acgaatagga	GAATTCCGATCTCTCGCGGCGCTTCGTGCATAGAACTTCTGACCGTTCCCGGTCAGAAGTTCTATGCACACACGGCGGCCAGCCCAGTGAACTGGTGCAGTCGCCTTCTGAAAACGACAGCGGCAGCCTGTCGCGTAACTTAGGACTTGTGCGACATGTCGTTTTCAGAAGACGGCTGCACTGAACGTCAGAAGCCGACTGCACTATAGCAGCGGAGGGGTTGGATCCATCAGGCAACGACGGGCTGCTGCCGGCCATCAGCGGACGCAGGGAGGACTTTCCGCAACCGGCCGTTCGATGCGGCACCGATGGCCTTCGCGCAGGGGTAGTGAATCCGCCAGGATTGACTTGCGCTGCCCTACCTCTCACTAGTGAGGGGCGGCAGCGCATCAAGCGGTG…	3134	509	Upstream	109	Salmonella	clinical	FOX	old	Cephalosporin	1	aggaagatta_acgaatagga_2	ATGTTAAAAGTTATTAGTAGTTTATTGGTCTACATGACCGCGTCTGTCATGGCTGTCGCAAGTCCGTTAGCCCATTCCGGGGAGCCGAGTGGTGAGTATCCGACAGTCAACGAAATTCCGGTCGGAGAGGTCCGACTTTACCAGATTGCCGATGGTGTTTGGTCGCATATCGCAACGCAGTCGTTTGATGGCGCGGTCTACCCGTCCAATGGTCTCATTGTCCGTGATGGTGATGAGTTGCTTTTGATTGATACAGCGTGGGGTGCGAAAAACACAGCGGCACTTCTCGCGGAGATTGAAAAGCAAATTGGACTTCCCGTAACGCGTGCAGTCTCCACGCACTTTCATGACGACCGCGTCGGCGGCGTTGATGTCCTTCGGGCGGCTGGGGTGGCAACG…	CardRes_01139	267	2.1e-151	CardRes_01139	267	3.05e-175	CardRes_01139	VIM-1	VIM beta-lactamase	Beta-lactamase	antibiotic inactivation	10
aggaagatta_acgaatagga	GAATTCCGATCTCTCGCGGCGCTTCGTGCATAGAACTTCTGACCGTTCCCGGTCAGAAGTTCTATGCACACACGGCGGCCAGCCCAGTGAACTGGTGCAGTCGCCTTCTGAAAACGACAGCGGCAGCCTGTCGCGTAACTTAGGACTTGTGCGACATGTCGTTTTCAGAAGACGGCTGCACTGAACGTCAGAAGCCGACTGCACTATAGCAGCGGAGGGGTTGGATCCATCAGGCAACGACGGGCTGCTGCCGGCCATCAGCGGACGCAGGGAGGACTTTCCGCAACCGGCCGTTCGATGCGGCACCGATGGCCTTCGCGCAGGGGTAGTGAATCCGCCAGGATTGACTTGCGCTGCCCTACCTCTCACTAGTGAGGGGCGGCAGCGCATCAAGCGGTG…	3134	509	Upstream	28	Salmonella	clinical	MER	old	Carbapenem	1	aggaagatta_acgaatagga_2	ATGTTAAAAGTTATTAGTAGTTTATTGGTCTACATGACCGCGTCTGTCATGGCTGTCGCAAGTCCGTTAGCCCATTCCGGGGAGCCGAGTGGTGAGTATCCGACAGTCAACGAAATTCCGGTCGGAGAGGTCCGACTTTACCAGATTGCCGATGGTGTTTGGTCGCATATCGCAACGCAGTCGTTTGATGGCGCGGTCTACCCGTCCAATGGTCTCATTGTCCGTGATGGTGATGAGTTGCTTTTGATTGATACAGCGTGGGGTGCGAAAAACACAGCGGCACTTCTCGCGGAGATTGAAAAGCAAATTGGACTTCCCGTAACGCGTGCAGTCTCCACGCACTTTCATGACGACCGCGTCGGCGGCGTTGATGTCCTTCGGGCGGCTGGGGTGGCAACG…	CardRes_01139	267	2.1e-151	CardRes_01139	267	3.05e-175	CardRes_01139	VIM-1	VIM beta-lactamase	Beta-lactamase	antibiotic inactivation	10
aggaagatta_acgaatagga	GAATTCCGATCTCTCGCGGCGCTTCGTGCATAGAACTTCTGACCGTTCCCGGTCAGAAGTTCTATGCACACACGGCGGCCAGCCCAGTGAACTGGTGCAGTCGCCTTCTGAAAACGACAGCGGCAGCCTGTCGCGTAACTTAGGACTTGTGCGACATGTCGTTTTCAGAAGACGGCTGCACTGAACGTCAGAAGCCGACTGCACTATAGCAGCGGAGGGGTTGGATCCATCAGGCAACGACGGGCTGCTGCCGGCCATCAGCGGACGCAGGGAGGACTTTCCGCAACCGGCCGTTCGATGCGGCACCGATGGCCTTCGCGCAGGGGTAGTGAATCCGCCAGGATTGACTTGCGCTGCCCTACCTCTCACTAGTGAGGGGCGGCAGCGCATCAAGCGGTG…	3134	509	Upstream	113	Salmonella	clinical	SUL	new	Carbapenem	1	aggaagatta_acgaatagga_2	ATGTTAAAAGTTATTAGTAGTTTATTGGTCTACATGACCGCGTCTGTCATGGCTGTCGCAAGTCCGTTAGCCCATTCCGGGGAGCCGAGTGGTGAGTATCCGACAGTCAACGAAATTCCGGTCGGAGAGGTCCGACTTTACCAGATTGCCGATGGTGTTTGGTCGCATATCGCAACGCAGTCGTTTGATGGCGCGGTCTACCCGTCCAATGGTCTCATTGTCCGTGATGGTGATGAGTTGCTTTTGATTGATACAGCGTGGGGTGCGAAAAACACAGCGGCACTTCTCGCGGAGATTGAAAAGCAAATTGGACTTCCCGTAACGCGTGCAGTCTCCACGCACTTTCATGACGACCGCGTCGGCGGCGTTGATGTCCTTCGGGCGGCTGGGGTGGCAACG…	CardRes_01139	267	2.1e-151	CardRes_01139	267	3.05e-175	CardRes_01139	VIM-1	VIM beta-lactamase	Beta-lactamase	antibiotic inactivation	10
aggctgtgga_tagcgcgtag	GAATTCATAATGTTGACTTATGATTGCCTGGGCAATAGTATCACTCGCAACTAAATCATTGCCTGGGCAACCATCATGAAAAGTACCAGCGACCTGTTCAACGAGATGATCCCGCTGGGCCGCTTGATCCAGATGGTTAACCAAAAAAAGATCGCCTGCTCAACGACTACCTCTCACCCATGGATATTACCGCGACCCAGTTTCGGGTGCTCTGTTCCATTCGTTGCGAGGTATGTATTACCCCCGTTGAGCTGAAAACCGTGCTTTCCGTCGACCCGGGCGCGATGACGCGTATGCTCGACCGCCTGGCGTGTAAAGGCTGGATTGAACGGTTACCCAACCCCGCTGACAAGCGCGGTGTGCTGGTGCAGTTGACGCCAGACGGCGCAGCCCTTTGCG…	2165	16	Upstream	44	Salmonella	clinical	MOX	old	Fluoroquinolone	1	aggctgtgga_tagcgcgtag_2	ATGTCCAGACGTAATAATGACGCCATCACTATCCATAGTATTTTGTCGTGGATCGAGGATAACCTGGAATCGCCCCTGTCGCTGGAAAAAGTGTCTGAGCGCTCAGGTTACTCCAAGTGGCACCTGCAACGTATGTTTAAGAAAGAGACCGGCCATTCCCTCGGCCAGTACATCCGCAGCCGTAAGCTGACGGAGATTGCGCAAAAGCTCAAGCAGAGCAATGAGCCAATCCTGTACCTGGCGGAACGCTACGGTTTCGAATCGCAGCAGACCCTGACGCGAACGTTTAAAAACTATTTCGATGTTCCGCCCCACAAATATCGCATAACGAATGTACCTGGCGAATCCCGCTATCTGCATCCGCTAAATAACTGTTGTTAA	CardRes_01811	124	3.2e-65	CardRes_01811	124	4.14e-78	CardRes_01811	marA	General Bacterial Porin with reduced permeability to beta-lactams; resistance-nodulation-cell division (RND) antibiotic efflux pump	General Bacterial Porin; RND efflux pump	regulator of efflux pumps	109
aggctgtgga_tagcgcgtag	GAATTCATAATGTTGACTTATGATTGCCTGGGCAATAGTATCACTCGCAACTAAATCATTGCCTGGGCAACCATCATGAAAAGTACCAGCGACCTGTTCAACGAGATGATCCCGCTGGGCCGCTTGATCCAGATGGTTAACCAAAAAAAGATCGCCTGCTCAACGACTACCTCTCACCCATGGATATTACCGCGACCCAGTTTCGGGTGCTCTGTTCCATTCGTTGCGAGGTATGTATTACCCCCGTTGAGCTGAAAACCGTGCTTTCCGTCGACCCGGGCGCGATGACGCGTATGCTCGACCGCCTGGCGTGTAAAGGCTGGATTGAACGGTTACCCAACCCCGCTGACAAGCGCGGTGTGCTGGTGCAGTTGACGCCAGACGGCGCAGCCCTTTGCG…	2165	16	Upstream	21	Salmonella	clinical	OMA	new	Tetracycline	1	aggctgtgga_tagcgcgtag_2	ATGTCCAGACGTAATAATGACGCCATCACTATCCATAGTATTTTGTCGTGGATCGAGGATAACCTGGAATCGCCCCTGTCGCTGGAAAAAGTGTCTGAGCGCTCAGGTTACTCCAAGTGGCACCTGCAACGTATGTTTAAGAAAGAGACCGGCCATTCCCTCGGCCAGTACATCCGCAGCCGTAAGCTGACGGAGATTGCGCAAAAGCTCAAGCAGAGCAATGAGCCAATCCTGTACCTGGCGGAACGCTACGGTTTCGAATCGCAGCAGACCCTGACGCGAACGTTTAAAAACTATTTCGATGTTCCGCCCCACAAATATCGCATAACGAATGTACCTGGCGAATCCCGCTATCTGCATCCGCTAAATAACTGTTGTTAA	CardRes_01811	124	3.2e-65	CardRes_01811	124	4.14e-78	CardRes_01811	marA	General Bacterial Porin with reduced permeability to beta-lactams; resistance-nodulation-cell division (RND) antibiotic efflux pump	General Bacterial Porin; RND efflux pump	regulator of efflux pumps	109
agtaaggatg_tggacgcagg	GTGTCAGGGAATTGCCCAATATTATGCACCCGGTCGCGAAGCTGAGCACCGCATTAGCCGCTGCATTGATGCTGAGCGGGTGCATGCCCGGTGAAATCCGCCCGACGATTGGCCAGCAAATGGAAACTGGCGACCAACGGTTTGGCGATCTGGTTTTCCGCCAGCTCGCACCGAATGTCTGGCAGCACACTTCCTATCTCGACATGCCGGGTTTCGGGGCAGTCGCTTCCAACGGTTTGATCGTCAGGGATGGCGGCCGCGTGCTGGTGGTCGATACCGCCTGGACCGATGACCAGACCGCCCAGATCCTCAACTGGATCAAGCAGGAGATCAACCTGCCGGTCGCGCTGGCGGTGGTGACTCACGCGCATCAGGACAAGATGGGCGGTATGGACGCGC…	1000	100	Upstream	11	Ecoli	clinical	CEF	new	Cephalosporin	1	agtaaggatg_tggacgcagg_1	GTCAGGGAATTGCCCAATATTATGCACCCGGTCGCGAAGCTGAGCACCGCATTAGCCGCTGCATTGATGCTGAGCGGGTGCATGCCCGGTGAAATCCGCCCGACGATTGGCCAGCAAATGGAAACTGGCGACCAACGGTTTGGCGATCTGGTTTTCCGCCAGCTCGCACCGAATGTCTGGCAGCACACTTCCTATCTCGACATGCCGGGTTTCGGGGCAGTCGCTTCCAACGGTTTGATCGTCAGGGATGGCGGCCGCGTGCTGGTGGTCGATACCGCCTGGACCGATGACCAGACCGCCCAGATCCTCAACTGGATCAAGCAGGAGATCAACCTGCCGGTCGCGCTGGCGGTGGTGACTCACGCGCATCAGGACAAGATGGGCGGTATGGACGCGCTG…	CardRes_00005	186	9.3e-93	CardRes_00005	186	5.72e-108	CardRes_00005	NDM-6	NDM beta-lactamase	Beta-lactamase	antibiotic inactivation	217
agtaaggatg_tggacgcagg	GTGTCAGGGAATTGCCCAATATTATGCACCCGGTCGCGAAGCTGAGCACCGCATTAGCCGCTGCATTGATGCTGAGCGGGTGCATGCCCGGTGAAATCCGCCCGACGATTGGCCAGCAAATGGAAACTGGCGACCAACGGTTTGGCGATCTGGTTTTCCGCCAGCTCGCACCGAATGTCTGGCAGCACACTTCCTATCTCGACATGCCGGGTTTCGGGGCAGTCGCTTCCAACGGTTTGATCGTCAGGGATGGCGGCCGCGTGCTGGTGGTCGATACCGCCTGGACCGATGACCAGACCGCCCAGATCCTCAACTGGATCAAGCAGGAGATCAACCTGCCGGTCGCGCTGGCGGTGGTGACTCACGCGCATCAGGACAAGATGGGCGGTATGGACGCGC…	1000	100	Upstream	34	Klebsiella	clinical	CEF	new	Cephalosporin	1	agtaaggatg_tggacgcagg_1	GTCAGGGAATTGCCCAATATTATGCACCCGGTCGCGAAGCTGAGCACCGCATTAGCCGCTGCATTGATGCTGAGCGGGTGCATGCCCGGTGAAATCCGCCCGACGATTGGCCAGCAAATGGAAACTGGCGACCAACGGTTTGGCGATCTGGTTTTCCGCCAGCTCGCACCGAATGTCTGGCAGCACACTTCCTATCTCGACATGCCGGGTTTCGGGGCAGTCGCTTCCAACGGTTTGATCGTCAGGGATGGCGGCCGCGTGCTGGTGGTCGATACCGCCTGGACCGATGACCAGACCGCCCAGATCCTCAACTGGATCAAGCAGGAGATCAACCTGCCGGTCGCGCTGGCGGTGGTGACTCACGCGCATCAGGACAAGATGGGCGGTATGGACGCGCTG…	CardRes_00005	186	9.3e-93	CardRes_00005	186	5.72e-108	CardRes_00005	NDM-6	NDM beta-lactamase	Beta-lactamase	antibiotic inactivation	217
agtaaggatg_tggacgcagg	GTGTCAGGGAATTGCCCAATATTATGCACCCGGTCGCGAAGCTGAGCACCGCATTAGCCGCTGCATTGATGCTGAGCGGGTGCATGCCCGGTGAAATCCGCCCGACGATTGGCCAGCAAATGGAAACTGGCGACCAACGGTTTGGCGATCTGGTTTTCCGCCAGCTCGCACCGAATGTCTGGCAGCACACTTCCTATCTCGACATGCCGGGTTTCGGGGCAGTCGCTTCCAACGGTTTGATCGTCAGGGATGGCGGCCGCGTGCTGGTGGTCGATACCGCCTGGACCGATGACCAGACCGCCCAGATCCTCAACTGGATCAAGCAGGAGATCAACCTGCCGGTCGCGCTGGCGGTGGTGACTCACGCGCATCAGGACAAGATGGGCGGTATGGACGCGC…	1000	100	Upstream	38	Klebsiella	clinical	SUL	new	Carbapenem	1	agtaaggatg_tggacgcagg_1	GTCAGGGAATTGCCCAATATTATGCACCCGGTCGCGAAGCTGAGCACCGCATTAGCCGCTGCATTGATGCTGAGCGGGTGCATGCCCGGTGAAATCCGCCCGACGATTGGCCAGCAAATGGAAACTGGCGACCAACGGTTTGGCGATCTGGTTTTCCGCCAGCTCGCACCGAATGTCTGGCAGCACACTTCCTATCTCGACATGCCGGGTTTCGGGGCAGTCGCTTCCAACGGTTTGATCGTCAGGGATGGCGGCCGCGTGCTGGTGGTCGATACCGCCTGGACCGATGACCAGACCGCCCAGATCCTCAACTGGATCAAGCAGGAGATCAACCTGCCGGTCGCGCTGGCGGTGGTGACTCACGCGCATCAGGACAAGATGGGCGGTATGGACGCGCTG…	CardRes_00005	186	9.3e-93	CardRes_00005	186	5.72e-108	CardRes_00005	NDM-6	NDM beta-lactamase	Beta-lactamase	antibiotic inactivation	217
agtaaggatg_tggacgcagg	GTGTCAGGGAATTGCCCAATATTATGCACCCGGTCGCGAAGCTGAGCACCGCATTAGCCGCTGCATTGATGCTGAGCGGGTGCATGCCCGGTGAAATCCGCCCGACGATTGGCCAGCAAATGGAAACTGGCGACCAACGGTTTGGCGATCTGGTTTTCCGCCAGCTCGCACCGAATGTCTGGCAGCACACTTCCTATCTCGACATGCCGGGTTTCGGGGCAGTCGCTTCCAACGGTTTGATCGTCAGGGATGGCGGCCGCGTGCTGGTGGTCGATACCGCCTGGACCGATGACCAGACCGCCCAGATCCTCAACTGGATCAAGCAGGAGATCAACCTGCCGGTCGCGCTGGCGGTGGTGACTCACGCGCATCAGGACAAGATGGGCGGTATGGACGCGC…	1000	100	Upstream	36	Salmonella	clinical	CEF	new	Cephalosporin	1	agtaaggatg_tggacgcagg_1	GTCAGGGAATTGCCCAATATTATGCACCCGGTCGCGAAGCTGAGCACCGCATTAGCCGCTGCATTGATGCTGAGCGGGTGCATGCCCGGTGAAATCCGCCCGACGATTGGCCAGCAAATGGAAACTGGCGACCAACGGTTTGGCGATCTGGTTTTCCGCCAGCTCGCACCGAATGTCTGGCAGCACACTTCCTATCTCGACATGCCGGGTTTCGGGGCAGTCGCTTCCAACGGTTTGATCGTCAGGGATGGCGGCCGCGTGCTGGTGGTCGATACCGCCTGGACCGATGACCAGACCGCCCAGATCCTCAACTGGATCAAGCAGGAGATCAACCTGCCGGTCGCGCTGGCGGTGGTGACTCACGCGCATCAGGACAAGATGGGCGGTATGGACGCGCTG…	CardRes_00005	186	9.3e-93	CardRes_00005	186	5.72e-108	CardRes_00005	NDM-6	NDM beta-lactamase	Beta-lactamase	antibiotic inactivation	217
agtaagtgtg_caggaacagt	GAATTCAGTTGCCATTCTTACAAGACATGACACGCATGCCGATCTGGTGGTCAAGGCGTTGAAGGCAGGGAAGCATGTGTTTGTGGAGAAACCGTTGGCAGTAGACAGTAGACAGTTGGCAGTTGTTAGTAAAGCACTTTCTACTCACCATTCACTACTCACCGTAGGTTTTAACCGCCGTTTCTCACCTCTTGCTAAACAACTTCACGATTCACTCCTCACGCGTCAAGAACCTCTCCATGCTCATTATCGTATCAACGCGGGCTTCATCCCAGCCAATCACTGGACTCAGGACGAAGCCATCGGCGGTGGACGCATCATTGGCGAAGCGTGTCATTTCATTGATGTGCTTACGTATCTTGTCGGTGCGCTGCCGGTGAAAGTGTCGGCGTATGCGTT…	1870	32	Upstream	42	Klebsiella	soil	GEN	old	Aminoglycoside	1	agtaagtgtg_caggaacagt_2	GTGCACATTGTGACCTTTGACGGAAGCGACGAAGGACTCAAACATCAAATGGCGCAACTGCTGGTGGATGCCTTCCGCGAACATTGGGCGGATGCGTGGGAAACGTTTGAGGATGGGTTGAAAGAAGTAGAAGAGATGTGCGAGGTGGAGCGTATTTGCCTTGTTGCAGTAGAGGATGGCAAGCTGCTCGGCATGATCGGTGGTATCCCTGAATATGATGGCAAGGTGTGGGAGTTGCATCCGTTGGCGGTGCAGCCGGGTTTGCAAGGTAAAGGCATTGGGCGCGCGTTGGTGCTGGCGTTTGAAGAACAGGTGCGGCAGCGCGGCGGCTTGACAATCTTGCTCGGTTCCGATGATCAGGATGATATGACGTCGCTTGCTGGAGTTGATCTGTATGAA…	CardRes_01783	183	3.9e-40	CardRes_01068	179	3.26e-46	CardRes_01783	AAC(6')-Iih	AAC(6')	Aminoglycoside acetyltransferase	antibiotic inactivation	25
agtatagcat_ggaaacgctg	GAATTAAGCGGGTCATTACGCCGCTGGGGGTCGGATCGCATCTGCGCTACTGGGGAATGGACGGGGCGCTGATTACCGAAGCGGACTGGCAGCAGGCGGTACCGGCCAGCGACGAGCTCACCGTCCACGTGCTGCCGGCGCGGCACTTTTCCGGCCGTGGGCTGAAGCGTAACCAGACGCTGTGGGCCAGTTTTCTGTTCGTTACCCCGCAGCAAAAGATTTATTACAGCGGCGACAGCGGGTATGGGCCGCACTTTAAAGCGATAGGCGATGAGTTCGGTCCGGTCGATCTGGCGATCATGGAGAACGGGCAGTATGACCAGGACTGGAAATATATCCACATGATGCCGGATGAAACGGCTCAGGCTGCCGACGATCTGCGCGCTCGCGCGGTGCTGC…	1357	40	Upstream	17	Shigella	clinical	ERA	new	Tetracycline	1	agtatagcat_ggaaacgctg_2	ATGGCATCTGCAACGGCTGTTTTTACAGTACAAAGGGAGAGCCTGGGGCGCTATATTCGCGAAAGGAAGCTGCTGCTGGCCGCCCGCGATCTGCGCGACACCGATCAGCGGGTCTACGATATCTGCCTCAAGTATGGCTTTGATTCGCAACAGACCTTTACCCGCGTCTTTACCCGGACCTTCAATCAGCCGCCGGGCGCCTACCGCAAAGAGAACCACAGTCGCGCCCACTGA	CardRes_01568	66	1.1e-31	CardRes_01568	52	1.45e-28	CardRes_01568	ramA	General Bacterial Porin with reduced permeability to beta-lactams; resistance-nodulation-cell division (RND) antibiotic efflux pump	General Bacterial Porin; RND efflux pump	regulator of efflux pumps	66
agtctgtcat_gcagctaaaa	GAATTCTCGTCGATCGCGGCTGGGACCGGCCGCTGGGCGAGACGCATTTTGACGATCCGCAGAATCAACAGCGGCGTCCTCGTCGGCTGACGCCGCGGGAGTGCGCCCGATTGATGGGCTTCGAATCGCCTCAGGGGGCGCGTTTCCGCATCCCGGTGTCGGATACCCAGGCCTATCGTCAGTTCGGCAACTCGGTGGTGGTTCCGGTCTTCGCCGCGGTGGCGAAGCTCCTGGCCCCGCGCATCGCTCAGGCGGTGGCGCGTCGCGAAGCGGATGATAACGATGGCGGATGTTCACGATAAAGCCACACGCAGTAAAAATATGCGAGCTATCGCCACGCGCGATACGGCGATCGAAAAGCGGATAGCGGCGCTGTTGACTCAGGCGGGATTCACCTTT…	2620	38	Upstream	16	Klebsiella	clinical	CFD	old	Cephalosporin	2	agtctgtcat_gcagctaaaa_5	ATGATATCGCTCGCCATGCCGGGTATTCGAAATGGCATCTGCAACGGCTGTTTTTACGATAAAGGGGAGAGCCTGGGGCGCTATATTCGCGAAAGGAAGCTGCTGCTGGCCGCCCGCGATCTGCGTGACACCGATCAGCGGGTCTACGATATCTGCCTGAAGTATGGCTTCGATTCGCAACAGACCTTTACCCGCGTCTTCACCCGGACCTTCAATCTGCCGCCGGGCGCCTACCGTAAAGAGAACCACAGTCGCGCCCACTGA	CardRes_01568	68	8.4e-33	CardRes_01568	57	2.07e-24	CardRes_01568	ramA	General Bacterial Porin with reduced permeability to beta-lactams; resistance-nodulation-cell division (RND) antibiotic efflux pump	General Bacterial Porin; RND efflux pump	regulator of efflux pumps	66
agtctgtcat_gcagctaaaa	GAATTCTCGTCGATCGCGGCTGGGACCGGCCGCTGGGCGAGACGCATTTTGACGATCCGCAGAATCAACAGCGGCGTCCTCGTCGGCTGACGCCGCGGGAGTGCGCCCGATTGATGGGCTTCGAATCGCCTCAGGGGGCGCGTTTCCGCATCCCGGTGTCGGATACCCAGGCCTATCGTCAGTTCGGCAACTCGGTGGTGGTTCCGGTCTTCGCCGCGGTGGCGAAGCTCCTGGCCCCGCGCATCGCTCAGGCGGTGGCGCGTCGCGAAGCGGATGATAACGATGGCGGATGTTCACGATAAAGCCACACGCAGTAAAAATATGCGAGCTATCGCCACGCGCGATACGGCGATCGAAAAGCGGATAGCGGCGCTGTTGACTCAGGCGGGATTCACCTTT…	2620	38	Upstream	10	Klebsiella	clinical	GEP	new	Fluoroquinolone	1	agtctgtcat_gcagctaaaa_5	ATGATATCGCTCGCCATGCCGGGTATTCGAAATGGCATCTGCAACGGCTGTTTTTACGATAAAGGGGAGAGCCTGGGGCGCTATATTCGCGAAAGGAAGCTGCTGCTGGCCGCCCGCGATCTGCGTGACACCGATCAGCGGGTCTACGATATCTGCCTGAAGTATGGCTTCGATTCGCAACAGACCTTTACCCGCGTCTTCACCCGGACCTTCAATCTGCCGCCGGGCGCCTACCGTAAAGAGAACCACAGTCGCGCCCACTGA	CardRes_01568	68	8.4e-33	CardRes_01568	57	2.07e-24	CardRes_01568	ramA	General Bacterial Porin with reduced permeability to beta-lactams; resistance-nodulation-cell division (RND) antibiotic efflux pump	General Bacterial Porin; RND efflux pump	regulator of efflux pumps	66
agttccccta_attaataaca	GAATTCATAATGTTGACTTATGATTGCCTGGGCAATAGTATCACTCGCAACTAAATCATTGCCTGGGCAACCATCATGAAAAGTACCAGCGACCTGTTCAACGAGATGATCCCGCTGGGCCGCTTGATCCAGATGGTTAACCAAAAAAGATCGCCTGCTCAACGACTACCTCTCACCCATGGATATTACCGCGACCCAGTTTCGGGTGCTCTGTTCCATTCGTTGCGAGGTATGTATTACCCCCGTTGAGCTGAAAACCGTGCTTTCCGTCGACCCGGGCGCGATGACGCGTATGCTCGACCGCCTGGCGTGTAAAGGCTGGATTGAACGGTTACCCAACCCCGCTGACAAGCGCGGTGTGCTGGTGCAGTTGACGCCAGACGGCGCAGCCCTTTGCGA…	2159	123	Upstream	11	Ecoli	clinical	DOX	old	Tetracycline	1	agttccccta_attaataaca_2	ATGTCCAGACGTAATAATGACGCCATCACTATCCATAGTATTTTGTCGTGGATCGAGGATAACCTGGAATCGCCCCTGTCGCTGGAAAAAGTGTCTGAGCGCTCAGGTTACTCCAAGTGGCACCTGCAACGTATGTTTAAGAAAGAGACCGGCCATTCCCTCGGCCAGTACATCCGCAGCCGTAAGCTGACGGAGATTGCGCAAAAGCTCAAGCAGAGCAATGAGCCAATCCTGTACCTGGCGGAACGCTACGGTTTCGAATCGCAGCAGACCCTGACGCGAACGTTTAAAAACTATTTCGATGTTCCGCCCCACAAATATCGCATAACGAATGTACCTGGCGAATCCCGCTATCTGCATCCGCTAAATAACTGTTGTTAA	CardRes_01811	124	3.2e-65	CardRes_01811	124	3.98e-78	CardRes_01811	marA	General Bacterial Porin with reduced permeability to beta-lactams; resistance-nodulation-cell division (RND) antibiotic efflux pump	General Bacterial Porin; RND efflux pump	regulator of efflux pumps	109
agttccccta_attaataaca	GAATTCATAATGTTGACTTATGATTGCCTGGGCAATAGTATCACTCGCAACTAAATCATTGCCTGGGCAACCATCATGAAAAGTACCAGCGACCTGTTCAACGAGATGATCCCGCTGGGCCGCTTGATCCAGATGGTTAACCAAAAAAGATCGCCTGCTCAACGACTACCTCTCACCCATGGATATTACCGCGACCCAGTTTCGGGTGCTCTGTTCCATTCGTTGCGAGGTATGTATTACCCCCGTTGAGCTGAAAACCGTGCTTTCCGTCGACCCGGGCGCGATGACGCGTATGCTCGACCGCCTGGCGTGTAAAGGCTGGATTGAACGGTTACCCAACCCCGCTGACAAGCGCGGTGTGCTGGTGCAGTTGACGCCAGACGGCGCAGCCCTTTGCGA…	2159	123	Upstream	14	Ecoli	clinical	FOX	old	Cephalosporin	1	agttccccta_attaataaca_2	ATGTCCAGACGTAATAATGACGCCATCACTATCCATAGTATTTTGTCGTGGATCGAGGATAACCTGGAATCGCCCCTGTCGCTGGAAAAAGTGTCTGAGCGCTCAGGTTACTCCAAGTGGCACCTGCAACGTATGTTTAAGAAAGAGACCGGCCATTCCCTCGGCCAGTACATCCGCAGCCGTAAGCTGACGGAGATTGCGCAAAAGCTCAAGCAGAGCAATGAGCCAATCCTGTACCTGGCGGAACGCTACGGTTTCGAATCGCAGCAGACCCTGACGCGAACGTTTAAAAACTATTTCGATGTTCCGCCCCACAAATATCGCATAACGAATGTACCTGGCGAATCCCGCTATCTGCATCCGCTAAATAACTGTTGTTAA	CardRes_01811	124	3.2e-65	CardRes_01811	124	3.98e-78	CardRes_01811	marA	General Bacterial Porin with reduced permeability to beta-lactams; resistance-nodulation-cell division (RND) antibiotic efflux pump	General Bacterial Porin; RND efflux pump	regulator of efflux pumps	109
agttccccta_attaataaca	GAATTCATAATGTTGACTTATGATTGCCTGGGCAATAGTATCACTCGCAACTAAATCATTGCCTGGGCAACCATCATGAAAAGTACCAGCGACCTGTTCAACGAGATGATCCCGCTGGGCCGCTTGATCCAGATGGTTAACCAAAAAAGATCGCCTGCTCAACGACTACCTCTCACCCATGGATATTACCGCGACCCAGTTTCGGGTGCTCTGTTCCATTCGTTGCGAGGTATGTATTACCCCCGTTGAGCTGAAAACCGTGCTTTCCGTCGACCCGGGCGCGATGACGCGTATGCTCGACCGCCTGGCGTGTAAAGGCTGGATTGAACGGTTACCCAACCCCGCTGACAAGCGCGGTGTGCTGGTGCAGTTGACGCCAGACGGCGCAGCCCTTTGCGA…	2159	123	Upstream	52	Ecoli	clinical	MOX	old	Fluoroquinolone	1	agttccccta_attaataaca_2	ATGTCCAGACGTAATAATGACGCCATCACTATCCATAGTATTTTGTCGTGGATCGAGGATAACCTGGAATCGCCCCTGTCGCTGGAAAAAGTGTCTGAGCGCTCAGGTTACTCCAAGTGGCACCTGCAACGTATGTTTAAGAAAGAGACCGGCCATTCCCTCGGCCAGTACATCCGCAGCCGTAAGCTGACGGAGATTGCGCAAAAGCTCAAGCAGAGCAATGAGCCAATCCTGTACCTGGCGGAACGCTACGGTTTCGAATCGCAGCAGACCCTGACGCGAACGTTTAAAAACTATTTCGATGTTCCGCCCCACAAATATCGCATAACGAATGTACCTGGCGAATCCCGCTATCTGCATCCGCTAAATAACTGTTGTTAA	CardRes_01811	124	3.2e-65	CardRes_01811	124	3.98e-78	CardRes_01811	marA	General Bacterial Porin with reduced permeability to beta-lactams; resistance-nodulation-cell division (RND) antibiotic efflux pump	General Bacterial Porin; RND efflux pump	regulator of efflux pumps	109
agttgattac_aaaaagtcaa	GAATTAAGCGGGTCATTACGCCGCTGGGGTCGGATCGCATCTGCGCTACTGGGGAATGGACGGGGCGCTGATTACCGAAGCGGACTGGCAGCAGGCGGTACCGGCCAGCGACGAGCTCACCGTCCACGTGCTGCCGGCGCGGCACTTTTCCGGCCGTGGGCTGAAGCGTAACCAGACGCTGTGGGCCAGTTTTCTGTTCGTTACCCCGCAGCAAAAGATTTATTACAGCGGCGACAGCGGGTATGGGCCGCACTTTAAAGCGATAGGCGATGAGTTCGGTCCGGTCGATCTGGCGATCATGGAGAACGGGCAGTATGACCAGGACTGGAAATATATCCACATGATGCCGGATGAAACGGCTCAGGCTGCCGACGATCTGCGCGCTCGCGCGGTGCTGCC…	3472	18	Upstream	14	Ecoli	clinical	MOX	old	Fluoroquinolone	1	agttgattac_aaaaagtcaa_2	ATGACGATTTCCGCTCAGGTGATTGATACTATCGTCGAGTGGATTGATGATAACCTGCATCAACCGCTGCGTATTGATGATATCGCTCGCCATGCCGGGTATTCGAAATGGCATCTGCAACGGCTGTTTTTACAGTACAAAGGGGAGAGCCTGGGGCGCTATATTCGCGAAAGGAAGCTGCTGCTGGCCGCCCGCGATCTGCGCGACACCGATCAGCGGGTCTACGATATCTGCCTCAAGTATGGCTTTGATTCGCAACAGACCTTTACCCGCGTCTTTACCCGGACCTTCAATCAGCCGCCGGGCGCCTACCGCAAAGAGAACCACAGTCGCGCCCACTGA	CardRes_01568	114	2.8e-60	CardRes_01568	114	6.14e-55	CardRes_01568	ramA	General Bacterial Porin with reduced permeability to beta-lactams; resistance-nodulation-cell division (RND) antibiotic efflux pump	General Bacterial Porin; RND efflux pump	regulator of efflux pumps	66
atacatctca_atagacgtgg	GAATTTTCTCGCTAGATTCGGTGATTACTGCCGTGGGCATTTCGGGCAACATGGCGATTATGGTCACGGCGATTGTGGTGGCGGCGGGTGTGATGCTCTTCTTTGCCGGCGCGATTGCGCGCTTTGTCGAGAAGCACCCGACCTTCAAGGTGCTGGCGCTCTCCTTCCTGATCATGATCGGCGCGGTGCTGGTCTTTGAAGGGTGGAACTCGGAACTGGCACACACGCTGCACATCAAGAACTATGTCTACTTTGCCATGTTCTTTGCGGTGATCATCGAGCTGATCAACATGCGTCTGCGCCCGCCGGAAAAGCCGGTGGAACTGCACAATACGCCCAAGGCGGCGGCGTTACTGCCCGATACGCATATTGAGATGGCGAGTGACGTGTATTAGTTGG…	1644	15	Upstream	39	Klebsiella	soil	GEN	old	Aminoglycoside	1	atacatctca_atagacgtgg_1		No match	-	NA	CardRes_00703	90	8.29e-09	CardRes_00703	AAC(2')-Ib	AAC(2')	Aminoglycoside acetyltransferase	antibiotic inactivation	27
atacgcatgc_aactcaaggc	AGGGGAATTGCCCAATATTATGCACCCGGTCGCGAAGCTGAGCACCGCATTAGCCGCTGCATTGATGCTGAGCGGGTGCATGCCCGGTGAAATCCGCCCGACGATTGGCCAGCAAATGGAAACTGGCGACCAACGGTTTGGCGATCTGGTTTTCCGCCAGCTCGCACCGAATGTCTGGCAGCACACTTCCTATCTCGACATGCCGGGTTTCGGGGCAGTCGCTTCCAACGGTTTGATCGTCAGGGATGGCGGCCGCGTGCTGGTGGTCGATACCGCCTGGACCGATGACCAGACCGCCCAGATCCTCAACTGGATCAAGCAGGAGATCAACCTGCCGGTCGCGCTGGCGGTGGTGACTCACGCGCATCAGGACAAGATGGGCGGTATGGACGCGCTGCA…	995	23	Upstream	13	Klebsiella	clinical	CEF	new	Cephalosporin	1	atacgcatgc_aactcaaggc_1	GGGGAATTGCCCAATATTATGCACCCGGTCGCGAAGCTGAGCACCGCATTAGCCGCTGCATTGATGCTGAGCGGGTGCATGCCCGGTGAAATCCGCCCGACGATTGGCCAGCAAATGGAAACTGGCGACCAACGGTTTGGCGATCTGGTTTTCCGCCAGCTCGCACCGAATGTCTGGCAGCACACTTCCTATCTCGACATGCCGGGTTTCGGGGCAGTCGCTTCCAACGGTTTGATCGTCAGGGATGGCGGCCGCGTGCTGGTGGTCGATACCGCCTGGACCGATGACCAGACCGCCCAGATCCTCAACTGGATCAAGCAGGAGATCAACCTGCCGGTCGCGCTGGCGGTGGTGACTCACGCGCATCAGGACAAGATGGGCGGTATGGACGCGCTGCAT…	CardRes_00733	270	7.8e-154	CardRes_00005	270	1.3e-179	CardRes_00733	NDM-1	NDM beta-lactamase	Beta-lactamase	antibiotic inactivation	217
atacgcatgc_aactcaaggc	AGGGGAATTGCCCAATATTATGCACCCGGTCGCGAAGCTGAGCACCGCATTAGCCGCTGCATTGATGCTGAGCGGGTGCATGCCCGGTGAAATCCGCCCGACGATTGGCCAGCAAATGGAAACTGGCGACCAACGGTTTGGCGATCTGGTTTTCCGCCAGCTCGCACCGAATGTCTGGCAGCACACTTCCTATCTCGACATGCCGGGTTTCGGGGCAGTCGCTTCCAACGGTTTGATCGTCAGGGATGGCGGCCGCGTGCTGGTGGTCGATACCGCCTGGACCGATGACCAGACCGCCCAGATCCTCAACTGGATCAAGCAGGAGATCAACCTGCCGGTCGCGCTGGCGGTGGTGACTCACGCGCATCAGGACAAGATGGGCGGTATGGACGCGCTGCA…	995	23	Upstream	14	Klebsiella	clinical	CFD	old	Cephalosporin	1	atacgcatgc_aactcaaggc_1	GGGGAATTGCCCAATATTATGCACCCGGTCGCGAAGCTGAGCACCGCATTAGCCGCTGCATTGATGCTGAGCGGGTGCATGCCCGGTGAAATCCGCCCGACGATTGGCCAGCAAATGGAAACTGGCGACCAACGGTTTGGCGATCTGGTTTTCCGCCAGCTCGCACCGAATGTCTGGCAGCACACTTCCTATCTCGACATGCCGGGTTTCGGGGCAGTCGCTTCCAACGGTTTGATCGTCAGGGATGGCGGCCGCGTGCTGGTGGTCGATACCGCCTGGACCGATGACCAGACCGCCCAGATCCTCAACTGGATCAAGCAGGAGATCAACCTGCCGGTCGCGCTGGCGGTGGTGACTCACGCGCATCAGGACAAGATGGGCGGTATGGACGCGCTGCAT…	CardRes_00733	270	7.8e-154	CardRes_00005	270	1.3e-179	CardRes_00733	NDM-1	NDM beta-lactamase	Beta-lactamase	antibiotic inactivation	217
atagatcccc_tgcacatgac	GAAACAGAATTGGTCACATCCTTCCACCTGATGGATCTCAACCAGCTCTATACCCTGATCTTCTGCCTGTGGTTCTTAGCGCTGGGAGTCGTTGAGTATCTGGTATTGCGCTGGGTATGGCGCCGCTGGTTCTCGCTGGCAGATTAAGCCGCAAGAGAGCAAAAAAGCCCGCCGATAGAGGCGGACTGGTATGCGGCCGGCGCTCAGTGCGCGCGGCTGTGGTTCTCTTTGCGATACGCGCCCGGCGGCTGATTGAAGGTACGGGTAAAGATACGGGTAAAGGTCTGCTGCGAATCAAAGCCGTATTTCAGGCAGATATCATAAACCCGCTGGTCGGTATCTCGCAGGTCGCGCGCCGCCAGCAGCAGTTTACGCTCGCGAATGTAGCGCCCGAGACTT…	1815	38	Upstream	15	Ecoli	clinical	DOX	old	Tetracycline	1	atagatcccc_tgcacatgac_2	ATGAATATATCCGCTCAGGTGATTGACACTATCGTGGAATGGATTGATGACAATCTGCATCAACCGCTGCGTATTGATGATATTGCGCGCCATGCCGGGTATTCGAAATGGCATCTGCAACGGCTGTTTTTACAGTACAAAGGGGAAAGTCTCGGGCGCTACATTCGCGAGCGTAAACTGCTGCTGGCGGCGCGCGACCTGCGAGATACCGACCAGCGGGTTTATGATATCTGCCTGAAATACGGCTTTGATTCGCAGCAGACCTTTACCCGTATCTTTACCCGTACCTTCAATCAGCCGCCGGGCGCGTATCGCAAAGAGAACCACAGCCGCGCGCACTGA	CardRes_01568	114	8e-60	CardRes_01568	114	7.03e-56	CardRes_01568	ramA	General Bacterial Porin with reduced permeability to beta-lactams; resistance-nodulation-cell division (RND) antibiotic efflux pump	General Bacterial Porin; RND efflux pump	regulator of efflux pumps	156
atagatcccc_tgcacatgac	GAAACAGAATTGGTCACATCCTTCCACCTGATGGATCTCAACCAGCTCTATACCCTGATCTTCTGCCTGTGGTTCTTAGCGCTGGGAGTCGTTGAGTATCTGGTATTGCGCTGGGTATGGCGCCGCTGGTTCTCGCTGGCAGATTAAGCCGCAAGAGAGCAAAAAAGCCCGCCGATAGAGGCGGACTGGTATGCGGCCGGCGCTCAGTGCGCGCGGCTGTGGTTCTCTTTGCGATACGCGCCCGGCGGCTGATTGAAGGTACGGGTAAAGATACGGGTAAAGGTCTGCTGCGAATCAAAGCCGTATTTCAGGCAGATATCATAAACCCGCTGGTCGGTATCTCGCAGGTCGCGCGCCGCCAGCAGCAGTTTACGCTCGCGAATGTAGCGCCCGAGACTT…	1815	38	Upstream	15	Ecoli	clinical	ERA	new	Tetracycline	1	atagatcccc_tgcacatgac_2	ATGAATATATCCGCTCAGGTGATTGACACTATCGTGGAATGGATTGATGACAATCTGCATCAACCGCTGCGTATTGATGATATTGCGCGCCATGCCGGGTATTCGAAATGGCATCTGCAACGGCTGTTTTTACAGTACAAAGGGGAAAGTCTCGGGCGCTACATTCGCGAGCGTAAACTGCTGCTGGCGGCGCGCGACCTGCGAGATACCGACCAGCGGGTTTATGATATCTGCCTGAAATACGGCTTTGATTCGCAGCAGACCTTTACCCGTATCTTTACCCGTACCTTCAATCAGCCGCCGGGCGCGTATCGCAAAGAGAACCACAGCCGCGCGCACTGA	CardRes_01568	114	8e-60	CardRes_01568	114	7.03e-56	CardRes_01568	ramA	General Bacterial Porin with reduced permeability to beta-lactams; resistance-nodulation-cell division (RND) antibiotic efflux pump	General Bacterial Porin; RND efflux pump	regulator of efflux pumps	156
atagatcccc_tgcacatgac	GAAACAGAATTGGTCACATCCTTCCACCTGATGGATCTCAACCAGCTCTATACCCTGATCTTCTGCCTGTGGTTCTTAGCGCTGGGAGTCGTTGAGTATCTGGTATTGCGCTGGGTATGGCGCCGCTGGTTCTCGCTGGCAGATTAAGCCGCAAGAGAGCAAAAAAGCCCGCCGATAGAGGCGGACTGGTATGCGGCCGGCGCTCAGTGCGCGCGGCTGTGGTTCTCTTTGCGATACGCGCCCGGCGGCTGATTGAAGGTACGGGTAAAGATACGGGTAAAGGTCTGCTGCGAATCAAAGCCGTATTTCAGGCAGATATCATAAACCCGCTGGTCGGTATCTCGCAGGTCGCGCGCCGCCAGCAGCAGTTTACGCTCGCGAATGTAGCGCCCGAGACTT…	1815	38	Upstream	11	Klebsiella	clinical	CFD	old	Cephalosporin	1, 2	atagatcccc_tgcacatgac_2	ATGAATATATCCGCTCAGGTGATTGACACTATCGTGGAATGGATTGATGACAATCTGCATCAACCGCTGCGTATTGATGATATTGCGCGCCATGCCGGGTATTCGAAATGGCATCTGCAACGGCTGTTTTTACAGTACAAAGGGGAAAGTCTCGGGCGCTACATTCGCGAGCGTAAACTGCTGCTGGCGGCGCGCGACCTGCGAGATACCGACCAGCGGGTTTATGATATCTGCCTGAAATACGGCTTTGATTCGCAGCAGACCTTTACCCGTATCTTTACCCGTACCTTCAATCAGCCGCCGGGCGCGTATCGCAAAGAGAACCACAGCCGCGCGCACTGA	CardRes_01568	114	8e-60	CardRes_01568	114	7.03e-56	CardRes_01568	ramA	General Bacterial Porin with reduced permeability to beta-lactams; resistance-nodulation-cell division (RND) antibiotic efflux pump	General Bacterial Porin; RND efflux pump	regulator of efflux pumps	156
atagatcccc_tgcacatgac	GAAACAGAATTGGTCACATCCTTCCACCTGATGGATCTCAACCAGCTCTATACCCTGATCTTCTGCCTGTGGTTCTTAGCGCTGGGAGTCGTTGAGTATCTGGTATTGCGCTGGGTATGGCGCCGCTGGTTCTCGCTGGCAGATTAAGCCGCAAGAGAGCAAAAAAGCCCGCCGATAGAGGCGGACTGGTATGCGGCCGGCGCTCAGTGCGCGCGGCTGTGGTTCTCTTTGCGATACGCGCCCGGCGGCTGATTGAAGGTACGGGTAAAGATACGGGTAAAGGTCTGCTGCGAATCAAAGCCGTATTTCAGGCAGATATCATAAACCCGCTGGTCGGTATCTCGCAGGTCGCGCGCCGCCAGCAGCAGTTTACGCTCGCGAATGTAGCGCCCGAGACTT…	1815	38	Upstream	17	Klebsiella	clinical	DOX	old	Tetracycline	1, 2	atagatcccc_tgcacatgac_2	ATGAATATATCCGCTCAGGTGATTGACACTATCGTGGAATGGATTGATGACAATCTGCATCAACCGCTGCGTATTGATGATATTGCGCGCCATGCCGGGTATTCGAAATGGCATCTGCAACGGCTGTTTTTACAGTACAAAGGGGAAAGTCTCGGGCGCTACATTCGCGAGCGTAAACTGCTGCTGGCGGCGCGCGACCTGCGAGATACCGACCAGCGGGTTTATGATATCTGCCTGAAATACGGCTTTGATTCGCAGCAGACCTTTACCCGTATCTTTACCCGTACCTTCAATCAGCCGCCGGGCGCGTATCGCAAAGAGAACCACAGCCGCGCGCACTGA	CardRes_01568	114	8e-60	CardRes_01568	114	7.03e-56	CardRes_01568	ramA	General Bacterial Porin with reduced permeability to beta-lactams; resistance-nodulation-cell division (RND) antibiotic efflux pump	General Bacterial Porin; RND efflux pump	regulator of efflux pumps	156
atagatcccc_tgcacatgac	GAAACAGAATTGGTCACATCCTTCCACCTGATGGATCTCAACCAGCTCTATACCCTGATCTTCTGCCTGTGGTTCTTAGCGCTGGGAGTCGTTGAGTATCTGGTATTGCGCTGGGTATGGCGCCGCTGGTTCTCGCTGGCAGATTAAGCCGCAAGAGAGCAAAAAAGCCCGCCGATAGAGGCGGACTGGTATGCGGCCGGCGCTCAGTGCGCGCGGCTGTGGTTCTCTTTGCGATACGCGCCCGGCGGCTGATTGAAGGTACGGGTAAAGATACGGGTAAAGGTCTGCTGCGAATCAAAGCCGTATTTCAGGCAGATATCATAAACCCGCTGGTCGGTATCTCGCAGGTCGCGCGCCGCCAGCAGCAGTTTACGCTCGCGAATGTAGCGCCCGAGACTT…	1815	38	Upstream	9	Klebsiella	clinical	ERA	new	Tetracycline	1	atagatcccc_tgcacatgac_2	ATGAATATATCCGCTCAGGTGATTGACACTATCGTGGAATGGATTGATGACAATCTGCATCAACCGCTGCGTATTGATGATATTGCGCGCCATGCCGGGTATTCGAAATGGCATCTGCAACGGCTGTTTTTACAGTACAAAGGGGAAAGTCTCGGGCGCTACATTCGCGAGCGTAAACTGCTGCTGGCGGCGCGCGACCTGCGAGATACCGACCAGCGGGTTTATGATATCTGCCTGAAATACGGCTTTGATTCGCAGCAGACCTTTACCCGTATCTTTACCCGTACCTTCAATCAGCCGCCGGGCGCGTATCGCAAAGAGAACCACAGCCGCGCGCACTGA	CardRes_01568	114	8e-60	CardRes_01568	114	7.03e-56	CardRes_01568	ramA	General Bacterial Porin with reduced permeability to beta-lactams; resistance-nodulation-cell division (RND) antibiotic efflux pump	General Bacterial Porin; RND efflux pump	regulator of efflux pumps	156
atagatcccc_tgcacatgac	GAAACAGAATTGGTCACATCCTTCCACCTGATGGATCTCAACCAGCTCTATACCCTGATCTTCTGCCTGTGGTTCTTAGCGCTGGGAGTCGTTGAGTATCTGGTATTGCGCTGGGTATGGCGCCGCTGGTTCTCGCTGGCAGATTAAGCCGCAAGAGAGCAAAAAAGCCCGCCGATAGAGGCGGACTGGTATGCGGCCGGCGCTCAGTGCGCGCGGCTGTGGTTCTCTTTGCGATACGCGCCCGGCGGCTGATTGAAGGTACGGGTAAAGATACGGGTAAAGGTCTGCTGCGAATCAAAGCCGTATTTCAGGCAGATATCATAAACCCGCTGGTCGGTATCTCGCAGGTCGCGCGCCGCCAGCAGCAGTTTACGCTCGCGAATGTAGCGCCCGAGACTT…	1815	38	Upstream	11	Klebsiella	clinical	OMA	new	Tetracycline	1	atagatcccc_tgcacatgac_2	ATGAATATATCCGCTCAGGTGATTGACACTATCGTGGAATGGATTGATGACAATCTGCATCAACCGCTGCGTATTGATGATATTGCGCGCCATGCCGGGTATTCGAAATGGCATCTGCAACGGCTGTTTTTACAGTACAAAGGGGAAAGTCTCGGGCGCTACATTCGCGAGCGTAAACTGCTGCTGGCGGCGCGCGACCTGCGAGATACCGACCAGCGGGTTTATGATATCTGCCTGAAATACGGCTTTGATTCGCAGCAGACCTTTACCCGTATCTTTACCCGTACCTTCAATCAGCCGCCGGGCGCGTATCGCAAAGAGAACCACAGCCGCGCGCACTGA	CardRes_01568	114	8e-60	CardRes_01568	114	7.03e-56	CardRes_01568	ramA	General Bacterial Porin with reduced permeability to beta-lactams; resistance-nodulation-cell division (RND) antibiotic efflux pump	General Bacterial Porin; RND efflux pump	regulator of efflux pumps	156
atatgattta_gtatcttttt	GAATTGCTTGTATTATAGTGTTTTGTGCGCTCGATGCGCCGGAAAGCATGACCGGCGCGGTAATCGACGCCAATGGAGCAAGCTATGTTCGTTAGGACTATTCCCTGTCTCGCCATGGTACTTGCCGGTTGCGCTGCATCGGCGAACCCTGCACCGGCGAACCCTGCACCGGCGCAACAAGCTGGCAAGGCAATGCAAAGCTTTGCCCAGGCCTGCGAAGACTGGGACGAGTGGGATAAGCCCGCGGAGCCCTTTCTGATCCACGGCAACACCTGGTACGTTGGCACCTGCGGCATCAGTGCGATCCTGATCGAGGGCGATGACGGATTGGTGCTGATCGATACCGGCACGGCCAAGGGTTCGGAAGTCGTCGCCGCCAATATCGCCAGCCTTGGCTTC…	1378	664	Upstream	58	Ecoli	soil	CEF	new	Cephalosporin	1	atatgattta_gtatcttttt_1	ATGTTCGTTAGGACTATTCCCTGTCTCGCCATGGTACTTGCCGGTTGCGCTGCATCGGCGAACCCTGCACCGGCGAACCCTGCACCGGCGCAACAAGCTGGCAAGGCAATGCAAAGCTTTGCCCAGGCCTGCGAAGACTGGGACGAGTGGGATAAGCCCGCGGAGCCCTTTCTGATCCACGGCAACACCTGGTACGTTGGCACCTGCGGCATCAGTGCGATCCTGATCGAGGGCGATGACGGATTGGTGCTGATCGATACCGGCACGGCCAAGGGTTCGGAAGTCGTCGCCGCCAATATCGCCAGCCTTGGCTTCAAGATAACCGATGTGAAGGCGCTTCTGGGCAGCCATGAGCATTTCGATCATGTCGGCGGCATGGCGCGGCTCCAGCAGGCGAGC…	CardRes_02641	299	4.4e-73	CardRes_02641	259	6.84e-89	CardRes_02641	LMB-1	LMB beta-lactamase	Beta-lactamase	antibiotic inactivation	29
atatgattta_gtatcttttt	GAATTGCTTGTATTATAGTGTTTTGTGCGCTCGATGCGCCGGAAAGCATGACCGGCGCGGTAATCGACGCCAATGGAGCAAGCTATGTTCGTTAGGACTATTCCCTGTCTCGCCATGGTACTTGCCGGTTGCGCTGCATCGGCGAACCCTGCACCGGCGAACCCTGCACCGGCGCAACAAGCTGGCAAGGCAATGCAAAGCTTTGCCCAGGCCTGCGAAGACTGGGACGAGTGGGATAAGCCCGCGGAGCCCTTTCTGATCCACGGCAACACCTGGTACGTTGGCACCTGCGGCATCAGTGCGATCCTGATCGAGGGCGATGACGGATTGGTGCTGATCGATACCGGCACGGCCAAGGGTTCGGAAGTCGTCGCCGCCAATATCGCCAGCCTTGGCTTC…	1378	664	Upstream	560	Klebsiella	soil	CEF	new	Cephalosporin	1	atatgattta_gtatcttttt_1	ATGTTCGTTAGGACTATTCCCTGTCTCGCCATGGTACTTGCCGGTTGCGCTGCATCGGCGAACCCTGCACCGGCGAACCCTGCACCGGCGCAACAAGCTGGCAAGGCAATGCAAAGCTTTGCCCAGGCCTGCGAAGACTGGGACGAGTGGGATAAGCCCGCGGAGCCCTTTCTGATCCACGGCAACACCTGGTACGTTGGCACCTGCGGCATCAGTGCGATCCTGATCGAGGGCGATGACGGATTGGTGCTGATCGATACCGGCACGGCCAAGGGTTCGGAAGTCGTCGCCGCCAATATCGCCAGCCTTGGCTTCAAGATAACCGATGTGAAGGCGCTTCTGGGCAGCCATGAGCATTTCGATCATGTCGGCGGCATGGCGCGGCTCCAGCAGGCGAGC…	CardRes_02641	299	4.4e-73	CardRes_02641	259	6.84e-89	CardRes_02641	LMB-1	LMB beta-lactamase	Beta-lactamase	antibiotic inactivation	29
atatgattta_gtatcttttt	GAATTGCTTGTATTATAGTGTTTTGTGCGCTCGATGCGCCGGAAAGCATGACCGGCGCGGTAATCGACGCCAATGGAGCAAGCTATGTTCGTTAGGACTATTCCCTGTCTCGCCATGGTACTTGCCGGTTGCGCTGCATCGGCGAACCCTGCACCGGCGAACCCTGCACCGGCGCAACAAGCTGGCAAGGCAATGCAAAGCTTTGCCCAGGCCTGCGAAGACTGGGACGAGTGGGATAAGCCCGCGGAGCCCTTTCTGATCCACGGCAACACCTGGTACGTTGGCACCTGCGGCATCAGTGCGATCCTGATCGAGGGCGATGACGGATTGGTGCTGATCGATACCGGCACGGCCAAGGGTTCGGAAGTCGTCGCCGCCAATATCGCCAGCCTTGGCTTC…	1378	664	Upstream	28	Klebsiella	soil	CFD	old	Cephalosporin	1	atatgattta_gtatcttttt_1	ATGTTCGTTAGGACTATTCCCTGTCTCGCCATGGTACTTGCCGGTTGCGCTGCATCGGCGAACCCTGCACCGGCGAACCCTGCACCGGCGCAACAAGCTGGCAAGGCAATGCAAAGCTTTGCCCAGGCCTGCGAAGACTGGGACGAGTGGGATAAGCCCGCGGAGCCCTTTCTGATCCACGGCAACACCTGGTACGTTGGCACCTGCGGCATCAGTGCGATCCTGATCGAGGGCGATGACGGATTGGTGCTGATCGATACCGGCACGGCCAAGGGTTCGGAAGTCGTCGCCGCCAATATCGCCAGCCTTGGCTTCAAGATAACCGATGTGAAGGCGCTTCTGGGCAGCCATGAGCATTTCGATCATGTCGGCGGCATGGCGCGGCTCCAGCAGGCGAGC…	CardRes_02641	299	4.4e-73	CardRes_02641	259	6.84e-89	CardRes_02641	LMB-1	LMB beta-lactamase	Beta-lactamase	antibiotic inactivation	29
atatgattta_gtatcttttt	GAATTGCTTGTATTATAGTGTTTTGTGCGCTCGATGCGCCGGAAAGCATGACCGGCGCGGTAATCGACGCCAATGGAGCAAGCTATGTTCGTTAGGACTATTCCCTGTCTCGCCATGGTACTTGCCGGTTGCGCTGCATCGGCGAACCCTGCACCGGCGAACCCTGCACCGGCGCAACAAGCTGGCAAGGCAATGCAAAGCTTTGCCCAGGCCTGCGAAGACTGGGACGAGTGGGATAAGCCCGCGGAGCCCTTTCTGATCCACGGCAACACCTGGTACGTTGGCACCTGCGGCATCAGTGCGATCCTGATCGAGGGCGATGACGGATTGGTGCTGATCGATACCGGCACGGCCAAGGGTTCGGAAGTCGTCGCCGCCAATATCGCCAGCCTTGGCTTC…	1378	664	Upstream	290	Klebsiella	soil	FOX	old	Cephalosporin	1	atatgattta_gtatcttttt_1	ATGTTCGTTAGGACTATTCCCTGTCTCGCCATGGTACTTGCCGGTTGCGCTGCATCGGCGAACCCTGCACCGGCGAACCCTGCACCGGCGCAACAAGCTGGCAAGGCAATGCAAAGCTTTGCCCAGGCCTGCGAAGACTGGGACGAGTGGGATAAGCCCGCGGAGCCCTTTCTGATCCACGGCAACACCTGGTACGTTGGCACCTGCGGCATCAGTGCGATCCTGATCGAGGGCGATGACGGATTGGTGCTGATCGATACCGGCACGGCCAAGGGTTCGGAAGTCGTCGCCGCCAATATCGCCAGCCTTGGCTTCAAGATAACCGATGTGAAGGCGCTTCTGGGCAGCCATGAGCATTTCGATCATGTCGGCGGCATGGCGCGGCTCCAGCAGGCGAGC…	CardRes_02641	299	4.4e-73	CardRes_02641	259	6.84e-89	CardRes_02641	LMB-1	LMB beta-lactamase	Beta-lactamase	antibiotic inactivation	29
atatgattta_gtatcttttt	GAATTGCTTGTATTATAGTGTTTTGTGCGCTCGATGCGCCGGAAAGCATGACCGGCGCGGTAATCGACGCCAATGGAGCAAGCTATGTTCGTTAGGACTATTCCCTGTCTCGCCATGGTACTTGCCGGTTGCGCTGCATCGGCGAACCCTGCACCGGCGAACCCTGCACCGGCGCAACAAGCTGGCAAGGCAATGCAAAGCTTTGCCCAGGCCTGCGAAGACTGGGACGAGTGGGATAAGCCCGCGGAGCCCTTTCTGATCCACGGCAACACCTGGTACGTTGGCACCTGCGGCATCAGTGCGATCCTGATCGAGGGCGATGACGGATTGGTGCTGATCGATACCGGCACGGCCAAGGGTTCGGAAGTCGTCGCCGCCAATATCGCCAGCCTTGGCTTC…	1378	664	Upstream	79	Klebsiella	soil	MER	old	Carbapenem	1	atatgattta_gtatcttttt_1	ATGTTCGTTAGGACTATTCCCTGTCTCGCCATGGTACTTGCCGGTTGCGCTGCATCGGCGAACCCTGCACCGGCGAACCCTGCACCGGCGCAACAAGCTGGCAAGGCAATGCAAAGCTTTGCCCAGGCCTGCGAAGACTGGGACGAGTGGGATAAGCCCGCGGAGCCCTTTCTGATCCACGGCAACACCTGGTACGTTGGCACCTGCGGCATCAGTGCGATCCTGATCGAGGGCGATGACGGATTGGTGCTGATCGATACCGGCACGGCCAAGGGTTCGGAAGTCGTCGCCGCCAATATCGCCAGCCTTGGCTTCAAGATAACCGATGTGAAGGCGCTTCTGGGCAGCCATGAGCATTTCGATCATGTCGGCGGCATGGCGCGGCTCCAGCAGGCGAGC…	CardRes_02641	299	4.4e-73	CardRes_02641	259	6.84e-89	CardRes_02641	LMB-1	LMB beta-lactamase	Beta-lactamase	antibiotic inactivation	29
atatgattta_gtatcttttt	GAATTGCTTGTATTATAGTGTTTTGTGCGCTCGATGCGCCGGAAAGCATGACCGGCGCGGTAATCGACGCCAATGGAGCAAGCTATGTTCGTTAGGACTATTCCCTGTCTCGCCATGGTACTTGCCGGTTGCGCTGCATCGGCGAACCCTGCACCGGCGAACCCTGCACCGGCGCAACAAGCTGGCAAGGCAATGCAAAGCTTTGCCCAGGCCTGCGAAGACTGGGACGAGTGGGATAAGCCCGCGGAGCCCTTTCTGATCCACGGCAACACCTGGTACGTTGGCACCTGCGGCATCAGTGCGATCCTGATCGAGGGCGATGACGGATTGGTGCTGATCGATACCGGCACGGCCAAGGGTTCGGAAGTCGTCGCCGCCAATATCGCCAGCCTTGGCTTC…	1378	664	Upstream	142	Klebsiella	soil	SUL	new	Carbapenem	1	atatgattta_gtatcttttt_1	ATGTTCGTTAGGACTATTCCCTGTCTCGCCATGGTACTTGCCGGTTGCGCTGCATCGGCGAACCCTGCACCGGCGAACCCTGCACCGGCGCAACAAGCTGGCAAGGCAATGCAAAGCTTTGCCCAGGCCTGCGAAGACTGGGACGAGTGGGATAAGCCCGCGGAGCCCTTTCTGATCCACGGCAACACCTGGTACGTTGGCACCTGCGGCATCAGTGCGATCCTGATCGAGGGCGATGACGGATTGGTGCTGATCGATACCGGCACGGCCAAGGGTTCGGAAGTCGTCGCCGCCAATATCGCCAGCCTTGGCTTCAAGATAACCGATGTGAAGGCGCTTCTGGGCAGCCATGAGCATTTCGATCATGTCGGCGGCATGGCGCGGCTCCAGCAGGCGAGC…	CardRes_02641	299	4.4e-73	CardRes_02641	259	6.84e-89	CardRes_02641	LMB-1	LMB beta-lactamase	Beta-lactamase	antibiotic inactivation	29
atatgattta_gtatcttttt	GAATTGCTTGTATTATAGTGTTTTGTGCGCTCGATGCGCCGGAAAGCATGACCGGCGCGGTAATCGACGCCAATGGAGCAAGCTATGTTCGTTAGGACTATTCCCTGTCTCGCCATGGTACTTGCCGGTTGCGCTGCATCGGCGAACCCTGCACCGGCGAACCCTGCACCGGCGCAACAAGCTGGCAAGGCAATGCAAAGCTTTGCCCAGGCCTGCGAAGACTGGGACGAGTGGGATAAGCCCGCGGAGCCCTTTCTGATCCACGGCAACACCTGGTACGTTGGCACCTGCGGCATCAGTGCGATCCTGATCGAGGGCGATGACGGATTGGTGCTGATCGATACCGGCACGGCCAAGGGTTCGGAAGTCGTCGCCGCCAATATCGCCAGCCTTGGCTTC…	1378	664	Upstream	95	Salmonella	soil	CEF	new	Cephalosporin	1	atatgattta_gtatcttttt_1	ATGTTCGTTAGGACTATTCCCTGTCTCGCCATGGTACTTGCCGGTTGCGCTGCATCGGCGAACCCTGCACCGGCGAACCCTGCACCGGCGCAACAAGCTGGCAAGGCAATGCAAAGCTTTGCCCAGGCCTGCGAAGACTGGGACGAGTGGGATAAGCCCGCGGAGCCCTTTCTGATCCACGGCAACACCTGGTACGTTGGCACCTGCGGCATCAGTGCGATCCTGATCGAGGGCGATGACGGATTGGTGCTGATCGATACCGGCACGGCCAAGGGTTCGGAAGTCGTCGCCGCCAATATCGCCAGCCTTGGCTTCAAGATAACCGATGTGAAGGCGCTTCTGGGCAGCCATGAGCATTTCGATCATGTCGGCGGCATGGCGCGGCTCCAGCAGGCGAGC…	CardRes_02641	299	4.4e-73	CardRes_02641	259	6.84e-89	CardRes_02641	LMB-1	LMB beta-lactamase	Beta-lactamase	antibiotic inactivation	29
atattttcta_gtaactagcg	GAATTGCTCGCCGATATCCCCTTGGGTCGTGTCGCCAGCGCGGAAGAGATCGCCGCCATCGCTAAATTTTGCGCACTTGAAGCGCCGGCAAGCATGACCGGCGCCGTGCTCGACGCCAATGGAGCCAGCTATGTCCGTTAAGGCCCTTCTCCCACTCGCCCTGGCCCTCGCCAGCTGCGCGCCCAGCACTGCCCCTGCCCCGGTCGCTACAGCCGACCAGAGCGGCAAGGCATTGGCGGCGGCGTGTGCCGGCCGCGAGGGCTGGTCCGACCCCGCCCCACCCGCGCGCATCTATGGCAACACTTATTATGTCGGCACCTGCGGGATCAGCGTGATCCTGATCACGTCGGACAAAGGCCATATTCTGATCGACACTGCGCCCGCCAAAGCCGCGCCGTC…	2509	841	Upstream	196	Ecoli	clinical	SUL	new	Carbapenem	1	atattttcta_gtaactagcg_2	ATGTCCGTTAAGGCCCTTCTCCCACTCGCCCTGGCCCTCGCCAGCTGCGCGCCCAGCACTGCCCCTGCCCCGGTCGCTACAGCCGACCAGAGCGGCAAGGCATTGGCGGCGGCGTGTGCCGGCCGCGAGGGCTGGTCCGACCCCGCCCCACCCGCGCGCATCTATGGCAACACTTATTATGTCGGCACCTGCGGGATCAGCGTGATCCTGATCACGTCGGACAAAGGCCATATTCTGATCGACACTGCGCCCGCCAAAGCCGCGCCGTCTGTCCTCGCCAATATCCGGACGCTTGGCTTTGACCCCAAGGACGTCAAGTTCCTGCTCACCAGTCATGAGCATATCGACCATGTCGGCGGCATTGCGGCGATCAAGGCGGCGACCGGCGCGACCCTGATC…	CardRes_00665	279	4.7e-73	CardRes_00665	229	1.11e-74	CardRes_00665	AIM-1	AIM beta-lactamase	Beta-lactamase	antibiotic inactivation	30
atattttcta_gtaactagcg	GAATTGCTCGCCGATATCCCCTTGGGTCGTGTCGCCAGCGCGGAAGAGATCGCCGCCATCGCTAAATTTTGCGCACTTGAAGCGCCGGCAAGCATGACCGGCGCCGTGCTCGACGCCAATGGAGCCAGCTATGTCCGTTAAGGCCCTTCTCCCACTCGCCCTGGCCCTCGCCAGCTGCGCGCCCAGCACTGCCCCTGCCCCGGTCGCTACAGCCGACCAGAGCGGCAAGGCATTGGCGGCGGCGTGTGCCGGCCGCGAGGGCTGGTCCGACCCCGCCCCACCCGCGCGCATCTATGGCAACACTTATTATGTCGGCACCTGCGGGATCAGCGTGATCCTGATCACGTCGGACAAAGGCCATATTCTGATCGACACTGCGCCCGCCAAAGCCGCGCCGTC…	2509	841	Upstream	979	Ecoli	soil	FOX	old	Cephalosporin	1	atattttcta_gtaactagcg_2	ATGTCCGTTAAGGCCCTTCTCCCACTCGCCCTGGCCCTCGCCAGCTGCGCGCCCAGCACTGCCCCTGCCCCGGTCGCTACAGCCGACCAGAGCGGCAAGGCATTGGCGGCGGCGTGTGCCGGCCGCGAGGGCTGGTCCGACCCCGCCCCACCCGCGCGCATCTATGGCAACACTTATTATGTCGGCACCTGCGGGATCAGCGTGATCCTGATCACGTCGGACAAAGGCCATATTCTGATCGACACTGCGCCCGCCAAAGCCGCGCCGTCTGTCCTCGCCAATATCCGGACGCTTGGCTTTGACCCCAAGGACGTCAAGTTCCTGCTCACCAGTCATGAGCATATCGACCATGTCGGCGGCATTGCGGCGATCAAGGCGGCGACCGGCGCGACCCTGATC…	CardRes_00665	279	4.7e-73	CardRes_00665	229	1.11e-74	CardRes_00665	AIM-1	AIM beta-lactamase	Beta-lactamase	antibiotic inactivation	30
atattttcta_gtaactagcg	GAATTGCTCGCCGATATCCCCTTGGGTCGTGTCGCCAGCGCGGAAGAGATCGCCGCCATCGCTAAATTTTGCGCACTTGAAGCGCCGGCAAGCATGACCGGCGCCGTGCTCGACGCCAATGGAGCCAGCTATGTCCGTTAAGGCCCTTCTCCCACTCGCCCTGGCCCTCGCCAGCTGCGCGCCCAGCACTGCCCCTGCCCCGGTCGCTACAGCCGACCAGAGCGGCAAGGCATTGGCGGCGGCGTGTGCCGGCCGCGAGGGCTGGTCCGACCCCGCCCCACCCGCGCGCATCTATGGCAACACTTATTATGTCGGCACCTGCGGGATCAGCGTGATCCTGATCACGTCGGACAAAGGCCATATTCTGATCGACACTGCGCCCGCCAAAGCCGCGCCGTC…	2509	841	Upstream	15	Klebsiella	soil	FOX	old	Cephalosporin	1	atattttcta_gtaactagcg_2	ATGTCCGTTAAGGCCCTTCTCCCACTCGCCCTGGCCCTCGCCAGCTGCGCGCCCAGCACTGCCCCTGCCCCGGTCGCTACAGCCGACCAGAGCGGCAAGGCATTGGCGGCGGCGTGTGCCGGCCGCGAGGGCTGGTCCGACCCCGCCCCACCCGCGCGCATCTATGGCAACACTTATTATGTCGGCACCTGCGGGATCAGCGTGATCCTGATCACGTCGGACAAAGGCCATATTCTGATCGACACTGCGCCCGCCAAAGCCGCGCCGTCTGTCCTCGCCAATATCCGGACGCTTGGCTTTGACCCCAAGGACGTCAAGTTCCTGCTCACCAGTCATGAGCATATCGACCATGTCGGCGGCATTGCGGCGATCAAGGCGGCGACCGGCGCGACCCTGATC…	CardRes_00665	279	4.7e-73	CardRes_00665	229	1.11e-74	CardRes_00665	AIM-1	AIM beta-lactamase	Beta-lactamase	antibiotic inactivation	30
atattttcta_gtaactagcg	GAATTGCTCGCCGATATCCCCTTGGGTCGTGTCGCCAGCGCGGAAGAGATCGCCGCCATCGCTAAATTTTGCGCACTTGAAGCGCCGGCAAGCATGACCGGCGCCGTGCTCGACGCCAATGGAGCCAGCTATGTCCGTTAAGGCCCTTCTCCCACTCGCCCTGGCCCTCGCCAGCTGCGCGCCCAGCACTGCCCCTGCCCCGGTCGCTACAGCCGACCAGAGCGGCAAGGCATTGGCGGCGGCGTGTGCCGGCCGCGAGGGCTGGTCCGACCCCGCCCCACCCGCGCGCATCTATGGCAACACTTATTATGTCGGCACCTGCGGGATCAGCGTGATCCTGATCACGTCGGACAAAGGCCATATTCTGATCGACACTGCGCCCGCCAAAGCCGCGCCGTC…	2509	841	Upstream	28	Klebsiella	soil	MER	old	Carbapenem	1	atattttcta_gtaactagcg_2	ATGTCCGTTAAGGCCCTTCTCCCACTCGCCCTGGCCCTCGCCAGCTGCGCGCCCAGCACTGCCCCTGCCCCGGTCGCTACAGCCGACCAGAGCGGCAAGGCATTGGCGGCGGCGTGTGCCGGCCGCGAGGGCTGGTCCGACCCCGCCCCACCCGCGCGCATCTATGGCAACACTTATTATGTCGGCACCTGCGGGATCAGCGTGATCCTGATCACGTCGGACAAAGGCCATATTCTGATCGACACTGCGCCCGCCAAAGCCGCGCCGTCTGTCCTCGCCAATATCCGGACGCTTGGCTTTGACCCCAAGGACGTCAAGTTCCTGCTCACCAGTCATGAGCATATCGACCATGTCGGCGGCATTGCGGCGATCAAGGCGGCGACCGGCGCGACCCTGATC…	CardRes_00665	279	4.7e-73	CardRes_00665	229	1.11e-74	CardRes_00665	AIM-1	AIM beta-lactamase	Beta-lactamase	antibiotic inactivation	30
atattttcta_gtaactagcg	GAATTGCTCGCCGATATCCCCTTGGGTCGTGTCGCCAGCGCGGAAGAGATCGCCGCCATCGCTAAATTTTGCGCACTTGAAGCGCCGGCAAGCATGACCGGCGCCGTGCTCGACGCCAATGGAGCCAGCTATGTCCGTTAAGGCCCTTCTCCCACTCGCCCTGGCCCTCGCCAGCTGCGCGCCCAGCACTGCCCCTGCCCCGGTCGCTACAGCCGACCAGAGCGGCAAGGCATTGGCGGCGGCGTGTGCCGGCCGCGAGGGCTGGTCCGACCCCGCCCCACCCGCGCGCATCTATGGCAACACTTATTATGTCGGCACCTGCGGGATCAGCGTGATCCTGATCACGTCGGACAAAGGCCATATTCTGATCGACACTGCGCCCGCCAAAGCCGCGCCGTC…	2509	841	Upstream	43	Klebsiella	soil	SUL	new	Carbapenem	1	atattttcta_gtaactagcg_2	ATGTCCGTTAAGGCCCTTCTCCCACTCGCCCTGGCCCTCGCCAGCTGCGCGCCCAGCACTGCCCCTGCCCCGGTCGCTACAGCCGACCAGAGCGGCAAGGCATTGGCGGCGGCGTGTGCCGGCCGCGAGGGCTGGTCCGACCCCGCCCCACCCGCGCGCATCTATGGCAACACTTATTATGTCGGCACCTGCGGGATCAGCGTGATCCTGATCACGTCGGACAAAGGCCATATTCTGATCGACACTGCGCCCGCCAAAGCCGCGCCGTCTGTCCTCGCCAATATCCGGACGCTTGGCTTTGACCCCAAGGACGTCAAGTTCCTGCTCACCAGTCATGAGCATATCGACCATGTCGGCGGCATTGCGGCGATCAAGGCGGCGACCGGCGCGACCCTGATC…	CardRes_00665	279	4.7e-73	CardRes_00665	229	1.11e-74	CardRes_00665	AIM-1	AIM beta-lactamase	Beta-lactamase	antibiotic inactivation	30
atcaatagtg_gagtgacagg	GTCGGGGAATTGCCCAATATTATGCACCCGGTCGCGAAGCTGAGCACCGCATTAGCCGCTGCATTGATGCTGAGCGGGTGCATGCCCGGTGAAATCCGCCCGACGATTGGCCAGCAAATGGAAACTGGCGACCAACGGTTTGGCGATCTGGTTTTCCGCCAGCTCGCACCGAATGTCTGGCAGCACACTTCCTATCTCGACATGCCGGGTTTCGGGGCAGTCGCTTCCAACGGTTTGATCGTCAGGGATGGCGGCCGCGTGCTGGTGGTCGATACCGCCTGGACCGATGACCAGACCGCCCAGATCCTCAACTGGATCAAAGCAGGAGATCAACCTGCCGGTCGCGCTGGCGGTGGTGACTCACGCGCATCAGGACAAGATGGGCGGTATGGACGCGCT…	999	10	Upstream	11	Klebsiella	clinical	CFD	old	Cephalosporin	1	atcaatagtg_gagtgacagg_2	ATGGGCGGTATGGACGCGCTGCATGCGGCGGGGATTGCGACTTATGCCAATGCGTTGTCGAACCAGCTTGCCCCGCAAGAGGGGATGGTTGCGGCGCAACACAGCCTGACTTTCGCCGCCAATGGCTGGGTCGAACCAGCAACCGCGCCCAACTTTGGCCCGCTCAAGGTATTTTACCCCGGCCCCGGCCACACCAGTGACAATATCACCGTTGGGATCGACGGCACCGACATCGCTTTTGGTGGCTGCCTGATCAAGGACAGCAAGGCCAAGTCGCTCGGCAATCTCGGTGATGCCGACACTGAGCACTACGCCGCGTCAGCGCGCGCGTTTGGTGCGGCGTTCCCCAAGGCCAGCATGATCGTGATGAGCCATTCCGCCCCCGATAGCCGCGCCGCA…	CardRes_00317	146	2.9e-78	CardRes_00005	105	5.42e-136	CardRes_00317	NDM-23	NDM beta-lactamase	Beta-lactamase	antibiotic inactivation	217
atcaatcgcg_ctcgttccat	GAATTCGGCGCGGTTTGATTTGGTGTTTGCGGGGTTTCTGACGGCGTTCGGTCCGTTTGCAACCGATGTGAAGCTGCCGGCAACGGCGACATGTTGTAACGACGGCGCGCCGGCGGAACCGGCATTTGCCGCGGCGGGAGAAGCGGTCGATGAATAAAAATGCCAGACTTTTTCTTTCTTATGTGCTGCCGTCGATGGTCGGCATGCTCATCGTCGGTTCCTACAGTATCGTGGATACCATTTTTATCGGCTGGAGTGCAGGAGAACTCGGGCTTGCTTCGGTGGCCGTTACCTGGCCGCTGGTGATGATGTTCGGTGCGGTCGGCGACATGCTGGGAACCGGTGCGGCAATTATTATCGCCCAGTCGAGAGGCAGCGGCAACCTGCGGCTGGCACGGC…	1514	60	Upstream	46	Ecoli	gut	GEP	new	Fluoroquinolone	1	atcaatcgcg_ctcgttccat_2	ATGGTCGGCATGCTCATCGTCGGTTCCTACAGTATCGTGGATACCATTTTTATCGGCTGGAGTGCAGGAGAACTCGGGCTTGCTTCGGTGGCCGTTACCTGGCCGCTGGTGATGATGTTCGGTGCGGTCGGCGACATGCTGGGAACCGGTGCGGCAATTATTATCGCCCAGTCGAGAGGCAGCGGCAACCTGCGGCTGGCACGGCTCAGCCTCGGCAACATGCTGGTCTGGCAGGTATTGTTCAGCCTGCTGATGATGACTGTCGTCAAATGTTTTCTGACCGATATACTCCGTCTGTTCGGCGCTACCGACGAACTGATGCCCGGCGCCGTGCGTTATTCGCGGATTTTGATATACGGCAATCTGGCTTATATGCTGGTAACCGGCGTGCTGGCGGTA…	CardRes_02048	422	4.7e-36	CardRes_02048	414	4.94e-36	CardRes_02048	cdeA	multidrug and toxic compound extrusion (MATE) transporter	MATE transporter	antibiotic efflux	222
atctacctgt_ctgaacggaa	GAATTGTTAGGTGGCGGTACTTGGGTCGATATCAAAGTGCATCACTTCTTCCCGTATGCCCAACTTTGTATAGAGAGCCACTGCGGGATCGTCACCGTAATCTGCTTGCACGTAGATCACATAAGCACCAAGCGCGTTGGCCTCATGCTTGAGGAGATTGATGAGCGCGGTGGCAATGCCTTGCCTCCGGTGCTCGCCGGAGACTGCGAGATCATAGATATAGATCTCACTACGCGCCTGCTCAAACTTTGGCAGAACGTAAGCCGCGAGAGCGCCAACAACCGCTTCTTGGTCGAAGGCAGCAAGCGCGATGAATGTCTTACTACGGAGCAAGTTCCCGAGGTAATCGGAGTCCGGCTGATGTTGGGAGTAGGTGGCTACGTCTCCGAACTCACGACC…	2161	77	Upstream	25	Ecoli	clinical	GEN	old	Aminoglycoside	1	atctacctgt_ctgaacggaa_1	ATGTTACGCAGCAGCAACGATGTTACGCAGCAGGGCAGTCGCCCTAAAACAAAGTTAGGTGGCTCAAGTATGGGCATCATTCGCACATGTAGGCTCGGCCCTGACCAAGTCAAATCCATGAGGGCTGCTCTTGATCTTTTCGGTCGTGAGTTCGGAGACGTAGCCACCTACTCCCAACATCAGCCGGACTCCGATTACCTCGGGAACTTGCTCCGTAGTAAGACATTCATCGCGCTTGCTGCCTTCGACCAAGAAGCGGTTGTTGGCGCTCTCGCGGCTTACGTTCTGCCAAAGTTTGAGCAGGCGCGTAGTGAGATCTATATCTATGATCTCGCAGTCTCCGGCGAGCACCGGAGGCAAGGCATTGCCACCGCGCTCATCAATCTCCTCAAGCATGAG…	CardRes_02772	178	1.5e-97	CardRes_02772	178	1.12e-122	CardRes_02772	AAC(3)-Ia	AAC(3)	Aminoglycoside acetyltransferase	antibiotic inactivation	82
atctacttcc_aacggctgtt	GAATTGCTGCATGGCCGGGGTTTCCGTACGGGACTGTAACCGCGTCAGCCAGTAGCCGCCGAGGGTGATTTCTGCGGCAAACGGCTGTACCAGTGCGCCTGACTGTAACAGGCGGCTGAACATACATACCGGTGCGATCGCTACCCCGGCACCCAGTTGTGCCGCCTCGGCCATGGCCAGTGAGGTATCGAACACCATTACCGGCTGTGACGGGGAAGGCGGTGTGCCGCCCGCACAATCCAGCCAGCGGCTCCATTCATCCCGGCGGAATGAGCGCAGCAGGGTAAAGCGGTGAACATCATCCGGCTGCTGTAACTGTTCTGCAATGGCCGGTGAGCACAGCGGAGCGTGTGGTGCACTGAAAATCAGTTCCGCATCTGACTCATGCCACGCGCCGTT…	3234	24	Upstream	52	Ecoli	soil	SUL	new	Carbapenem	1	atctacttcc_aacggctgtt_1	GTGAGTAACGGCGGCAAGTATCGTCAGATTCACCGGACAGAACAAACGGTTATTTATAACAAGAGCCTAAAGAAAAACTTACAGGTGGATTATGGTCAGACGTTATCTCCCCTTAACCCGCTGCGCGCCTTTGAGGCCGCCGCCCGTCATCTCAGTTTTACCCGCGCGGCGATTGAGCTGAATGTCACCCATGCCGCCGTCAGCCAGCAGGTCAGGGCGCTGGAAGAACAACTCGGCTGTGTGCTGTTTACCCGCGTCTCGCGCGGGCTGGTGCTGACCCATGAAGGTGAGGGATTACTGCCGGTGCTCAATGAGGCGTTTGACCGGATTGCGGATACTCTGGAGTGTTTTTCTCACGGGCAGTTCCGTGAGCGGGTGAAAGTCGGTGCGGTGGGAACA…	CardRes_01946	266	1.2e-68	CardRes_01946	267	6.7e-83	CardRes_01946	NmcR	NmcA beta-lactamase	Beta-lactamase	antibiotic inactivation	36
atctgacact_cctgcaccat	GAATTCATAATGTTGACTTATGATTGCCTGGGCAATAGTATCACTCGCAACTAAATCATTGCCTGGGCAACCATCATGAAAAGTACCAGCGACCTGTTCAACGAGATGATCCCGCTGGGCCGCTTGATCCAGATGGTTAACCAAAAAAGATCGCCTGCTCAACGACTACCTCTCACCCATGGATATTACCGCGACCCAGTTTCGGGTGCTCTGTTCCATTCGTTGCGAGGTATGTATTACCCCCGTTGAGCTGAAAACCGTGCTTTCCGTCGACCCGGGCGCGATGACGCGTATGCTCGACCGCCTGGCGTGTAAAGGCTGGATTGAACGGTTACCCAACCCCGCTGACAAGCGCGGTGTGCTGGTGCAGTTGACGCCAGACGGCGCAGCCCTTTGCGA…	2158	25	Upstream	10	Klebsiella	clinical	FOX	old	Cephalosporin	1	atctgacact_cctgcaccat_2	ATGTCCAGACGTAATAATGACGCCATCACTATCCATAGTATTTTGTCGTGGATCGAGGATAACCTGGAATCGCCCCTGTCGCTGGAAAAAGTGTCTGAGCGCTCAGGTTACTCCAAGTGGCACCTGCAACGTATGTTTAAGAAAGAGACCGGCCATTCCCTCGGCCAGTACATCCGCAGCCGTAAGCTGACGGAGATTGCGCAAAAGCTCAAGCAGAGCAATGAGCCAATCCTGTACCTGGCGGAACGCTACGGTTTCGAATCGCAGCAGACCCTGACGCGAACGTTTAAAAACTATTTCGATGTTCCGCCCCACAAATATCGCATAACGAATGTACCTGGCGAATCCCGCTATCTGCATCCGCTAAATAACTGTTGTTAA	CardRes_01811	124	3.2e-65	CardRes_01811	124	3.98e-78	CardRes_01811	marA	General Bacterial Porin with reduced permeability to beta-lactams; resistance-nodulation-cell division (RND) antibiotic efflux pump	General Bacterial Porin; RND efflux pump	regulator of efflux pumps	109
atctgacact_cctgcaccat	GAATTCATAATGTTGACTTATGATTGCCTGGGCAATAGTATCACTCGCAACTAAATCATTGCCTGGGCAACCATCATGAAAAGTACCAGCGACCTGTTCAACGAGATGATCCCGCTGGGCCGCTTGATCCAGATGGTTAACCAAAAAAGATCGCCTGCTCAACGACTACCTCTCACCCATGGATATTACCGCGACCCAGTTTCGGGTGCTCTGTTCCATTCGTTGCGAGGTATGTATTACCCCCGTTGAGCTGAAAACCGTGCTTTCCGTCGACCCGGGCGCGATGACGCGTATGCTCGACCGCCTGGCGTGTAAAGGCTGGATTGAACGGTTACCCAACCCCGCTGACAAGCGCGGTGTGCTGGTGCAGTTGACGCCAGACGGCGCAGCCCTTTGCGA…	2158	25	Upstream	10	Salmonella	clinical	OMA	new	Tetracycline	1	atctgacact_cctgcaccat_2	ATGTCCAGACGTAATAATGACGCCATCACTATCCATAGTATTTTGTCGTGGATCGAGGATAACCTGGAATCGCCCCTGTCGCTGGAAAAAGTGTCTGAGCGCTCAGGTTACTCCAAGTGGCACCTGCAACGTATGTTTAAGAAAGAGACCGGCCATTCCCTCGGCCAGTACATCCGCAGCCGTAAGCTGACGGAGATTGCGCAAAAGCTCAAGCAGAGCAATGAGCCAATCCTGTACCTGGCGGAACGCTACGGTTTCGAATCGCAGCAGACCCTGACGCGAACGTTTAAAAACTATTTCGATGTTCCGCCCCACAAATATCGCATAACGAATGTACCTGGCGAATCCCGCTATCTGCATCCGCTAAATAACTGTTGTTAA	CardRes_01811	124	3.2e-65	CardRes_01811	124	3.98e-78	CardRes_01811	marA	General Bacterial Porin with reduced permeability to beta-lactams; resistance-nodulation-cell division (RND) antibiotic efflux pump	General Bacterial Porin; RND efflux pump	regulator of efflux pumps	109
atctgcacgc_caggaacgat	AGAGGAATTGCCCAATATTATGCACCCGGTCGCGAAGCTGAGCACCGCATTAGCCGCTGCATTGATGCTGAGCGGGTGCATGCCCGGTGAAATCCGCCCGACGATTGGCCAGCAAATGGAAACTGGCGACCAACGGTTTGGCGATCTGGTTTTCCGCCAGCTCGCACCGAATGTCTGGCAGCACACTTCCTATCTCGACATGCCGGGTTTCGGGGCAGTCGCTTCCAACGGTTTGATCGTCAGGGATGGCGGCCGCGTGCTGGTGGTCGATACCGCCTGGACCGATGACCAGACCGCCCAGATCCTCAACTGGATCAAGCAGGAGATCAACCTGCCGGTCGCGCTGGCGGTGGTGACTCACGCGCATCAGGACAAGATGGGCGGTATGGACGCGCTGCA…	985	33	Upstream	23	Klebsiella	clinical	CEF	new	Cephalosporin	1	atctgcacgc_caggaacgat_1	GAGGAATTGCCCAATATTATGCACCCGGTCGCGAAGCTGAGCACCGCATTAGCCGCTGCATTGATGCTGAGCGGGTGCATGCCCGGTGAAATCCGCCCGACGATTGGCCAGCAAATGGAAACTGGCGACCAACGGTTTGGCGATCTGGTTTTCCGCCAGCTCGCACCGAATGTCTGGCAGCACACTTCCTATCTCGACATGCCGGGTTTCGGGGCAGTCGCTTCCAACGGTTTGATCGTCAGGGATGGCGGCCGCGTGCTGGTGGTCGATACCGCCTGGACCGATGACCAGACCGCCCAGATCCTCAACTGGATCAAGCAGGAGATCAACCTGCCGGTCGCGCTGGCGGTGGTGACTCACGCGCATCAGGACAAGATGGGCGGTATGGACGCGCTGCAT…	CardRes_00733	270	1e-153	CardRes_00005	270	1.81e-179	CardRes_00733	NDM-1	NDM beta-lactamase	Beta-lactamase	antibiotic inactivation	217
atctgcacgc_caggaacgat	AGAGGAATTGCCCAATATTATGCACCCGGTCGCGAAGCTGAGCACCGCATTAGCCGCTGCATTGATGCTGAGCGGGTGCATGCCCGGTGAAATCCGCCCGACGATTGGCCAGCAAATGGAAACTGGCGACCAACGGTTTGGCGATCTGGTTTTCCGCCAGCTCGCACCGAATGTCTGGCAGCACACTTCCTATCTCGACATGCCGGGTTTCGGGGCAGTCGCTTCCAACGGTTTGATCGTCAGGGATGGCGGCCGCGTGCTGGTGGTCGATACCGCCTGGACCGATGACCAGACCGCCCAGATCCTCAACTGGATCAAGCAGGAGATCAACCTGCCGGTCGCGCTGGCGGTGGTGACTCACGCGCATCAGGACAAGATGGGCGGTATGGACGCGCTGCA…	985	33	Upstream	20	Klebsiella	clinical	CFD	old	Cephalosporin	1, 2	atctgcacgc_caggaacgat_1	GAGGAATTGCCCAATATTATGCACCCGGTCGCGAAGCTGAGCACCGCATTAGCCGCTGCATTGATGCTGAGCGGGTGCATGCCCGGTGAAATCCGCCCGACGATTGGCCAGCAAATGGAAACTGGCGACCAACGGTTTGGCGATCTGGTTTTCCGCCAGCTCGCACCGAATGTCTGGCAGCACACTTCCTATCTCGACATGCCGGGTTTCGGGGCAGTCGCTTCCAACGGTTTGATCGTCAGGGATGGCGGCCGCGTGCTGGTGGTCGATACCGCCTGGACCGATGACCAGACCGCCCAGATCCTCAACTGGATCAAGCAGGAGATCAACCTGCCGGTCGCGCTGGCGGTGGTGACTCACGCGCATCAGGACAAGATGGGCGGTATGGACGCGCTGCAT…	CardRes_00733	270	1e-153	CardRes_00005	270	1.81e-179	CardRes_00733	NDM-1	NDM beta-lactamase	Beta-lactamase	antibiotic inactivation	217
atcttattct_ccggattaaa	GAATTGATTTCAAAGCTAAGAATCTAACATCAAATGCAGGTCTTTTTCTGCTCCTTGAGAATGCAAAAAGCAATGGGATTTTTGATTTTATTGAAAATGACCTCGTATTTGATAATGACTCAACAAATAAAATCAAGATGAATCATATAAAGACCATGCTCTGCGGTCACTTCATTGGCATTGATAAGTTAGAACGTCTAAAGCTACTTCAAAATGATCCCCTCGTCAACGAGTTTGATAAAGGGCCTGGCGTCTGCTGACGCCTGTGCAGGGCGAGCCGGTGTGGGTCGCCGATAAGACGCAATCATTTAACGCCTGGTGGCGCTAAGCGCCAGTGCAGTATCAGAGGAGAGAGCATATGACGATTTCCGCTCAGGTGATTGATACTATCGTCGAGTG…	1075	138	Upstream	14	Ecoli	clinical	DOX	old	Tetracycline	1	atcttattct_ccggattaaa_2	ATGACGATTTCCGCTCAGGTGATTGATACTATCGTCGAGTGGATTGATGACAACCTGCATCAACCGCTGCGTATTGATGATATCGCTCGCCATGCCGGGTATTCGAAATGGCATCTGCAACGGCTGTTTTTACAGTATAAAGGGGAGAGCCTGGGGCGCTATATTCGCGAAAGGAAGCTGCTGCTGGCCGCCCGCGATCTGCGTGACACCGATCAGCGGGTCTACGATATCTGCCTGAAGTATGGCTTCGATTCGCAACAGACCTTTACCCGCGTCTTCACCCGGACCTTCAATCTGCCGCCGGGCGCCTACCGTAAAGAGAACCACAGTCGCGCCCACTGA	CardRes_01568	114	8e-60	CardRes_01568	114	7.87e-58	CardRes_01568	ramA	General Bacterial Porin with reduced permeability to beta-lactams; resistance-nodulation-cell division (RND) antibiotic efflux pump	General Bacterial Porin; RND efflux pump	regulator of efflux pumps	66
atcttattct_ccggattaaa	GAATTGATTTCAAAGCTAAGAATCTAACATCAAATGCAGGTCTTTTTCTGCTCCTTGAGAATGCAAAAAGCAATGGGATTTTTGATTTTATTGAAAATGACCTCGTATTTGATAATGACTCAACAAATAAAATCAAGATGAATCATATAAAGACCATGCTCTGCGGTCACTTCATTGGCATTGATAAGTTAGAACGTCTAAAGCTACTTCAAAATGATCCCCTCGTCAACGAGTTTGATAAAGGGCCTGGCGTCTGCTGACGCCTGTGCAGGGCGAGCCGGTGTGGGTCGCCGATAAGACGCAATCATTTAACGCCTGGTGGCGCTAAGCGCCAGTGCAGTATCAGAGGAGAGAGCATATGACGATTTCCGCTCAGGTGATTGATACTATCGTCGAGTG…	1075	138	Upstream	13	Ecoli	clinical	OMA	new	Tetracycline	1	atcttattct_ccggattaaa_2	ATGACGATTTCCGCTCAGGTGATTGATACTATCGTCGAGTGGATTGATGACAACCTGCATCAACCGCTGCGTATTGATGATATCGCTCGCCATGCCGGGTATTCGAAATGGCATCTGCAACGGCTGTTTTTACAGTATAAAGGGGAGAGCCTGGGGCGCTATATTCGCGAAAGGAAGCTGCTGCTGGCCGCCCGCGATCTGCGTGACACCGATCAGCGGGTCTACGATATCTGCCTGAAGTATGGCTTCGATTCGCAACAGACCTTTACCCGCGTCTTCACCCGGACCTTCAATCTGCCGCCGGGCGCCTACCGTAAAGAGAACCACAGTCGCGCCCACTGA	CardRes_01568	114	8e-60	CardRes_01568	114	7.87e-58	CardRes_01568	ramA	General Bacterial Porin with reduced permeability to beta-lactams; resistance-nodulation-cell division (RND) antibiotic efflux pump	General Bacterial Porin; RND efflux pump	regulator of efflux pumps	66
atcttattct_ccggattaaa	GAATTGATTTCAAAGCTAAGAATCTAACATCAAATGCAGGTCTTTTTCTGCTCCTTGAGAATGCAAAAAGCAATGGGATTTTTGATTTTATTGAAAATGACCTCGTATTTGATAATGACTCAACAAATAAAATCAAGATGAATCATATAAAGACCATGCTCTGCGGTCACTTCATTGGCATTGATAAGTTAGAACGTCTAAAGCTACTTCAAAATGATCCCCTCGTCAACGAGTTTGATAAAGGGCCTGGCGTCTGCTGACGCCTGTGCAGGGCGAGCCGGTGTGGGTCGCCGATAAGACGCAATCATTTAACGCCTGGTGGCGCTAAGCGCCAGTGCAGTATCAGAGGAGAGAGCATATGACGATTTCCGCTCAGGTGATTGATACTATCGTCGAGTG…	1075	138	Upstream	13	Klebsiella	clinical	FOX	old	Cephalosporin	2	atcttattct_ccggattaaa_2	ATGACGATTTCCGCTCAGGTGATTGATACTATCGTCGAGTGGATTGATGACAACCTGCATCAACCGCTGCGTATTGATGATATCGCTCGCCATGCCGGGTATTCGAAATGGCATCTGCAACGGCTGTTTTTACAGTATAAAGGGGAGAGCCTGGGGCGCTATATTCGCGAAAGGAAGCTGCTGCTGGCCGCCCGCGATCTGCGTGACACCGATCAGCGGGTCTACGATATCTGCCTGAAGTATGGCTTCGATTCGCAACAGACCTTTACCCGCGTCTTCACCCGGACCTTCAATCTGCCGCCGGGCGCCTACCGTAAAGAGAACCACAGTCGCGCCCACTGA	CardRes_01568	114	8e-60	CardRes_01568	114	7.87e-58	CardRes_01568	ramA	General Bacterial Porin with reduced permeability to beta-lactams; resistance-nodulation-cell division (RND) antibiotic efflux pump	General Bacterial Porin; RND efflux pump	regulator of efflux pumps	66
atcttgttcc_agatataacg	AGGGAATTCCTGGCGCTTCAGATACTTGGCGACATGGTACACTTCGAACCAAAACTCGTTGACGTGATCGATAAATGTTTGTTCAGTGGGTTTAGGCTGGCGAAAGTTTTGAAAAGTCGGTTTGCGCCGGTTATGGGTCAGGCCATCCTTATCCAGGAGAACTTCGTAACCCATATCCAGCTCATCACTCCTGACCATCTCTGCCAGGAGATTGGTAGGGTAAAAGGCAAAATCAACTTTAACCCCTTCGGCAAAGATGACCAAACGGGTCGGAATGAGCTGATCACCGCGATAATAATGCTCCGGTATAGACACCCAAACCTTTCCGATCTGGGAAAGCCAGGTTTCATTTTGGGTATAGGGTGTACAGGTCTCGGCAAATAGCTGGACATCAAAATC…	763	11	Upstream	40	Klebsiella	soil	APS	new	Aminoglycoside	1	atcttgttcc_agatataacg_1	ATGAATGCAGCCGAACGGATATTTGCTAACATTATCAGATGGGGCAAAGGAGAGGTAACCATTAGAGCCATGCTTTTGGTTGGCTCCCGGACCGGAGAAGCTCCACCTGACGACCTGGCCGATTTTGATGTCCAGCTATTTGCCGAGACCTGTACACCCTATACCCAAAATGAAACCTGGCTTTCCCAGATCGGAAAGGTTTGGGTGTCTATACCGGAGCATTATTATCGCGGTGATCAGCTCATTCCGACCCGTTTGGTCATCTTTGCCGAAGGGGTTAAAGTTGATTTTGCCTTTTACCCTACCAATCTCCTGGCAGAGATGGTCAGGAGTGATGAGCTGGATATGGGTTACGAAGTTCTCCTGGATAAGGATGGCCTGACCCATAACCGGCGCAAA…	CardRes_02169	176	3.5e-22	CardRes_02169	177	4.8e-25	CardRes_02169	aadS	ANT(6)	Aminoglycoside nucleotidyltransferase	antibiotic inactivation	37
atgagctttg_ataaacaaga	GAATTTGTAGATGCTTCACCAGCTTCACACCAGCACCGATATTCAATCCAACCTGTGTTTTCTTGGCCTCTAGTCCTTGCAAATCAACATCTTTAAAATTAAAAAAGAAATCCGGTCCTGCTGCTACATAAATTCCAAACATACTGCCTAATCCTAACGTATATTTCAGATTGACAGGAATTTCCACACCCTGCTGCTTAAAATCATCTTCACCACGCTGTGAATACATTACAGCACCGTCGATACCCAAACCGATAACCGGTATTGTAAACTCGGCCATCGGACCAATAAAGAAACCAGCACTATTGTCCTTATTTCCTTCATATCCACCATTCCAGTCAATCTTCGACATATTCACACCACCTTTCACACCCCATTTAAGCTGAGCCTGAGCAGGCG…	4434	12	Upstream	38	Shigella	gut	CEF	new	Cephalosporin	1	atgagctttg_ataaacaaga_2	ATGAAAATGTTCATTATCGCCGCCCTGACGGCTATCTTTTTAACAATTCACGGATGCCGTCCTACCACAGACTGGCAAACACAACTACGTACGGAGCTCCAGGCTTATACAGACACATTGGATGCACAAATCGGCATCGCTCTCTTGCTGGAAAACGGAGACAGCCTGACACTCAACAACCGCCAACACTACGAAATGATGAGTGTATTCAAGTTCCATCAGGCACTGGCCGTATGCAACTATCTACACCACCACAACCAATCACTCGACACCTTGCTCCACATCACACCCGACGATTTGAAGCCCAGTACCTGGAGTCCGCTCAGAGACAGATATCTGCAAGAAGAGCTGGTGGATGGGATGGATATCAGTGTCCGAAACCTATTGGAATACACGCTG…	CardRes_01578	132	4.5e-32	CardRes_02903	130	2.18e-63	CardRes_01578	cepA	cepA beta-lactamase	Beta-lactamase	antibiotic inactivation	38
atgattacgt_gcacgtatcc	GAATTGCCATAGGTAGTCATGCCCATAAGGTATGCACCTCGGCTCTTGCACTCCAGCATATTGCTTATGGTCTTCTCGTATAACTCGTTCTGCGTCAGGACACCGATCACCAGCGTTCCCTGTTCGATCAGACTGATGGTTCCGTGCTTCAGTTCCCCGGCCGCATATGCTTCGGAATGAATGTAGCTGATTTCCTTCAGTTTGAGGCTTCCTTCCAGACAAACGGCATAGTCTATACCACGTCCTACGAAGAATACATCAGACGCATTGGCATACTTTGCGGCAAACCATTGCAGGCGCTCCTTGTCTTCCAGAATTTTCTGTATCTTCTCCGGAATCGTCAGCAGTTCGGCAATATAATAACCATACTGCTCTTCTGTGATCTTACCACGAACTTTG…	1372	17	Upstream	10	Klebsiella	gut	ERA	new	Tetracycline	1	atgattacgt_gcacgtatcc_1		No match	-	NA	CardRes_00779	38	2.5	CardRes_00779	tolC	resistance-nodulation-cell division (RND) antibiotic efflux pump; major facilitator superfamily (MFS) antibiotic efflux pump; ATP-binding cassette (ABC) antibiotic efflux pump	RND; MFS; ABC efflux pump	antibiotic efflux	39
atgccaccct_ctacaccgcc	GAATTAACATGAGAGCGAAAGGCAGGCGATAATATTTAAAATAGTCGTGTTATAGCGAGTAAAAAAACAAAGCATATTGCGTTAAGCATTATTTTACCGGACAATATGTTTTTTAACTGATGATTAACATGACATGAAACATCCACTGGAAACGCTGCTCTCCGCCGCCGGGATCTTACTGCTGGCCCTGCTCTCCTGTCTGCTGTTGCCCGCGCCTTCGCTGGGCCTGACGCTGGCGCAAAAGCTGGTTGAGACATTCCATATGATGGATCTCAACCAGCTCTATACGGTGCTGTTTTGTCTGTGGTTCTTAGCGCTGGGCGCCATTGAGTATCTGGTGCTGCGCTGGGTGTGGCGTCGCTGGTTTTCCCTCGAGCGTTAAACCAGGAGAGGCGCGCC…	1373	13	Upstream	17	Klebsiella	clinical	FOX	old	Cephalosporin	1	atgccaccct_ctacaccgcc_2	ATGACGATTTCCGCTCAGGTGATTGATACTATCGTCGAGTGGATTGATGATAACCTGCATCAACCGCTGCGTATTGATGATATCGCTCGCCATGCCGGGTATTCGAAATGGCATCTGCAACGGCTGTTTTTACAGTACAAAGGGGAGAGCCTGGGGCGCTATATTCGCGAAAGGAAGCTGCTGCTGGCCGCCCGCGATCTGCGCGACACCGATCAGCGGGTCTACGATATCTGCCTCAAGTATGGCTTTGATTCGCAACAGACCTTTACCCGCGTCTTTACCCGGACCTTCAATCAGCCGCCGGGCGCCTACCGCAAAGAGAACCACAGTCGCGCCCACTGA	CardRes_01568	114	2.8e-60	CardRes_01568	114	8.45e-58	CardRes_01568	ramA	General Bacterial Porin with reduced permeability to beta-lactams; resistance-nodulation-cell division (RND) antibiotic efflux pump	General Bacterial Porin; RND efflux pump	regulator of efflux pumps	66
atgcgtgtta_aaataagctc	TTCAGGGGAATTGCCCAATATTATGCACCCGGTCGCGAAGCTGAGCACCGCATTAGCCGCTGCATTGATGCTGAGCGGGTGCATGCCCGGTGAAATCCGCCCGACGATTGGCCAGCAAATGGAAACTGGCGACCAACGGTTTGGCGATCTGGTTTTCCGCCAGCTCGCACCGAATGTCTGGCAGCACACTTCCTATCTCGACATGCCGGGTTTCGGGGCAGTCGCTTCCAACGGTTTGATCGTCAGGGATGGCGGCCGCGTGCTGGTGGTCGATACCGCCTGGACCGATGACCAGACCGCCCAGATCCTCAACTGGATCAAGCAGGAGATCAACCTGCCGGTCGCGCTGGCGGTGGTGACTCACGCGCATCAGGACAAGATGGGCGGTATGGACGCGCT…	999	53	Upstream	11	Ecoli	clinical	CEF	new	Cephalosporin	1	atgcgtgtta_aaataagctc_1	TCAGGGGAATTGCCCAATATTATGCACCCGGTCGCGAAGCTGAGCACCGCATTAGCCGCTGCATTGATGCTGAGCGGGTGCATGCCCGGTGAAATCCGCCCGACGATTGGCCAGCAAATGGAAACTGGCGACCAACGGTTTGGCGATCTGGTTTTCCGCCAGCTCGCACCGAATGTCTGGCAGCACACTTCCTATCTCGACATGCCGGGTTTCGGGGCAGTCGCTTCCAACGGTTTGATCGTCAGGGATGGCGGCCGCGTGCTGGTGGTCGATACCGCCTGGACCGATGACCAGACCGCCCAGATCCTCAACTGGATCAAGCAGGAGATCAACCTGCCGGTCGCGCTGGCGGTGGTGACTCACGCGCATCAGGACAAGATGGGCGGTATGGACGCGCTG…	CardRes_00733	270	6e-154	CardRes_00005	270	1.17e-179	CardRes_00733	NDM-1	NDM beta-lactamase	Beta-lactamase	antibiotic inactivation	217
atgcgtgtta_aaataagctc	TTCAGGGGAATTGCCCAATATTATGCACCCGGTCGCGAAGCTGAGCACCGCATTAGCCGCTGCATTGATGCTGAGCGGGTGCATGCCCGGTGAAATCCGCCCGACGATTGGCCAGCAAATGGAAACTGGCGACCAACGGTTTGGCGATCTGGTTTTCCGCCAGCTCGCACCGAATGTCTGGCAGCACACTTCCTATCTCGACATGCCGGGTTTCGGGGCAGTCGCTTCCAACGGTTTGATCGTCAGGGATGGCGGCCGCGTGCTGGTGGTCGATACCGCCTGGACCGATGACCAGACCGCCCAGATCCTCAACTGGATCAAGCAGGAGATCAACCTGCCGGTCGCGCTGGCGGTGGTGACTCACGCGCATCAGGACAAGATGGGCGGTATGGACGCGCT…	999	53	Upstream	82	Salmonella	clinical	CEF	new	Cephalosporin	1	atgcgtgtta_aaataagctc_1	TCAGGGGAATTGCCCAATATTATGCACCCGGTCGCGAAGCTGAGCACCGCATTAGCCGCTGCATTGATGCTGAGCGGGTGCATGCCCGGTGAAATCCGCCCGACGATTGGCCAGCAAATGGAAACTGGCGACCAACGGTTTGGCGATCTGGTTTTCCGCCAGCTCGCACCGAATGTCTGGCAGCACACTTCCTATCTCGACATGCCGGGTTTCGGGGCAGTCGCTTCCAACGGTTTGATCGTCAGGGATGGCGGCCGCGTGCTGGTGGTCGATACCGCCTGGACCGATGACCAGACCGCCCAGATCCTCAACTGGATCAAGCAGGAGATCAACCTGCCGGTCGCGCTGGCGGTGGTGACTCACGCGCATCAGGACAAGATGGGCGGTATGGACGCGCTG…	CardRes_00733	270	6e-154	CardRes_00005	270	1.17e-179	CardRes_00733	NDM-1	NDM beta-lactamase	Beta-lactamase	antibiotic inactivation	217
atggttggct_tccggctaca	GAATTCATAATGTTGACTTATGATTGCCTGGGCAATAGTATCACTCGCAACTAAATCATTGCCTGGGCAACCATCATGAAAAGTACCAGCGACCTGTTCAACGAGATGATCCCGCTGGGCCGCTTGATCCAGATGGTTAACCAAAAAAAGATCGCCTGCTCAACGACTACCTCTCACCCATGGATATTACCGCGACCCAGTTTCGGGTGCTCTGTTCCATTCGTTGCGAGGTATGTATTACCCCCGTTGAGCTGAAAACCGTGCTTTCCGTCGACCCGGGCGCGATGACGCGTATGCTCGACCGCCTGGCGTGTAAAGGCTGGATTGAACGGTTACCCAACCCCGCTGACAAGCGCGGTGTGCTGGTGCAGTTGACGCCAGACGGCGCAGCCCTTTGCG…	3476	54	Upstream	30	Ecoli	clinical	FOX	old	Cephalosporin	1	atggttggct_tccggctaca_2	ATGTCCAGACGTAATAATGACGCCATCACTATCCATAGTATTTTGTCGTGGATCGAGGATAACCTGGAATCGCCCCTGTCGCTGGAAAAAGTGTCTGAGCGCTCAGGTTACTCCAAGTGGCACCTGCAACGTATGTTTAAGAAAGAGACCGGCCATTCCCTCGGCCAGTACATCCGCAGCCGTAAGCTGACGGAGATTGCGCAAAAGCTCAAGCAGAGCAATGAGCCAATCCTGTACCTGGCGGAACGCTACGGTTTCGAATCGCAGCAGACCCTGACGCGAACGTTTAAAAACTATTTCGATGTTCCGCCCCACAAATATCGCATAACGAATGTACCTGGCGAATCCCGCTATCTGCATCCGCTAAATAACTGTTGTTAA	CardRes_01811	124	3.2e-65	CardRes_01811	124	6.48e-76	CardRes_01811	marA	General Bacterial Porin with reduced permeability to beta-lactams; resistance-nodulation-cell division (RND) antibiotic efflux pump	General Bacterial Porin; RND efflux pump	regulator of efflux pumps	109
atggttggct_tccggctaca	GAATTCATAATGTTGACTTATGATTGCCTGGGCAATAGTATCACTCGCAACTAAATCATTGCCTGGGCAACCATCATGAAAAGTACCAGCGACCTGTTCAACGAGATGATCCCGCTGGGCCGCTTGATCCAGATGGTTAACCAAAAAAAGATCGCCTGCTCAACGACTACCTCTCACCCATGGATATTACCGCGACCCAGTTTCGGGTGCTCTGTTCCATTCGTTGCGAGGTATGTATTACCCCCGTTGAGCTGAAAACCGTGCTTTCCGTCGACCCGGGCGCGATGACGCGTATGCTCGACCGCCTGGCGTGTAAAGGCTGGATTGAACGGTTACCCAACCCCGCTGACAAGCGCGGTGTGCTGGTGCAGTTGACGCCAGACGGCGCAGCCCTTTGCG…	3476	54	Upstream	25	Ecoli	clinical	MOX	old	Fluoroquinolone	1	atggttggct_tccggctaca_2	ATGTCCAGACGTAATAATGACGCCATCACTATCCATAGTATTTTGTCGTGGATCGAGGATAACCTGGAATCGCCCCTGTCGCTGGAAAAAGTGTCTGAGCGCTCAGGTTACTCCAAGTGGCACCTGCAACGTATGTTTAAGAAAGAGACCGGCCATTCCCTCGGCCAGTACATCCGCAGCCGTAAGCTGACGGAGATTGCGCAAAAGCTCAAGCAGAGCAATGAGCCAATCCTGTACCTGGCGGAACGCTACGGTTTCGAATCGCAGCAGACCCTGACGCGAACGTTTAAAAACTATTTCGATGTTCCGCCCCACAAATATCGCATAACGAATGTACCTGGCGAATCCCGCTATCTGCATCCGCTAAATAACTGTTGTTAA	CardRes_01811	124	3.2e-65	CardRes_01811	124	6.48e-76	CardRes_01811	marA	General Bacterial Porin with reduced permeability to beta-lactams; resistance-nodulation-cell division (RND) antibiotic efflux pump	General Bacterial Porin; RND efflux pump	regulator of efflux pumps	109
atgtatgcgt_ctgggctacc	GAATTGGGCGGGAGATCGCCAAAATCCGGATGTTTTATAGGATAATCATATAAACCCCTCGTCAGACGACGTATGGTTCCTGATTTTGCTAATCTAAGCAGAGATTGAGCTATCGCTGTGCGACTTCCTAGGTCATAAAAGAAGCTTGGGGTAAAGACCCAACCCCTCTTATTGCCATAAATCCTGCTAACTATCATATTCTCAATGCTTTGCGCCATTTTTAACACCTCTTTCTTGTCACAAAAAGTATATATTTTTTGTTACAAGAAGTCAAGCTATTTTTAAGCTCCCGAGCTATTATGTGCCCAAAATGTCCACTGGGGCTAAATGTCCACTTTTTACGAGACATTTCGACTTAGTGGACATTTATGTCCATACATGTCCATCAAAATGGCCTTT…	1610	140	Upstream	54	Ecoli	soil	CEF	new	Cephalosporin	1	atgtatgcgt_ctgggctacc_2	ATGATGAAAAGATTCGCTTTGATCGTTGGATTTTTGCTTATCAGCGCGGTTGCGTTTGCTCAAGAGATCGACAGGTCTCTTTTGCAGGGATATGATGCGGCTCTGGTGATCTATAACCGCGCAAACGGCGAGACGGTCAACATAAATTCCGCGCGCGGTAGCCAGCGTCTTTCGCCCTGTTCGACATTCAAGATTTACAACACTCTTATCGGGCTGGAGCTCGGGCTTATCAAGGACGCTGATGAGCCGTGGTATAAGTGGGATGATGTGAAGCGTGATATAGAAGGGTGGAATCAGGACTTAACGCTACGTGAGGCGTTTCGGGTGTCGGCCGTTCCTGCATATCAGATATTGGCGCGGGAAATAGGCGAAGCCCGGATGAAGGAATATATTGAAAAG…	CardRes_02322	231	4.4e-45	CardRes_02943	269	1.54e-46	CardRes_02322	BAT-1	BAT Beta-lactamase	Beta-lactamase	antibiotic inactivation	40
attagcgaag_catgagcgcg	GAATTTATGGCTCTAAAAACAAATGCAGATCATCAACCTTTTGCCCGATAACAAACCCATGATCCACCAGGCCGGACAACTGTTGGTGGATGCCTTCCGTGAGCACTGGCCGGATGCCTGGCCGACGTTGGAGGAAGGGCTTAAAGAAGTACAGGAAATGCTTGAAACGGGCCGGATTTGTCGTGTAGCAGTCGATGAAGAGGGGAATTTGCTGGGAATCATCGGCGGAATCCCGGGATATGACGGCAACGTTTGGGAGCTGCATCCCCTGGCCGTGCAGCCCTCCCTGCAGGGCCAGGGGATCGGCCGGGCGCTGGTGGAAGATCTGGAGAGGCAGGTCCGCTCCCAGGGCGGGTTAACCATCACGCTCGGAACGGATGATGAGGATGGCATGACCTC…	1218	14	Upstream	16	Klebsiella	soil	GEN	old	Aminoglycoside	1	attagcgaag_catgagcgcg_1	ATGCAGATCATCAACCTTTTGCCCGATAACAAACCCATGATCCACCAGGCCGGACAACTGTTGGTGGATGCCTTCCGTGAGCACTGGCCGGATGCCTGGCCGACGTTGGAGGAAGGGCTTAAAGAAGTACAGGAAATGCTTGAAACGGGCCGGATTTGTCGTGTAGCAGTCGATGAAGAGGGGAATTTGCTGGGAATCATCGGCGGAATCCCGGGATATGACGGCAACGTTTGGGAGCTGCATCCCCTGGCCGTGCAGCCCTCCCTGCAGGGCCAGGGGATCGGCCGGGCGCTGGTGGAAGATCTGGAGAGGCAGGTCCGCTCCCAGGGCGGGTTAACCATCACGCTCGGAACGGATGATGAGGATGGCATGACCTCCCTTTCGAACGTTGATCTTTAC…	CardRes_01280	146	1.1e-26	CardRes_01280	141	1.07e-29	CardRes_01280	AAC(6')-I30	AAC(6')	Aminoglycoside acetyltransferase	antibiotic inactivation	41
attagttacc_tcatttgact	GAATTCAATCCGCGATGCGGCATTCCAGGCCGGACATATCCGCCTGCGACCTATTCTGATGACATCGCTTGCATTCGTATTCGGGGTTATGCCGCTGCTTTTTGCAACCGGAGCAGGGGCGGGAAGCCGTATTGCACTGGGAGCCGCCGTAGTGTTCGGTATGGCACTGAATACCTTGCTTGCCACGGTCTATATTCCTAATTTCTACGAATTGATGCAGAAGTTGCAGGAGAAGTTCAGTAAGAAACAATAGGGAGGATGAGCTACAAGTTATGGATTATGGGTTATAGGCTATCACACTTATAGCTCATAATCCATAACTCATTTTAGCAACTTGCTGCTAAAAGTTGTATCTTTGCGTGCGAATTGCCTCTTAAAGAAATTGAAGTTATGAAAGCA…	1879	180	Upstream	40	Ecoli	gut	CFD	old	Cephalosporin	1	attagttacc_tcatttgact_1	AATTCAATCCGCGATGCGGCATTCCAGGCCGGACATATCCGCCTGCGACCTATTCTGATGACATCGCTTGCATTCGTATTCGGGGTTATGCCGCTGCTTTTTGCAACCGGAGCAGGGGCGGGAAGCCGTATTGCACTGGGAGCCGCCGTAGTGTTCGGTATGGCACTGAATACCTTGCTTGCCACGGTCTATATTCCTAATTTCTACGAATTGATGCAGAAGTTGCAGGAGAAGTTCAGTAAGAAACAATAG	CardRes_00705	79	1.5e-15	CardRes_00001	297	0	CardRes_00705	cmeB	resistance-nodulation-cell division (RND) antibiotic efflux pump	RND efflux pump	antibiotic efflux	43
attagttacc_tcatttgact	GAATTCAATCCGCGATGCGGCATTCCAGGCCGGACATATCCGCCTGCGACCTATTCTGATGACATCGCTTGCATTCGTATTCGGGGTTATGCCGCTGCTTTTTGCAACCGGAGCAGGGGCGGGAAGCCGTATTGCACTGGGAGCCGCCGTAGTGTTCGGTATGGCACTGAATACCTTGCTTGCCACGGTCTATATTCCTAATTTCTACGAATTGATGCAGAAGTTGCAGGAGAAGTTCAGTAAGAAACAATAGGGAGGATGAGCTACAAGTTATGGATTATGGGTTATAGGCTATCACACTTATAGCTCATAATCCATAACTCATTTTAGCAACTTGCTGCTAAAAGTTGTATCTTTGCGTGCGAATTGCCTCTTAAAGAAATTGAAGTTATGAAAGCA…	1879	180	Upstream	51	Klebsiella	gut	CEF	new	Cephalosporin	1	attagttacc_tcatttgact_1	AATTCAATCCGCGATGCGGCATTCCAGGCCGGACATATCCGCCTGCGACCTATTCTGATGACATCGCTTGCATTCGTATTCGGGGTTATGCCGCTGCTTTTTGCAACCGGAGCAGGGGCGGGAAGCCGTATTGCACTGGGAGCCGCCGTAGTGTTCGGTATGGCACTGAATACCTTGCTTGCCACGGTCTATATTCCTAATTTCTACGAATTGATGCAGAAGTTGCAGGAGAAGTTCAGTAAGAAACAATAG	CardRes_00705	79	1.5e-15	CardRes_00001	297	0	CardRes_00705	cmeB	resistance-nodulation-cell division (RND) antibiotic efflux pump	RND efflux pump	antibiotic efflux	43
attagttacc_tcatttgact	GAATTCAATCCGCGATGCGGCATTCCAGGCCGGACATATCCGCCTGCGACCTATTCTGATGACATCGCTTGCATTCGTATTCGGGGTTATGCCGCTGCTTTTTGCAACCGGAGCAGGGGCGGGAAGCCGTATTGCACTGGGAGCCGCCGTAGTGTTCGGTATGGCACTGAATACCTTGCTTGCCACGGTCTATATTCCTAATTTCTACGAATTGATGCAGAAGTTGCAGGAGAAGTTCAGTAAGAAACAATAGGGAGGATGAGCTACAAGTTATGGATTATGGGTTATAGGCTATCACACTTATAGCTCATAATCCATAACTCATTTTAGCAACTTGCTGCTAAAAGTTGTATCTTTGCGTGCGAATTGCCTCTTAAAGAAATTGAAGTTATGAAAGCA…	1879	180	Upstream	71	Klebsiella	gut	CFD	old	Cephalosporin	1	attagttacc_tcatttgact_1	AATTCAATCCGCGATGCGGCATTCCAGGCCGGACATATCCGCCTGCGACCTATTCTGATGACATCGCTTGCATTCGTATTCGGGGTTATGCCGCTGCTTTTTGCAACCGGAGCAGGGGCGGGAAGCCGTATTGCACTGGGAGCCGCCGTAGTGTTCGGTATGGCACTGAATACCTTGCTTGCCACGGTCTATATTCCTAATTTCTACGAATTGATGCAGAAGTTGCAGGAGAAGTTCAGTAAGAAACAATAG	CardRes_00705	79	1.5e-15	CardRes_00001	297	0	CardRes_00705	cmeB	resistance-nodulation-cell division (RND) antibiotic efflux pump	RND efflux pump	antibiotic efflux	43
attagttacc_tcatttgact	GAATTCAATCCGCGATGCGGCATTCCAGGCCGGACATATCCGCCTGCGACCTATTCTGATGACATCGCTTGCATTCGTATTCGGGGTTATGCCGCTGCTTTTTGCAACCGGAGCAGGGGCGGGAAGCCGTATTGCACTGGGAGCCGCCGTAGTGTTCGGTATGGCACTGAATACCTTGCTTGCCACGGTCTATATTCCTAATTTCTACGAATTGATGCAGAAGTTGCAGGAGAAGTTCAGTAAGAAACAATAGGGAGGATGAGCTACAAGTTATGGATTATGGGTTATAGGCTATCACACTTATAGCTCATAATCCATAACTCATTTTAGCAACTTGCTGCTAAAAGTTGTATCTTTGCGTGCGAATTGCCTCTTAAAGAAATTGAAGTTATGAAAGCA…	1879	180	Upstream	40	Ecoli	gut	CFD	old	Cephalosporin	1	attagttacc_tcatttgact_2	ATGAAAGCATATTTCATCGCCATACTTACCTTATTCACTTGTATAGCTACCGTCGTCCGGGCGCAGCAAATGTCTGAACTTGAAAACCGGATTGACAGTCTGCTCAATGGCAAGAAAGCCACCGTTGGTATAGCCGTATGGACAGACAAAGGAGACATGCTCCGGTATAACGACCATGTACACTTCCCCTTGCTCAGTGTATTCAAATTCCATGTGGCACTGGCCGTACTGGACAAGATGGATAAGCAAAGCATCAGTCTGGACAGCATTGTTTCCATAAAGGCATCCCAAATGCCGCCCAATACCTACAGCCCCCTGCGGAAGAAGTTTCCCGACCAGGATTTCACGATTACGCTTAGGGAACTGATGCAATACAGCATTTCCCAAAGCGACAACAAT…	CardRes_00001	297	4.2e-169	CardRes_00001	297	0	CardRes_00001	CblA-1	CblA beta-lactamase	Beta-lactamase	antibiotic inactivation	19
attagttacc_tcatttgact	GAATTCAATCCGCGATGCGGCATTCCAGGCCGGACATATCCGCCTGCGACCTATTCTGATGACATCGCTTGCATTCGTATTCGGGGTTATGCCGCTGCTTTTTGCAACCGGAGCAGGGGCGGGAAGCCGTATTGCACTGGGAGCCGCCGTAGTGTTCGGTATGGCACTGAATACCTTGCTTGCCACGGTCTATATTCCTAATTTCTACGAATTGATGCAGAAGTTGCAGGAGAAGTTCAGTAAGAAACAATAGGGAGGATGAGCTACAAGTTATGGATTATGGGTTATAGGCTATCACACTTATAGCTCATAATCCATAACTCATTTTAGCAACTTGCTGCTAAAAGTTGTATCTTTGCGTGCGAATTGCCTCTTAAAGAAATTGAAGTTATGAAAGCA…	1879	180	Upstream	51	Klebsiella	gut	CEF	new	Cephalosporin	1	attagttacc_tcatttgact_2	ATGAAAGCATATTTCATCGCCATACTTACCTTATTCACTTGTATAGCTACCGTCGTCCGGGCGCAGCAAATGTCTGAACTTGAAAACCGGATTGACAGTCTGCTCAATGGCAAGAAAGCCACCGTTGGTATAGCCGTATGGACAGACAAAGGAGACATGCTCCGGTATAACGACCATGTACACTTCCCCTTGCTCAGTGTATTCAAATTCCATGTGGCACTGGCCGTACTGGACAAGATGGATAAGCAAAGCATCAGTCTGGACAGCATTGTTTCCATAAAGGCATCCCAAATGCCGCCCAATACCTACAGCCCCCTGCGGAAGAAGTTTCCCGACCAGGATTTCACGATTACGCTTAGGGAACTGATGCAATACAGCATTTCCCAAAGCGACAACAAT…	CardRes_00001	297	4.2e-169	CardRes_00001	297	0	CardRes_00001	CblA-1	CblA beta-lactamase	Beta-lactamase	antibiotic inactivation	19
attagttacc_tcatttgact	GAATTCAATCCGCGATGCGGCATTCCAGGCCGGACATATCCGCCTGCGACCTATTCTGATGACATCGCTTGCATTCGTATTCGGGGTTATGCCGCTGCTTTTTGCAACCGGAGCAGGGGCGGGAAGCCGTATTGCACTGGGAGCCGCCGTAGTGTTCGGTATGGCACTGAATACCTTGCTTGCCACGGTCTATATTCCTAATTTCTACGAATTGATGCAGAAGTTGCAGGAGAAGTTCAGTAAGAAACAATAGGGAGGATGAGCTACAAGTTATGGATTATGGGTTATAGGCTATCACACTTATAGCTCATAATCCATAACTCATTTTAGCAACTTGCTGCTAAAAGTTGTATCTTTGCGTGCGAATTGCCTCTTAAAGAAATTGAAGTTATGAAAGCA…	1879	180	Upstream	71	Klebsiella	gut	CFD	old	Cephalosporin	1	attagttacc_tcatttgact_2	ATGAAAGCATATTTCATCGCCATACTTACCTTATTCACTTGTATAGCTACCGTCGTCCGGGCGCAGCAAATGTCTGAACTTGAAAACCGGATTGACAGTCTGCTCAATGGCAAGAAAGCCACCGTTGGTATAGCCGTATGGACAGACAAAGGAGACATGCTCCGGTATAACGACCATGTACACTTCCCCTTGCTCAGTGTATTCAAATTCCATGTGGCACTGGCCGTACTGGACAAGATGGATAAGCAAAGCATCAGTCTGGACAGCATTGTTTCCATAAAGGCATCCCAAATGCCGCCCAATACCTACAGCCCCCTGCGGAAGAAGTTTCCCGACCAGGATTTCACGATTACGCTTAGGGAACTGATGCAATACAGCATTTCCCAAAGCGACAACAAT…	CardRes_00001	297	4.2e-169	CardRes_00001	297	0	CardRes_00001	CblA-1	CblA beta-lactamase	Beta-lactamase	antibiotic inactivation	19
attatgttcc_taccactaca	GAATTGATTTCAAAGCTAAGAATCTAACATCAAATGCAGGTCTTTTTCTGCTCCTTGAGAATGCAAAAAGCAATGGGATTTTTGATTTTATTGAAAATGACCTCGTATTTGATAATGACTCAACAAATAAAATCAAGATGAATCATATAAAGACCATGCTCTGCGGTCACTTCATTGGCATTGATAAGTTAGAACGTCTAAAGCTACTTCAAAATGATCCCCTCGTCAACGAGTTTGATAAAGGGCCTGGCGTCTGCTGACGCCTGTGCAGGGCGAGCCGGTGTGGGTCGCCGATAAGACGCAATCATTTAACGCCTGGTGGCGCTAAGCGCCAGTGCAGTATCAGAGGAGAGAGCATATGACGATTTCCGCTCAGGTGATTGATACTATCGTCGAGTG…	1074	344	Upstream	38	Ecoli	clinical	DEL	new	Fluoroquinolone	1	attatgttcc_taccactaca_2	ATGACGATTTCCGCTCAGGTGATTGATACTATCGTCGAGTGGATTGATGACAACCTGCATCAACCGCTGCGTATTGATGATATCGCTCGCCATGCCGGGTATTCGAAATGGCATCTGCAACGGCTGTTTTTACAGTATAAAGGGGAGAGCCTGGGGCGCTATATTCGCGAAAGGAAGCTGCTGCTGGCCGCCCGCGATCTGCGTGACACCGATCAGCGGGTCTACGATATCTGCCTGAAGTATGGCTTCGATTCGCAACAGACCTTTACCCGCGTCTTCACCCGGACCTTCAATCTGCCGCCGGGCGCCTACCGTAAAGAGAACCACAGTCGCGCCCACTGA	CardRes_01568	114	8e-60	CardRes_01568	114	7.65e-58	CardRes_01568	ramA	General Bacterial Porin with reduced permeability to beta-lactams; resistance-nodulation-cell division (RND) antibiotic efflux pump	General Bacterial Porin; RND efflux pump	regulator of efflux pumps	66
attatgttcc_taccactaca	GAATTGATTTCAAAGCTAAGAATCTAACATCAAATGCAGGTCTTTTTCTGCTCCTTGAGAATGCAAAAAGCAATGGGATTTTTGATTTTATTGAAAATGACCTCGTATTTGATAATGACTCAACAAATAAAATCAAGATGAATCATATAAAGACCATGCTCTGCGGTCACTTCATTGGCATTGATAAGTTAGAACGTCTAAAGCTACTTCAAAATGATCCCCTCGTCAACGAGTTTGATAAAGGGCCTGGCGTCTGCTGACGCCTGTGCAGGGCGAGCCGGTGTGGGTCGCCGATAAGACGCAATCATTTAACGCCTGGTGGCGCTAAGCGCCAGTGCAGTATCAGAGGAGAGAGCATATGACGATTTCCGCTCAGGTGATTGATACTATCGTCGAGTG…	1074	344	Upstream	11	Ecoli	clinical	DOX	old	Tetracycline	1	attatgttcc_taccactaca_2	ATGACGATTTCCGCTCAGGTGATTGATACTATCGTCGAGTGGATTGATGACAACCTGCATCAACCGCTGCGTATTGATGATATCGCTCGCCATGCCGGGTATTCGAAATGGCATCTGCAACGGCTGTTTTTACAGTATAAAGGGGAGAGCCTGGGGCGCTATATTCGCGAAAGGAAGCTGCTGCTGGCCGCCCGCGATCTGCGTGACACCGATCAGCGGGTCTACGATATCTGCCTGAAGTATGGCTTCGATTCGCAACAGACCTTTACCCGCGTCTTCACCCGGACCTTCAATCTGCCGCCGGGCGCCTACCGTAAAGAGAACCACAGTCGCGCCCACTGA	CardRes_01568	114	8e-60	CardRes_01568	114	7.65e-58	CardRes_01568	ramA	General Bacterial Porin with reduced permeability to beta-lactams; resistance-nodulation-cell division (RND) antibiotic efflux pump	General Bacterial Porin; RND efflux pump	regulator of efflux pumps	66
attatgttcc_taccactaca	GAATTGATTTCAAAGCTAAGAATCTAACATCAAATGCAGGTCTTTTTCTGCTCCTTGAGAATGCAAAAAGCAATGGGATTTTTGATTTTATTGAAAATGACCTCGTATTTGATAATGACTCAACAAATAAAATCAAGATGAATCATATAAAGACCATGCTCTGCGGTCACTTCATTGGCATTGATAAGTTAGAACGTCTAAAGCTACTTCAAAATGATCCCCTCGTCAACGAGTTTGATAAAGGGCCTGGCGTCTGCTGACGCCTGTGCAGGGCGAGCCGGTGTGGGTCGCCGATAAGACGCAATCATTTAACGCCTGGTGGCGCTAAGCGCCAGTGCAGTATCAGAGGAGAGAGCATATGACGATTTCCGCTCAGGTGATTGATACTATCGTCGAGTG…	1074	344	Upstream	22	Ecoli	clinical	ERA	new	Tetracycline	1	attatgttcc_taccactaca_2	ATGACGATTTCCGCTCAGGTGATTGATACTATCGTCGAGTGGATTGATGACAACCTGCATCAACCGCTGCGTATTGATGATATCGCTCGCCATGCCGGGTATTCGAAATGGCATCTGCAACGGCTGTTTTTACAGTATAAAGGGGAGAGCCTGGGGCGCTATATTCGCGAAAGGAAGCTGCTGCTGGCCGCCCGCGATCTGCGTGACACCGATCAGCGGGTCTACGATATCTGCCTGAAGTATGGCTTCGATTCGCAACAGACCTTTACCCGCGTCTTCACCCGGACCTTCAATCTGCCGCCGGGCGCCTACCGTAAAGAGAACCACAGTCGCGCCCACTGA	CardRes_01568	114	8e-60	CardRes_01568	114	7.65e-58	CardRes_01568	ramA	General Bacterial Porin with reduced permeability to beta-lactams; resistance-nodulation-cell division (RND) antibiotic efflux pump	General Bacterial Porin; RND efflux pump	regulator of efflux pumps	66
attatgttcc_taccactaca	GAATTGATTTCAAAGCTAAGAATCTAACATCAAATGCAGGTCTTTTTCTGCTCCTTGAGAATGCAAAAAGCAATGGGATTTTTGATTTTATTGAAAATGACCTCGTATTTGATAATGACTCAACAAATAAAATCAAGATGAATCATATAAAGACCATGCTCTGCGGTCACTTCATTGGCATTGATAAGTTAGAACGTCTAAAGCTACTTCAAAATGATCCCCTCGTCAACGAGTTTGATAAAGGGCCTGGCGTCTGCTGACGCCTGTGCAGGGCGAGCCGGTGTGGGTCGCCGATAAGACGCAATCATTTAACGCCTGGTGGCGCTAAGCGCCAGTGCAGTATCAGAGGAGAGAGCATATGACGATTTCCGCTCAGGTGATTGATACTATCGTCGAGTG…	1074	344	Upstream	35	Ecoli	clinical	OMA	new	Tetracycline	1	attatgttcc_taccactaca_2	ATGACGATTTCCGCTCAGGTGATTGATACTATCGTCGAGTGGATTGATGACAACCTGCATCAACCGCTGCGTATTGATGATATCGCTCGCCATGCCGGGTATTCGAAATGGCATCTGCAACGGCTGTTTTTACAGTATAAAGGGGAGAGCCTGGGGCGCTATATTCGCGAAAGGAAGCTGCTGCTGGCCGCCCGCGATCTGCGTGACACCGATCAGCGGGTCTACGATATCTGCCTGAAGTATGGCTTCGATTCGCAACAGACCTTTACCCGCGTCTTCACCCGGACCTTCAATCTGCCGCCGGGCGCCTACCGTAAAGAGAACCACAGTCGCGCCCACTGA	CardRes_01568	114	8e-60	CardRes_01568	114	7.65e-58	CardRes_01568	ramA	General Bacterial Porin with reduced permeability to beta-lactams; resistance-nodulation-cell division (RND) antibiotic efflux pump	General Bacterial Porin; RND efflux pump	regulator of efflux pumps	66
attattgctt_ttgagcatgc	GAATTGCCTCTTAAAGAAATTGAAGTTATGAAAGCATATTTCATCGCCATACTTACCTTATTCACTTGTATAGCTACCGTCGTCCGGGCGCAGCAAATGTCTGAACTTAAAAACCGGATTGACAGTCTGCTCAATGGCAAGAAAGCCACCGTTGGTATAGCCGTATGGACAGACAAAGGAGACATGCTCCGGTATAATGACCATGTACACTTCCCCTTGCTCAGTGTATTCAAATTCCATGTGGCACTGGCCGTACTGGACAAGATGGATAAGCAAAGCATCAGTCTGGACAGCATTGTTTCCATAAAGGCATCCCAAATGCTGCCCAATACCTACAGCCCCCTGCGGAAGAAGTTTCCCGACCAGGATTTCACGATTACGCTTAGGGAACTGATGCAA…	1386	156	Upstream	18	Ecoli	gut	CEF	new	Cephalosporin	1	attattgctt_ttgagcatgc_1	GAATTGCCTCTTAAAGAAATTGAAGTTATGAAAGCATATTTCATCGCCATACTTACCTTATTCACTTGTATAGCTACCGTCGTCCGGGCGCAGCAAATGTCTGAACTTAAAAACCGGATTGACAGTCTGCTCAATGGCAAGAAAGCCACCGTTGGTATAGCCGTATGGACAGACAAAGGAGACATGCTCCGGTATAATGACCATGTACACTTCCCCTTGCTCAGTGTATTCAAATTCCATGTGGCACTGGCCGTACTGGACAAGATGGATAAGCAAAGCATCAGTCTGGACAGCATTGTTTCCATAAAGGCATCCCAAATGCTGCCCAATACCTACAGCCCCCTGCGGAAGAAGTTTCCCGACCAGGATTTCACGATTACGCTTAGGGAACTGATGCAA…	CardRes_00001	297	2e-166	CardRes_00001	297	0	CardRes_00001	CblA-1	CblA beta-lactamase	Beta-lactamase	antibiotic inactivation	19
attattgctt_ttgagcatgc	GAATTGCCTCTTAAAGAAATTGAAGTTATGAAAGCATATTTCATCGCCATACTTACCTTATTCACTTGTATAGCTACCGTCGTCCGGGCGCAGCAAATGTCTGAACTTAAAAACCGGATTGACAGTCTGCTCAATGGCAAGAAAGCCACCGTTGGTATAGCCGTATGGACAGACAAAGGAGACATGCTCCGGTATAATGACCATGTACACTTCCCCTTGCTCAGTGTATTCAAATTCCATGTGGCACTGGCCGTACTGGACAAGATGGATAAGCAAAGCATCAGTCTGGACAGCATTGTTTCCATAAAGGCATCCCAAATGCTGCCCAATACCTACAGCCCCCTGCGGAAGAAGTTTCCCGACCAGGATTTCACGATTACGCTTAGGGAACTGATGCAA…	1386	156	Upstream	77	Klebsiella	gut	CEF	new	Cephalosporin	1	attattgctt_ttgagcatgc_1	GAATTGCCTCTTAAAGAAATTGAAGTTATGAAAGCATATTTCATCGCCATACTTACCTTATTCACTTGTATAGCTACCGTCGTCCGGGCGCAGCAAATGTCTGAACTTAAAAACCGGATTGACAGTCTGCTCAATGGCAAGAAAGCCACCGTTGGTATAGCCGTATGGACAGACAAAGGAGACATGCTCCGGTATAATGACCATGTACACTTCCCCTTGCTCAGTGTATTCAAATTCCATGTGGCACTGGCCGTACTGGACAAGATGGATAAGCAAAGCATCAGTCTGGACAGCATTGTTTCCATAAAGGCATCCCAAATGCTGCCCAATACCTACAGCCCCCTGCGGAAGAAGTTTCCCGACCAGGATTTCACGATTACGCTTAGGGAACTGATGCAA…	CardRes_00001	297	2e-166	CardRes_00001	297	0	CardRes_00001	CblA-1	CblA beta-lactamase	Beta-lactamase	antibiotic inactivation	19
attattgctt_ttgagcatgc	GAATTGCCTCTTAAAGAAATTGAAGTTATGAAAGCATATTTCATCGCCATACTTACCTTATTCACTTGTATAGCTACCGTCGTCCGGGCGCAGCAAATGTCTGAACTTAAAAACCGGATTGACAGTCTGCTCAATGGCAAGAAAGCCACCGTTGGTATAGCCGTATGGACAGACAAAGGAGACATGCTCCGGTATAATGACCATGTACACTTCCCCTTGCTCAGTGTATTCAAATTCCATGTGGCACTGGCCGTACTGGACAAGATGGATAAGCAAAGCATCAGTCTGGACAGCATTGTTTCCATAAAGGCATCCCAAATGCTGCCCAATACCTACAGCCCCCTGCGGAAGAAGTTTCCCGACCAGGATTTCACGATTACGCTTAGGGAACTGATGCAA…	1386	156	Upstream	66	Klebsiella	gut	CFD	old	Cephalosporin	1	attattgctt_ttgagcatgc_1	GAATTGCCTCTTAAAGAAATTGAAGTTATGAAAGCATATTTCATCGCCATACTTACCTTATTCACTTGTATAGCTACCGTCGTCCGGGCGCAGCAAATGTCTGAACTTAAAAACCGGATTGACAGTCTGCTCAATGGCAAGAAAGCCACCGTTGGTATAGCCGTATGGACAGACAAAGGAGACATGCTCCGGTATAATGACCATGTACACTTCCCCTTGCTCAGTGTATTCAAATTCCATGTGGCACTGGCCGTACTGGACAAGATGGATAAGCAAAGCATCAGTCTGGACAGCATTGTTTCCATAAAGGCATCCCAAATGCTGCCCAATACCTACAGCCCCCTGCGGAAGAAGTTTCCCGACCAGGATTTCACGATTACGCTTAGGGAACTGATGCAA…	CardRes_00001	297	2e-166	CardRes_00001	297	0	CardRes_00001	CblA-1	CblA beta-lactamase	Beta-lactamase	antibiotic inactivation	19
attattgctt_ttgagcatgc	GAATTGCCTCTTAAAGAAATTGAAGTTATGAAAGCATATTTCATCGCCATACTTACCTTATTCACTTGTATAGCTACCGTCGTCCGGGCGCAGCAAATGTCTGAACTTAAAAACCGGATTGACAGTCTGCTCAATGGCAAGAAAGCCACCGTTGGTATAGCCGTATGGACAGACAAAGGAGACATGCTCCGGTATAATGACCATGTACACTTCCCCTTGCTCAGTGTATTCAAATTCCATGTGGCACTGGCCGTACTGGACAAGATGGATAAGCAAAGCATCAGTCTGGACAGCATTGTTTCCATAAAGGCATCCCAAATGCTGCCCAATACCTACAGCCCCCTGCGGAAGAAGTTTCCCGACCAGGATTTCACGATTACGCTTAGGGAACTGATGCAA…	1386	156	Upstream	10	Salmonella	gut	CEF	new	Cephalosporin	1	attattgctt_ttgagcatgc_1	GAATTGCCTCTTAAAGAAATTGAAGTTATGAAAGCATATTTCATCGCCATACTTACCTTATTCACTTGTATAGCTACCGTCGTCCGGGCGCAGCAAATGTCTGAACTTAAAAACCGGATTGACAGTCTGCTCAATGGCAAGAAAGCCACCGTTGGTATAGCCGTATGGACAGACAAAGGAGACATGCTCCGGTATAATGACCATGTACACTTCCCCTTGCTCAGTGTATTCAAATTCCATGTGGCACTGGCCGTACTGGACAAGATGGATAAGCAAAGCATCAGTCTGGACAGCATTGTTTCCATAAAGGCATCCCAAATGCTGCCCAATACCTACAGCCCCCTGCGGAAGAAGTTTCCCGACCAGGATTTCACGATTACGCTTAGGGAACTGATGCAA…	CardRes_00001	297	2e-166	CardRes_00001	297	0	CardRes_00001	CblA-1	CblA beta-lactamase	Beta-lactamase	antibiotic inactivation	19
attattgctt_ttgagcatgc	GAATTGCCTCTTAAAGAAATTGAAGTTATGAAAGCATATTTCATCGCCATACTTACCTTATTCACTTGTATAGCTACCGTCGTCCGGGCGCAGCAAATGTCTGAACTTAAAAACCGGATTGACAGTCTGCTCAATGGCAAGAAAGCCACCGTTGGTATAGCCGTATGGACAGACAAAGGAGACATGCTCCGGTATAATGACCATGTACACTTCCCCTTGCTCAGTGTATTCAAATTCCATGTGGCACTGGCCGTACTGGACAAGATGGATAAGCAAAGCATCAGTCTGGACAGCATTGTTTCCATAAAGGCATCCCAAATGCTGCCCAATACCTACAGCCCCCTGCGGAAGAAGTTTCCCGACCAGGATTTCACGATTACGCTTAGGGAACTGATGCAA…	1386	156	Upstream	86	Salmonella	gut	CFD	old	Cephalosporin	1	attattgctt_ttgagcatgc_1	GAATTGCCTCTTAAAGAAATTGAAGTTATGAAAGCATATTTCATCGCCATACTTACCTTATTCACTTGTATAGCTACCGTCGTCCGGGCGCAGCAAATGTCTGAACTTAAAAACCGGATTGACAGTCTGCTCAATGGCAAGAAAGCCACCGTTGGTATAGCCGTATGGACAGACAAAGGAGACATGCTCCGGTATAATGACCATGTACACTTCCCCTTGCTCAGTGTATTCAAATTCCATGTGGCACTGGCCGTACTGGACAAGATGGATAAGCAAAGCATCAGTCTGGACAGCATTGTTTCCATAAAGGCATCCCAAATGCTGCCCAATACCTACAGCCCCCTGCGGAAGAAGTTTCCCGACCAGGATTTCACGATTACGCTTAGGGAACTGATGCAA…	CardRes_00001	297	2e-166	CardRes_00001	297	0	CardRes_00001	CblA-1	CblA beta-lactamase	Beta-lactamase	antibiotic inactivation	19
attccccagt_caagtgaaag	GAATTGGCTACGATTTCTTCTTTTGTTTTCATAAGATTTCATTAAATTTGTGTTCCCAAAAGACGGGAACCATTATTTAACTTACAAATGTAGTAAATGTTATCGTTAAACCTACCAGCATTCGATGCTAAAATTGCCGCAAGGAACGGAAAAAATGTTATTTTCGATGTAATCCGTCGTCGTTATGTCGCCTTGACCCCTGAAGAATGGGTGCGGCAGCACTTCGTCCACTTTCTTCTTGCTCACAAGGGGTATCCGCAGGCGCTTATGGCAAATGAGGTGCAGGTACAGCTGAACGGTACAAAGAAACGCTGTGATACAGTGCTCTATCGACGCGACCTTACCGCCCGGATGATTGTGGAATACAAGGCGCCTGAAATAGAAATCACCCAAAAGGTT…	1878	19	Upstream	14	Klebsiella	gut	CEF	new	Cephalosporin	1	attccccagt_caagtgaaag_2	ATGCCGCCCAATACCTACAGCCCCCTGCGGAAGAAGTTTCCCGACCAGGATTTCACGATTACGCTTAGGGAACTGATGCAATACAGCATTTCCCAAAGCGACAACAATGCCTGCGACATCTTGATAGAATATGCAGGAGGCATCAAACATATCAATGACTATATCCACCGGTTGAGTATCGACTCCTTCAACCTCTCGGAAACAGAAGACGGCATGCACTCCAGCTTCGAGGCTGTATACCGCAACTGGAGTACTCCTTCCGCTATGGTCCGACTACTGAGAACGGCTGATGAAAAAGAGTTGTTCTCCAACAAGGAGCTGAAAGACTTCTTGTGGCAGACCATGATAGATACTGAAACCGGTGCCAACAAACTGAAAGGTATGTTGCCAGCCAAAACC…	CardRes_00001	200	1.7e-113	CardRes_00001	63	4.92e-173	CardRes_00001	CblA-1	CblA beta-lactamase	Beta-lactamase	antibiotic inactivation	19
attccccagt_caagtgaaag	GAATTGGCTACGATTTCTTCTTTTGTTTTCATAAGATTTCATTAAATTTGTGTTCCCAAAAGACGGGAACCATTATTTAACTTACAAATGTAGTAAATGTTATCGTTAAACCTACCAGCATTCGATGCTAAAATTGCCGCAAGGAACGGAAAAAATGTTATTTTCGATGTAATCCGTCGTCGTTATGTCGCCTTGACCCCTGAAGAATGGGTGCGGCAGCACTTCGTCCACTTTCTTCTTGCTCACAAGGGGTATCCGCAGGCGCTTATGGCAAATGAGGTGCAGGTACAGCTGAACGGTACAAAGAAACGCTGTGATACAGTGCTCTATCGACGCGACCTTACCGCCCGGATGATTGTGGAATACAAGGCGCCTGAAATAGAAATCACCCAAAAGGTT…	1878	19	Upstream	89	Klebsiella	gut	CFD	old	Cephalosporin	1	attccccagt_caagtgaaag_2	ATGCCGCCCAATACCTACAGCCCCCTGCGGAAGAAGTTTCCCGACCAGGATTTCACGATTACGCTTAGGGAACTGATGCAATACAGCATTTCCCAAAGCGACAACAATGCCTGCGACATCTTGATAGAATATGCAGGAGGCATCAAACATATCAATGACTATATCCACCGGTTGAGTATCGACTCCTTCAACCTCTCGGAAACAGAAGACGGCATGCACTCCAGCTTCGAGGCTGTATACCGCAACTGGAGTACTCCTTCCGCTATGGTCCGACTACTGAGAACGGCTGATGAAAAAGAGTTGTTCTCCAACAAGGAGCTGAAAGACTTCTTGTGGCAGACCATGATAGATACTGAAACCGGTGCCAACAAACTGAAAGGTATGTTGCCAGCCAAAACC…	CardRes_00001	200	1.7e-113	CardRes_00001	63	4.92e-173	CardRes_00001	CblA-1	CblA beta-lactamase	Beta-lactamase	antibiotic inactivation	19
attccccagt_caagtgaaag	GAATTGGCTACGATTTCTTCTTTTGTTTTCATAAGATTTCATTAAATTTGTGTTCCCAAAAGACGGGAACCATTATTTAACTTACAAATGTAGTAAATGTTATCGTTAAACCTACCAGCATTCGATGCTAAAATTGCCGCAAGGAACGGAAAAAATGTTATTTTCGATGTAATCCGTCGTCGTTATGTCGCCTTGACCCCTGAAGAATGGGTGCGGCAGCACTTCGTCCACTTTCTTCTTGCTCACAAGGGGTATCCGCAGGCGCTTATGGCAAATGAGGTGCAGGTACAGCTGAACGGTACAAAGAAACGCTGTGATACAGTGCTCTATCGACGCGACCTTACCGCCCGGATGATTGTGGAATACAAGGCGCCTGAAATAGAAATCACCCAAAAGGTT…	1878	19	Upstream	14	Klebsiella	gut	CEF	new	Cephalosporin	1	attccccagt_caagtgaaag_4	ACGTATTGCTGGGCCTCGTGGAATTCAATCCGCGATGCGGCATTCCAGGCCGGACATATCCGCCTGCGACCTATTCTGATGACATCGCTTGCATTCGTATTCGGGGTTATGCCGCTGCTTTTTGCAACCGGAGCAGGGGCGGGAAGCCGTATTGCACTGGGAGCCGCCGTAGTGTTCGGTATGGCACTGAATACCTTGCTTGCCACGGTCTATATTCCTAATTTCTACGAATTGATGCAGAAGTTGCAGGAGAAGTTCAGTAAGAAACAATAG	CardRes_00705	83	9.7e-16	CardRes_00001	63	4.92e-173	CardRes_00705	cmeB	resistance-nodulation-cell division (RND) antibiotic efflux pump	RND efflux pump	antibiotic efflux	43
attccccagt_caagtgaaag	GAATTGGCTACGATTTCTTCTTTTGTTTTCATAAGATTTCATTAAATTTGTGTTCCCAAAAGACGGGAACCATTATTTAACTTACAAATGTAGTAAATGTTATCGTTAAACCTACCAGCATTCGATGCTAAAATTGCCGCAAGGAACGGAAAAAATGTTATTTTCGATGTAATCCGTCGTCGTTATGTCGCCTTGACCCCTGAAGAATGGGTGCGGCAGCACTTCGTCCACTTTCTTCTTGCTCACAAGGGGTATCCGCAGGCGCTTATGGCAAATGAGGTGCAGGTACAGCTGAACGGTACAAAGAAACGCTGTGATACAGTGCTCTATCGACGCGACCTTACCGCCCGGATGATTGTGGAATACAAGGCGCCTGAAATAGAAATCACCCAAAAGGTT…	1878	19	Upstream	89	Klebsiella	gut	CFD	old	Cephalosporin	1	attccccagt_caagtgaaag_4	ACGTATTGCTGGGCCTCGTGGAATTCAATCCGCGATGCGGCATTCCAGGCCGGACATATCCGCCTGCGACCTATTCTGATGACATCGCTTGCATTCGTATTCGGGGTTATGCCGCTGCTTTTTGCAACCGGAGCAGGGGCGGGAAGCCGTATTGCACTGGGAGCCGCCGTAGTGTTCGGTATGGCACTGAATACCTTGCTTGCCACGGTCTATATTCCTAATTTCTACGAATTGATGCAGAAGTTGCAGGAGAAGTTCAGTAAGAAACAATAG	CardRes_00705	83	9.7e-16	CardRes_00001	63	4.92e-173	CardRes_00705	cmeB	resistance-nodulation-cell division (RND) antibiotic efflux pump	RND efflux pump	antibiotic efflux	43
attccgcctt_cactgtagat	GAATTGCCATATTAGAAACTGCTTTCGTAAAGGCTCGATTTCTTTTTAATTCTAATATACTTTTTCTATCGGTCGCATCCGCCACACAAAATTCAATTTGTTTTGCATATTGTGATTGCCGTCTTTTAGCCAATTCTATCATTTTTTTGCTGTAATCAAAAGCGACAACCGAAGCGCCTCTTTGTGCAAGATACGAAGAATAATTTCCATTGCCACACGCAATATCCAAAATGTAATCCGCAGGATTAGGAGATAGAAGTTCCGTTACTTTGGGACGCACTACCTCTCTGTGAAATTCATTAGATTCGTCACCCATTGCATTATCCCAAAATTGTGCGTTCTCCTCCCAGATTTTTTTACTTTCCTCTGTTCCCATGTTCTCTCCCACTCCCCAAATTT…	2603	202	Upstream	160	Klebsiella	gut	DOX	old	Tetracycline	1	attccgcctt_cactgtagat_2	GTGGCCCTGGCCGGGAGAGAAAAGCTGAAAATCACAGAGATGCGTATTCCATCCAAAGGGGAAATTGTTCGGACAGACACCGCTTATCAGGGTGAAATTGTTATCCTTCCCAGCGACAGCGTGAGGTTAAACGATGTATTAGGGGACCAAACCCGGCTCCCTCGTAAAAGGTGGCGCGAGGACCCCCTCCCCATGCTGCGGACGACGATTGCGCCGAAAACGGCAGCGCAAAGAGAACGGCTGCTGGACGCTCTTACGCAACTTGCGGATACTGACCCGCTTTTGCGTTGCGAAGTGGATTCCATCACCCATGAGATCATTCTTTCTTTTTTGGGCCGGGTGCAGTTGGAGGTTGTTTCCGCTTTGCTGTCGGAAAAATACAAGCTTGAAACAGTGGTA…	CardRes_00363	360	1.4e-206	CardRes_00363	396	0	CardRes_00363	tet(W)	tetracycline-resistant ribosomal protection protein	tetracycline-resistant ribosomal protection protein	antibiotic target protection	7
attctcgcat_aagacgctaa	GAATTTGTCTGCTGGTATCCGGGTTTTCAAAGTGACGGGAAGGGACCAGCGATGGCAGCATAGCTCACGCTGCCCCAATATTTTTTATGCTCTCCAAAGAGGCTGCACAGCGGCGATTCTTGCCCTAAAATAGCGTAAAAAACAGCGGCAAAGCGCGATAACAACACCGGGTGTCGCCAGGGCCGTAGCCTGGGTGGTGACGCCTGGTGTGAAAAAATGGTAAGGGGAGAGCGGTGATTCCAATAGAACGACATCAGCGTATTTTAGCCCTGGTGGAGCAGCGTGGGGCGGTAAGCATTAACGAGCTGACGGAGATCCTCGGCGTGTCCCATATGACCATCCGTCGGGACGTCAGTAAACTGGAGGAGCAGGGGCTGCTGGTCAGCGTCTCGGGCGGCG…	3890	13	Upstream	11	Ecoli	clinical	CEF	new	Cephalosporin	1	attctcgcat_aagacgctaa_3	ATGCGTTATATTCGCCTGTGTATTATCTCCCTGTTAGCCACCCTGCCGCTGGCGGTACACGCCAGCCCGCAGCCGCTTGAGCAAATTAAACAAAGCGAAAGCCAGCTGTCGGGCCGCGTAGGCATGATAGAAATGGATCTGGCCAGCGGCCGCACGCTGACCGCCTGGCGCGCCGATGAACGCTTTCCCATGATGAGCACCTTTAAAGTAGTGCTCTGCGGCGCAGTGCTGGCGCGGGTGGATGCCGGTGACGAACAGCTGGAGCGAAAGATCCACTATCGCCAGCAGGATCTGGTGGACTACTCGCCGGTCAGCGAAAAACACCTTGCCGACGGCATGACGGTCGGCGAACTCTGCGCCGCCGCCATTACCATGAGCGATAACAGCGCCGCCAATCTG…	CardRes_00091	239	1.7e-131	CardRes_01481	239	5.27e-164	CardRes_00091	SHV-12	SHV beta-lactamase	Beta-lactamase	antibiotic inactivation	45
attctcgcat_aagacgctaa	GAATTTGTCTGCTGGTATCCGGGTTTTCAAAGTGACGGGAAGGGACCAGCGATGGCAGCATAGCTCACGCTGCCCCAATATTTTTTATGCTCTCCAAAGAGGCTGCACAGCGGCGATTCTTGCCCTAAAATAGCGTAAAAAACAGCGGCAAAGCGCGATAACAACACCGGGTGTCGCCAGGGCCGTAGCCTGGGTGGTGACGCCTGGTGTGAAAAAATGGTAAGGGGAGAGCGGTGATTCCAATAGAACGACATCAGCGTATTTTAGCCCTGGTGGAGCAGCGTGGGGCGGTAAGCATTAACGAGCTGACGGAGATCCTCGGCGTGTCCCATATGACCATCCGTCGGGACGTCAGTAAACTGGAGGAGCAGGGGCTGCTGGTCAGCGTCTCGGGCGGCG…	3890	13	Upstream	11	Ecoli	clinical	CFD	old	Cephalosporin	1	attctcgcat_aagacgctaa_3	ATGCGTTATATTCGCCTGTGTATTATCTCCCTGTTAGCCACCCTGCCGCTGGCGGTACACGCCAGCCCGCAGCCGCTTGAGCAAATTAAACAAAGCGAAAGCCAGCTGTCGGGCCGCGTAGGCATGATAGAAATGGATCTGGCCAGCGGCCGCACGCTGACCGCCTGGCGCGCCGATGAACGCTTTCCCATGATGAGCACCTTTAAAGTAGTGCTCTGCGGCGCAGTGCTGGCGCGGGTGGATGCCGGTGACGAACAGCTGGAGCGAAAGATCCACTATCGCCAGCAGGATCTGGTGGACTACTCGCCGGTCAGCGAAAAACACCTTGCCGACGGCATGACGGTCGGCGAACTCTGCGCCGCCGCCATTACCATGAGCGATAACAGCGCCGCCAATCTG…	CardRes_00091	239	1.7e-131	CardRes_01481	239	5.27e-164	CardRes_00091	SHV-12	SHV beta-lactamase	Beta-lactamase	antibiotic inactivation	45
attgagggtc_atgcactctc	GAATTGGTCACATCCTTCCACCTGATGGATCTCAACCAGCTCTATACCCTGATCTTCTGCCTGTGGTTCTTAGCGCTGGGAGTCGTTGAGTATCTGGTATTGCGCTGGGTATGGCGCCGCTGGTTCTCGCTGGCAGATTAAGCCGCAAGAGAGCAAAAAAGCCCGCCGATAGAGGCGGACTGGTATGCGGCCGGCGCTCAGTGCGCGCGGCTGTGGTTCTCTTTGCGATACGCGCCCGGCGGCTGATTGAAGGTACGGGTAAAGATACGGGTAAAGGTCTGCTGCGAATCAAAGCCGTATTTCAGGCAGATATCATAAACCCGCTGGTCGGTATCTCGCAGGTCGCGCGCCGCCAGCAGCAGTTTACGCTCGCGAATGTAGCGCCCGAGACTTTCCCCT…	1808	138	Upstream	11	Ecoli	clinical	DEL	new	Fluoroquinolone	1	attgagggtc_atgcactctc_2	ATGAATATATCCGCTCAGGTGATTGACACTATCGTGGAATGGATTGATGACAATCTGCATCAACCGCTGCGTATTGATGATATTGCGCGCCATGCCGGGTATTCGAAATGGCATCTGCAACGGCTGTTTTTACAGTACAAAGGGGAAAGTCTCGGGCGCTACATTCGCGAGCGTAAACTGCTGCTGGCGGCGCGCGACCTGCGAGATACCGACCAGCGGGTTTATGATATCTGCCTGAAATACGGCTTTGATTCGCAGCAGACCTTTACCCGTATCTTTACCCGTACCTTCAATCAGCCGCCGGGCGCGTATCGCAAAGAGAACCACAGCCGCGCGCACTGA	CardRes_01568	114	8e-60	CardRes_01568	114	6.81e-56	CardRes_01568	ramA	General Bacterial Porin with reduced permeability to beta-lactams; resistance-nodulation-cell division (RND) antibiotic efflux pump	General Bacterial Porin; RND efflux pump	regulator of efflux pumps	156
attgagggtc_atgcactctc	GAATTGGTCACATCCTTCCACCTGATGGATCTCAACCAGCTCTATACCCTGATCTTCTGCCTGTGGTTCTTAGCGCTGGGAGTCGTTGAGTATCTGGTATTGCGCTGGGTATGGCGCCGCTGGTTCTCGCTGGCAGATTAAGCCGCAAGAGAGCAAAAAAGCCCGCCGATAGAGGCGGACTGGTATGCGGCCGGCGCTCAGTGCGCGCGGCTGTGGTTCTCTTTGCGATACGCGCCCGGCGGCTGATTGAAGGTACGGGTAAAGATACGGGTAAAGGTCTGCTGCGAATCAAAGCCGTATTTCAGGCAGATATCATAAACCCGCTGGTCGGTATCTCGCAGGTCGCGCGCCGCCAGCAGCAGTTTACGCTCGCGAATGTAGCGCCCGAGACTTTCCCCT…	1808	138	Upstream	14	Ecoli	clinical	MOX	old	Fluoroquinolone	1	attgagggtc_atgcactctc_2	ATGAATATATCCGCTCAGGTGATTGACACTATCGTGGAATGGATTGATGACAATCTGCATCAACCGCTGCGTATTGATGATATTGCGCGCCATGCCGGGTATTCGAAATGGCATCTGCAACGGCTGTTTTTACAGTACAAAGGGGAAAGTCTCGGGCGCTACATTCGCGAGCGTAAACTGCTGCTGGCGGCGCGCGACCTGCGAGATACCGACCAGCGGGTTTATGATATCTGCCTGAAATACGGCTTTGATTCGCAGCAGACCTTTACCCGTATCTTTACCCGTACCTTCAATCAGCCGCCGGGCGCGTATCGCAAAGAGAACCACAGCCGCGCGCACTGA	CardRes_01568	114	8e-60	CardRes_01568	114	6.81e-56	CardRes_01568	ramA	General Bacterial Porin with reduced permeability to beta-lactams; resistance-nodulation-cell division (RND) antibiotic efflux pump	General Bacterial Porin; RND efflux pump	regulator of efflux pumps	156
attgagggtc_atgcactctc	GAATTGGTCACATCCTTCCACCTGATGGATCTCAACCAGCTCTATACCCTGATCTTCTGCCTGTGGTTCTTAGCGCTGGGAGTCGTTGAGTATCTGGTATTGCGCTGGGTATGGCGCCGCTGGTTCTCGCTGGCAGATTAAGCCGCAAGAGAGCAAAAAAGCCCGCCGATAGAGGCGGACTGGTATGCGGCCGGCGCTCAGTGCGCGCGGCTGTGGTTCTCTTTGCGATACGCGCCCGGCGGCTGATTGAAGGTACGGGTAAAGATACGGGTAAAGGTCTGCTGCGAATCAAAGCCGTATTTCAGGCAGATATCATAAACCCGCTGGTCGGTATCTCGCAGGTCGCGCGCCGCCAGCAGCAGTTTACGCTCGCGAATGTAGCGCCCGAGACTTTCCCCT…	1808	138	Upstream	10	Klebsiella	clinical	CFD	old	Cephalosporin	1, 2	attgagggtc_atgcactctc_2	ATGAATATATCCGCTCAGGTGATTGACACTATCGTGGAATGGATTGATGACAATCTGCATCAACCGCTGCGTATTGATGATATTGCGCGCCATGCCGGGTATTCGAAATGGCATCTGCAACGGCTGTTTTTACAGTACAAAGGGGAAAGTCTCGGGCGCTACATTCGCGAGCGTAAACTGCTGCTGGCGGCGCGCGACCTGCGAGATACCGACCAGCGGGTTTATGATATCTGCCTGAAATACGGCTTTGATTCGCAGCAGACCTTTACCCGTATCTTTACCCGTACCTTCAATCAGCCGCCGGGCGCGTATCGCAAAGAGAACCACAGCCGCGCGCACTGA	CardRes_01568	114	8e-60	CardRes_01568	114	6.81e-56	CardRes_01568	ramA	General Bacterial Porin with reduced permeability to beta-lactams; resistance-nodulation-cell division (RND) antibiotic efflux pump	General Bacterial Porin; RND efflux pump	regulator of efflux pumps	156
attgagggtc_atgcactctc	GAATTGGTCACATCCTTCCACCTGATGGATCTCAACCAGCTCTATACCCTGATCTTCTGCCTGTGGTTCTTAGCGCTGGGAGTCGTTGAGTATCTGGTATTGCGCTGGGTATGGCGCCGCTGGTTCTCGCTGGCAGATTAAGCCGCAAGAGAGCAAAAAAGCCCGCCGATAGAGGCGGACTGGTATGCGGCCGGCGCTCAGTGCGCGCGGCTGTGGTTCTCTTTGCGATACGCGCCCGGCGGCTGATTGAAGGTACGGGTAAAGATACGGGTAAAGGTCTGCTGCGAATCAAAGCCGTATTTCAGGCAGATATCATAAACCCGCTGGTCGGTATCTCGCAGGTCGCGCGCCGCCAGCAGCAGTTTACGCTCGCGAATGTAGCGCCCGAGACTTTCCCCT…	1808	138	Upstream	69	Klebsiella	clinical	DOX	old	Tetracycline	1, 2	attgagggtc_atgcactctc_2	ATGAATATATCCGCTCAGGTGATTGACACTATCGTGGAATGGATTGATGACAATCTGCATCAACCGCTGCGTATTGATGATATTGCGCGCCATGCCGGGTATTCGAAATGGCATCTGCAACGGCTGTTTTTACAGTACAAAGGGGAAAGTCTCGGGCGCTACATTCGCGAGCGTAAACTGCTGCTGGCGGCGCGCGACCTGCGAGATACCGACCAGCGGGTTTATGATATCTGCCTGAAATACGGCTTTGATTCGCAGCAGACCTTTACCCGTATCTTTACCCGTACCTTCAATCAGCCGCCGGGCGCGTATCGCAAAGAGAACCACAGCCGCGCGCACTGA	CardRes_01568	114	8e-60	CardRes_01568	114	6.81e-56	CardRes_01568	ramA	General Bacterial Porin with reduced permeability to beta-lactams; resistance-nodulation-cell division (RND) antibiotic efflux pump	General Bacterial Porin; RND efflux pump	regulator of efflux pumps	156
attgagggtc_atgcactctc	GAATTGGTCACATCCTTCCACCTGATGGATCTCAACCAGCTCTATACCCTGATCTTCTGCCTGTGGTTCTTAGCGCTGGGAGTCGTTGAGTATCTGGTATTGCGCTGGGTATGGCGCCGCTGGTTCTCGCTGGCAGATTAAGCCGCAAGAGAGCAAAAAAGCCCGCCGATAGAGGCGGACTGGTATGCGGCCGGCGCTCAGTGCGCGCGGCTGTGGTTCTCTTTGCGATACGCGCCCGGCGGCTGATTGAAGGTACGGGTAAAGATACGGGTAAAGGTCTGCTGCGAATCAAAGCCGTATTTCAGGCAGATATCATAAACCCGCTGGTCGGTATCTCGCAGGTCGCGCGCCGCCAGCAGCAGTTTACGCTCGCGAATGTAGCGCCCGAGACTTTCCCCT…	1808	138	Upstream	24	Klebsiella	clinical	ERA	new	Tetracycline	1	attgagggtc_atgcactctc_2	ATGAATATATCCGCTCAGGTGATTGACACTATCGTGGAATGGATTGATGACAATCTGCATCAACCGCTGCGTATTGATGATATTGCGCGCCATGCCGGGTATTCGAAATGGCATCTGCAACGGCTGTTTTTACAGTACAAAGGGGAAAGTCTCGGGCGCTACATTCGCGAGCGTAAACTGCTGCTGGCGGCGCGCGACCTGCGAGATACCGACCAGCGGGTTTATGATATCTGCCTGAAATACGGCTTTGATTCGCAGCAGACCTTTACCCGTATCTTTACCCGTACCTTCAATCAGCCGCCGGGCGCGTATCGCAAAGAGAACCACAGCCGCGCGCACTGA	CardRes_01568	114	8e-60	CardRes_01568	114	6.81e-56	CardRes_01568	ramA	General Bacterial Porin with reduced permeability to beta-lactams; resistance-nodulation-cell division (RND) antibiotic efflux pump	General Bacterial Porin; RND efflux pump	regulator of efflux pumps	156
attgagggtc_atgcactctc	GAATTGGTCACATCCTTCCACCTGATGGATCTCAACCAGCTCTATACCCTGATCTTCTGCCTGTGGTTCTTAGCGCTGGGAGTCGTTGAGTATCTGGTATTGCGCTGGGTATGGCGCCGCTGGTTCTCGCTGGCAGATTAAGCCGCAAGAGAGCAAAAAAGCCCGCCGATAGAGGCGGACTGGTATGCGGCCGGCGCTCAGTGCGCGCGGCTGTGGTTCTCTTTGCGATACGCGCCCGGCGGCTGATTGAAGGTACGGGTAAAGATACGGGTAAAGGTCTGCTGCGAATCAAAGCCGTATTTCAGGCAGATATCATAAACCCGCTGGTCGGTATCTCGCAGGTCGCGCGCCGCCAGCAGCAGTTTACGCTCGCGAATGTAGCGCCCGAGACTTTCCCCT…	1808	138	Upstream	20	Klebsiella	clinical	FOX	old	Cephalosporin	1, 2	attgagggtc_atgcactctc_2	ATGAATATATCCGCTCAGGTGATTGACACTATCGTGGAATGGATTGATGACAATCTGCATCAACCGCTGCGTATTGATGATATTGCGCGCCATGCCGGGTATTCGAAATGGCATCTGCAACGGCTGTTTTTACAGTACAAAGGGGAAAGTCTCGGGCGCTACATTCGCGAGCGTAAACTGCTGCTGGCGGCGCGCGACCTGCGAGATACCGACCAGCGGGTTTATGATATCTGCCTGAAATACGGCTTTGATTCGCAGCAGACCTTTACCCGTATCTTTACCCGTACCTTCAATCAGCCGCCGGGCGCGTATCGCAAAGAGAACCACAGCCGCGCGCACTGA	CardRes_01568	114	8e-60	CardRes_01568	114	6.81e-56	CardRes_01568	ramA	General Bacterial Porin with reduced permeability to beta-lactams; resistance-nodulation-cell division (RND) antibiotic efflux pump	General Bacterial Porin; RND efflux pump	regulator of efflux pumps	156
attgagggtc_atgcactctc	GAATTGGTCACATCCTTCCACCTGATGGATCTCAACCAGCTCTATACCCTGATCTTCTGCCTGTGGTTCTTAGCGCTGGGAGTCGTTGAGTATCTGGTATTGCGCTGGGTATGGCGCCGCTGGTTCTCGCTGGCAGATTAAGCCGCAAGAGAGCAAAAAAGCCCGCCGATAGAGGCGGACTGGTATGCGGCCGGCGCTCAGTGCGCGCGGCTGTGGTTCTCTTTGCGATACGCGCCCGGCGGCTGATTGAAGGTACGGGTAAAGATACGGGTAAAGGTCTGCTGCGAATCAAAGCCGTATTTCAGGCAGATATCATAAACCCGCTGGTCGGTATCTCGCAGGTCGCGCGCCGCCAGCAGCAGTTTACGCTCGCGAATGTAGCGCCCGAGACTTTCCCCT…	1808	138	Upstream	51	Klebsiella	clinical	GEP	new	Fluoroquinolone	1	attgagggtc_atgcactctc_2	ATGAATATATCCGCTCAGGTGATTGACACTATCGTGGAATGGATTGATGACAATCTGCATCAACCGCTGCGTATTGATGATATTGCGCGCCATGCCGGGTATTCGAAATGGCATCTGCAACGGCTGTTTTTACAGTACAAAGGGGAAAGTCTCGGGCGCTACATTCGCGAGCGTAAACTGCTGCTGGCGGCGCGCGACCTGCGAGATACCGACCAGCGGGTTTATGATATCTGCCTGAAATACGGCTTTGATTCGCAGCAGACCTTTACCCGTATCTTTACCCGTACCTTCAATCAGCCGCCGGGCGCGTATCGCAAAGAGAACCACAGCCGCGCGCACTGA	CardRes_01568	114	8e-60	CardRes_01568	114	6.81e-56	CardRes_01568	ramA	General Bacterial Porin with reduced permeability to beta-lactams; resistance-nodulation-cell division (RND) antibiotic efflux pump	General Bacterial Porin; RND efflux pump	regulator of efflux pumps	156
attgagggtc_atgcactctc	GAATTGGTCACATCCTTCCACCTGATGGATCTCAACCAGCTCTATACCCTGATCTTCTGCCTGTGGTTCTTAGCGCTGGGAGTCGTTGAGTATCTGGTATTGCGCTGGGTATGGCGCCGCTGGTTCTCGCTGGCAGATTAAGCCGCAAGAGAGCAAAAAAGCCCGCCGATAGAGGCGGACTGGTATGCGGCCGGCGCTCAGTGCGCGCGGCTGTGGTTCTCTTTGCGATACGCGCCCGGCGGCTGATTGAAGGTACGGGTAAAGATACGGGTAAAGGTCTGCTGCGAATCAAAGCCGTATTTCAGGCAGATATCATAAACCCGCTGGTCGGTATCTCGCAGGTCGCGCGCCGCCAGCAGCAGTTTACGCTCGCGAATGTAGCGCCCGAGACTTTCCCCT…	1808	138	Upstream	42	Klebsiella	clinical	MOX	old	Fluoroquinolone	1, 2	attgagggtc_atgcactctc_2	ATGAATATATCCGCTCAGGTGATTGACACTATCGTGGAATGGATTGATGACAATCTGCATCAACCGCTGCGTATTGATGATATTGCGCGCCATGCCGGGTATTCGAAATGGCATCTGCAACGGCTGTTTTTACAGTACAAAGGGGAAAGTCTCGGGCGCTACATTCGCGAGCGTAAACTGCTGCTGGCGGCGCGCGACCTGCGAGATACCGACCAGCGGGTTTATGATATCTGCCTGAAATACGGCTTTGATTCGCAGCAGACCTTTACCCGTATCTTTACCCGTACCTTCAATCAGCCGCCGGGCGCGTATCGCAAAGAGAACCACAGCCGCGCGCACTGA	CardRes_01568	114	8e-60	CardRes_01568	114	6.81e-56	CardRes_01568	ramA	General Bacterial Porin with reduced permeability to beta-lactams; resistance-nodulation-cell division (RND) antibiotic efflux pump	General Bacterial Porin; RND efflux pump	regulator of efflux pumps	156
attgagggtc_atgcactctc	GAATTGGTCACATCCTTCCACCTGATGGATCTCAACCAGCTCTATACCCTGATCTTCTGCCTGTGGTTCTTAGCGCTGGGAGTCGTTGAGTATCTGGTATTGCGCTGGGTATGGCGCCGCTGGTTCTCGCTGGCAGATTAAGCCGCAAGAGAGCAAAAAAGCCCGCCGATAGAGGCGGACTGGTATGCGGCCGGCGCTCAGTGCGCGCGGCTGTGGTTCTCTTTGCGATACGCGCCCGGCGGCTGATTGAAGGTACGGGTAAAGATACGGGTAAAGGTCTGCTGCGAATCAAAGCCGTATTTCAGGCAGATATCATAAACCCGCTGGTCGGTATCTCGCAGGTCGCGCGCCGCCAGCAGCAGTTTACGCTCGCGAATGTAGCGCCCGAGACTTTCCCCT…	1808	138	Upstream	22	Klebsiella	clinical	OMA	new	Tetracycline	1	attgagggtc_atgcactctc_2	ATGAATATATCCGCTCAGGTGATTGACACTATCGTGGAATGGATTGATGACAATCTGCATCAACCGCTGCGTATTGATGATATTGCGCGCCATGCCGGGTATTCGAAATGGCATCTGCAACGGCTGTTTTTACAGTACAAAGGGGAAAGTCTCGGGCGCTACATTCGCGAGCGTAAACTGCTGCTGGCGGCGCGCGACCTGCGAGATACCGACCAGCGGGTTTATGATATCTGCCTGAAATACGGCTTTGATTCGCAGCAGACCTTTACCCGTATCTTTACCCGTACCTTCAATCAGCCGCCGGGCGCGTATCGCAAAGAGAACCACAGCCGCGCGCACTGA	CardRes_01568	114	8e-60	CardRes_01568	114	6.81e-56	CardRes_01568	ramA	General Bacterial Porin with reduced permeability to beta-lactams; resistance-nodulation-cell division (RND) antibiotic efflux pump	General Bacterial Porin; RND efflux pump	regulator of efflux pumps	156
atttgaaggg_acaagtcacc	GAATTGCCCAATATTATGCACCCGGTCGCGAAGCTGAGCACCGCATTAGCCGCTGCATTGATGCTGAGCGGGTGCATGCCCGGTGAAATCCGCCCGACGATTGGCCAGCAAATGGAAACTGGCGACCAACGGTTTGGCGATCTGGTTTTCCGCCAGCTCGCACCGAATGTCTGGCAGCACACTTCCTATCTCGACATGCCGGGTTTCGGGGCAGTCGCTTCCAACGGTTTGATCGTCAGGGATGGCGGCCGCGTGCTGGTGGTCGATACCGCCTGGACCGATGACCAGACCGCCCAGATCCTCAACTGGATCAAGCAGGAGATCAACCTGCCGGTCGCGCTGGCGGTGGTGACTCACGCGCATCAGGACAAGATGGGCGGTATGGACGCGCTGCATGCG…	987	19	Upstream	22	Klebsiella	clinical	CEF	new	Cephalosporin	1	atttgaaggg_acaagtcacc_1	GAATTGCCCAATATTATGCACCCGGTCGCGAAGCTGAGCACCGCATTAGCCGCTGCATTGATGCTGAGCGGGTGCATGCCCGGTGAAATCCGCCCGACGATTGGCCAGCAAATGGAAACTGGCGACCAACGGTTTGGCGATCTGGTTTTCCGCCAGCTCGCACCGAATGTCTGGCAGCACACTTCCTATCTCGACATGCCGGGTTTCGGGGCAGTCGCTTCCAACGGTTTGATCGTCAGGGATGGCGGCCGCGTGCTGGTGGTCGATACCGCCTGGACCGATGACCAGACCGCCCAGATCCTCAACTGGATCAAGCAGGAGATCAACCTGCCGGTCGCGCTGGCGGTGGTGACTCACGCGCATCAGGACAAGATGGGCGGTATGGACGCGCTGCATGCG…	CardRes_00733	270	7.7e-154	CardRes_00005	270	1.86e-179	CardRes_00733	NDM-1	NDM beta-lactamase	Beta-lactamase	antibiotic inactivation	217
atttggggcg_caggctaaag	GAATTGCTGAAACGTAAAGTCGGGTTTAAACATTTCAATTTCGTTTTGAGTTGATTCTTCTTGTGCTTCTCTTCCATAAGCAAACATTTGCTGTTCATAATTTTCAATAGCCTCTTCAATGCTGTTAAATTTCCCATTGGTCAGATTATCCGACAATATCAAGGCATCCATCAACCCACTGTTTACGCCTTGTCCTGCAAAAGGAGGCATCAAATGTGCGGCATCCCCAATCATTGTTATGGGTAATGGACGCTTACTTTTCCAAGACTTATCTAAGGGAAATATTCGTGTCGCTAACCCTACAAAAGATGATGTCAAACGAATCAGTTCTTTGTAGCGTTCGTCCCAATCGGAAAATTTTTTCAGGAGAAAATCAACGACACTATTTCTGTTTTGAAA…	2054	3874	Upstream	30	Ecoli	gut	DOX	old	Tetracycline	1	atttggggcg_caggctaaag_1	ATGACAATGCGAATAGATACAGACAAACAAATGAATTTACTTAGTGATAAGAACGTTGCAATAATTGGTGGTGGACCCGTTGGACTGACTATGGCAAAATTATTACAGCAAAACGGCATAGACGTTTCAGTTTACGAAAGAGACAACGACCGAGAGGCAAGAATTTTTGGTGGAACCCTTGACCTACACAAAGGTTCAGGTCAGGAAGCAATGAAAAAAGCGGGATTGTTACAAACTTATTATGACTTAGCCTTACCAATGGGTGTAAATATTGCTGATGAAAAAGGCAATATTTTATCCACAAAAAATGTAAAGCCCGAAAATCGATTTGACAATCCTGAAATAAACAGAAATGACTTAAGGGCTATCTTGTTGAATAGTTTAGAAAACGACACGGTT…	CardRes_03839	384	2.4e-217	CardRes_03839	385	0	CardRes_03839	tet(X)	tetracycline inactivation enzyme	tetracycline inactivation enzyme	antibiotic inactivation	77
atttggggcg_caggctaaag	GAATTGCTGAAACGTAAAGTCGGGTTTAAACATTTCAATTTCGTTTTGAGTTGATTCTTCTTGTGCTTCTCTTCCATAAGCAAACATTTGCTGTTCATAATTTTCAATAGCCTCTTCAATGCTGTTAAATTTCCCATTGGTCAGATTATCCGACAATATCAAGGCATCCATCAACCCACTGTTTACGCCTTGTCCTGCAAAAGGAGGCATCAAATGTGCGGCATCCCCAATCATTGTTATGGGTAATGGACGCTTACTTTTCCAAGACTTATCTAAGGGAAATATTCGTGTCGCTAACCCTACAAAAGATGATGTCAAACGAATCAGTTCTTTGTAGCGTTCGTCCCAATCGGAAAATTTTTTCAGGAGAAAATCAACGACACTATTTCTGTTTTGAAA…	2054	3874	Upstream	273	Ecoli	gut	ERA	new	Tetracycline	1	atttggggcg_caggctaaag_1	ATGACAATGCGAATAGATACAGACAAACAAATGAATTTACTTAGTGATAAGAACGTTGCAATAATTGGTGGTGGACCCGTTGGACTGACTATGGCAAAATTATTACAGCAAAACGGCATAGACGTTTCAGTTTACGAAAGAGACAACGACCGAGAGGCAAGAATTTTTGGTGGAACCCTTGACCTACACAAAGGTTCAGGTCAGGAAGCAATGAAAAAAGCGGGATTGTTACAAACTTATTATGACTTAGCCTTACCAATGGGTGTAAATATTGCTGATGAAAAAGGCAATATTTTATCCACAAAAAATGTAAAGCCCGAAAATCGATTTGACAATCCTGAAATAAACAGAAATGACTTAAGGGCTATCTTGTTGAATAGTTTAGAAAACGACACGGTT…	CardRes_03839	384	2.4e-217	CardRes_03839	385	0	CardRes_03839	tet(X)	tetracycline inactivation enzyme	tetracycline inactivation enzyme	antibiotic inactivation	77
atttggggcg_caggctaaag	GAATTGCTGAAACGTAAAGTCGGGTTTAAACATTTCAATTTCGTTTTGAGTTGATTCTTCTTGTGCTTCTCTTCCATAAGCAAACATTTGCTGTTCATAATTTTCAATAGCCTCTTCAATGCTGTTAAATTTCCCATTGGTCAGATTATCCGACAATATCAAGGCATCCATCAACCCACTGTTTACGCCTTGTCCTGCAAAAGGAGGCATCAAATGTGCGGCATCCCCAATCATTGTTATGGGTAATGGACGCTTACTTTTCCAAGACTTATCTAAGGGAAATATTCGTGTCGCTAACCCTACAAAAGATGATGTCAAACGAATCAGTTCTTTGTAGCGTTCGTCCCAATCGGAAAATTTTTTCAGGAGAAAATCAACGACACTATTTCTGTTTTGAAA…	2054	3874	Upstream	1150	Ecoli	gut	OMA	new	Tetracycline	1	atttggggcg_caggctaaag_1	ATGACAATGCGAATAGATACAGACAAACAAATGAATTTACTTAGTGATAAGAACGTTGCAATAATTGGTGGTGGACCCGTTGGACTGACTATGGCAAAATTATTACAGCAAAACGGCATAGACGTTTCAGTTTACGAAAGAGACAACGACCGAGAGGCAAGAATTTTTGGTGGAACCCTTGACCTACACAAAGGTTCAGGTCAGGAAGCAATGAAAAAAGCGGGATTGTTACAAACTTATTATGACTTAGCCTTACCAATGGGTGTAAATATTGCTGATGAAAAAGGCAATATTTTATCCACAAAAAATGTAAAGCCCGAAAATCGATTTGACAATCCTGAAATAAACAGAAATGACTTAAGGGCTATCTTGTTGAATAGTTTAGAAAACGACACGGTT…	CardRes_03839	384	2.4e-217	CardRes_03839	385	0	CardRes_03839	tet(X)	tetracycline inactivation enzyme	tetracycline inactivation enzyme	antibiotic inactivation	77
atttggggcg_caggctaaag	GAATTGCTGAAACGTAAAGTCGGGTTTAAACATTTCAATTTCGTTTTGAGTTGATTCTTCTTGTGCTTCTCTTCCATAAGCAAACATTTGCTGTTCATAATTTTCAATAGCCTCTTCAATGCTGTTAAATTTCCCATTGGTCAGATTATCCGACAATATCAAGGCATCCATCAACCCACTGTTTACGCCTTGTCCTGCAAAAGGAGGCATCAAATGTGCGGCATCCCCAATCATTGTTATGGGTAATGGACGCTTACTTTTCCAAGACTTATCTAAGGGAAATATTCGTGTCGCTAACCCTACAAAAGATGATGTCAAACGAATCAGTTCTTTGTAGCGTTCGTCCCAATCGGAAAATTTTTTCAGGAGAAAATCAACGACACTATTTCTGTTTTGAAA…	2054	3874	Upstream	873	Ecoli	soil	DOX	old	Tetracycline	1	atttggggcg_caggctaaag_1	ATGACAATGCGAATAGATACAGACAAACAAATGAATTTACTTAGTGATAAGAACGTTGCAATAATTGGTGGTGGACCCGTTGGACTGACTATGGCAAAATTATTACAGCAAAACGGCATAGACGTTTCAGTTTACGAAAGAGACAACGACCGAGAGGCAAGAATTTTTGGTGGAACCCTTGACCTACACAAAGGTTCAGGTCAGGAAGCAATGAAAAAAGCGGGATTGTTACAAACTTATTATGACTTAGCCTTACCAATGGGTGTAAATATTGCTGATGAAAAAGGCAATATTTTATCCACAAAAAATGTAAAGCCCGAAAATCGATTTGACAATCCTGAAATAAACAGAAATGACTTAAGGGCTATCTTGTTGAATAGTTTAGAAAACGACACGGTT…	CardRes_03839	384	2.4e-217	CardRes_03839	385	0	CardRes_03839	tet(X)	tetracycline inactivation enzyme	tetracycline inactivation enzyme	antibiotic inactivation	77
atttggggcg_caggctaaag	GAATTGCTGAAACGTAAAGTCGGGTTTAAACATTTCAATTTCGTTTTGAGTTGATTCTTCTTGTGCTTCTCTTCCATAAGCAAACATTTGCTGTTCATAATTTTCAATAGCCTCTTCAATGCTGTTAAATTTCCCATTGGTCAGATTATCCGACAATATCAAGGCATCCATCAACCCACTGTTTACGCCTTGTCCTGCAAAAGGAGGCATCAAATGTGCGGCATCCCCAATCATTGTTATGGGTAATGGACGCTTACTTTTCCAAGACTTATCTAAGGGAAATATTCGTGTCGCTAACCCTACAAAAGATGATGTCAAACGAATCAGTTCTTTGTAGCGTTCGTCCCAATCGGAAAATTTTTTCAGGAGAAAATCAACGACACTATTTCTGTTTTGAAA…	2054	3874	Upstream	135	Ecoli	soil	ERA	new	Tetracycline	1	atttggggcg_caggctaaag_1	ATGACAATGCGAATAGATACAGACAAACAAATGAATTTACTTAGTGATAAGAACGTTGCAATAATTGGTGGTGGACCCGTTGGACTGACTATGGCAAAATTATTACAGCAAAACGGCATAGACGTTTCAGTTTACGAAAGAGACAACGACCGAGAGGCAAGAATTTTTGGTGGAACCCTTGACCTACACAAAGGTTCAGGTCAGGAAGCAATGAAAAAAGCGGGATTGTTACAAACTTATTATGACTTAGCCTTACCAATGGGTGTAAATATTGCTGATGAAAAAGGCAATATTTTATCCACAAAAAATGTAAAGCCCGAAAATCGATTTGACAATCCTGAAATAAACAGAAATGACTTAAGGGCTATCTTGTTGAATAGTTTAGAAAACGACACGGTT…	CardRes_03839	384	2.4e-217	CardRes_03839	385	0	CardRes_03839	tet(X)	tetracycline inactivation enzyme	tetracycline inactivation enzyme	antibiotic inactivation	77
atttggggcg_caggctaaag	GAATTGCTGAAACGTAAAGTCGGGTTTAAACATTTCAATTTCGTTTTGAGTTGATTCTTCTTGTGCTTCTCTTCCATAAGCAAACATTTGCTGTTCATAATTTTCAATAGCCTCTTCAATGCTGTTAAATTTCCCATTGGTCAGATTATCCGACAATATCAAGGCATCCATCAACCCACTGTTTACGCCTTGTCCTGCAAAAGGAGGCATCAAATGTGCGGCATCCCCAATCATTGTTATGGGTAATGGACGCTTACTTTTCCAAGACTTATCTAAGGGAAATATTCGTGTCGCTAACCCTACAAAAGATGATGTCAAACGAATCAGTTCTTTGTAGCGTTCGTCCCAATCGGAAAATTTTTTCAGGAGAAAATCAACGACACTATTTCTGTTTTGAAA…	2054	3874	Upstream	170	Ecoli	soil	OMA	new	Tetracycline	1	atttggggcg_caggctaaag_1	ATGACAATGCGAATAGATACAGACAAACAAATGAATTTACTTAGTGATAAGAACGTTGCAATAATTGGTGGTGGACCCGTTGGACTGACTATGGCAAAATTATTACAGCAAAACGGCATAGACGTTTCAGTTTACGAAAGAGACAACGACCGAGAGGCAAGAATTTTTGGTGGAACCCTTGACCTACACAAAGGTTCAGGTCAGGAAGCAATGAAAAAAGCGGGATTGTTACAAACTTATTATGACTTAGCCTTACCAATGGGTGTAAATATTGCTGATGAAAAAGGCAATATTTTATCCACAAAAAATGTAAAGCCCGAAAATCGATTTGACAATCCTGAAATAAACAGAAATGACTTAAGGGCTATCTTGTTGAATAGTTTAGAAAACGACACGGTT…	CardRes_03839	384	2.4e-217	CardRes_03839	385	0	CardRes_03839	tet(X)	tetracycline inactivation enzyme	tetracycline inactivation enzyme	antibiotic inactivation	77
atttggggcg_caggctaaag	GAATTGCTGAAACGTAAAGTCGGGTTTAAACATTTCAATTTCGTTTTGAGTTGATTCTTCTTGTGCTTCTCTTCCATAAGCAAACATTTGCTGTTCATAATTTTCAATAGCCTCTTCAATGCTGTTAAATTTCCCATTGGTCAGATTATCCGACAATATCAAGGCATCCATCAACCCACTGTTTACGCCTTGTCCTGCAAAAGGAGGCATCAAATGTGCGGCATCCCCAATCATTGTTATGGGTAATGGACGCTTACTTTTCCAAGACTTATCTAAGGGAAATATTCGTGTCGCTAACCCTACAAAAGATGATGTCAAACGAATCAGTTCTTTGTAGCGTTCGTCCCAATCGGAAAATTTTTTCAGGAGAAAATCAACGACACTATTTCTGTTTTGAAA…	2054	3874	Upstream	31	Klebsiella	gut	ERA	new	Tetracycline	1	atttggggcg_caggctaaag_1	ATGACAATGCGAATAGATACAGACAAACAAATGAATTTACTTAGTGATAAGAACGTTGCAATAATTGGTGGTGGACCCGTTGGACTGACTATGGCAAAATTATTACAGCAAAACGGCATAGACGTTTCAGTTTACGAAAGAGACAACGACCGAGAGGCAAGAATTTTTGGTGGAACCCTTGACCTACACAAAGGTTCAGGTCAGGAAGCAATGAAAAAAGCGGGATTGTTACAAACTTATTATGACTTAGCCTTACCAATGGGTGTAAATATTGCTGATGAAAAAGGCAATATTTTATCCACAAAAAATGTAAAGCCCGAAAATCGATTTGACAATCCTGAAATAAACAGAAATGACTTAAGGGCTATCTTGTTGAATAGTTTAGAAAACGACACGGTT…	CardRes_03839	384	2.4e-217	CardRes_03839	385	0	CardRes_03839	tet(X)	tetracycline inactivation enzyme	tetracycline inactivation enzyme	antibiotic inactivation	77
atttggggcg_caggctaaag	GAATTGCTGAAACGTAAAGTCGGGTTTAAACATTTCAATTTCGTTTTGAGTTGATTCTTCTTGTGCTTCTCTTCCATAAGCAAACATTTGCTGTTCATAATTTTCAATAGCCTCTTCAATGCTGTTAAATTTCCCATTGGTCAGATTATCCGACAATATCAAGGCATCCATCAACCCACTGTTTACGCCTTGTCCTGCAAAAGGAGGCATCAAATGTGCGGCATCCCCAATCATTGTTATGGGTAATGGACGCTTACTTTTCCAAGACTTATCTAAGGGAAATATTCGTGTCGCTAACCCTACAAAAGATGATGTCAAACGAATCAGTTCTTTGTAGCGTTCGTCCCAATCGGAAAATTTTTTCAGGAGAAAATCAACGACACTATTTCTGTTTTGAAA…	2054	3874	Upstream	14	Klebsiella	soil	DOX	old	Tetracycline	1	atttggggcg_caggctaaag_1	ATGACAATGCGAATAGATACAGACAAACAAATGAATTTACTTAGTGATAAGAACGTTGCAATAATTGGTGGTGGACCCGTTGGACTGACTATGGCAAAATTATTACAGCAAAACGGCATAGACGTTTCAGTTTACGAAAGAGACAACGACCGAGAGGCAAGAATTTTTGGTGGAACCCTTGACCTACACAAAGGTTCAGGTCAGGAAGCAATGAAAAAAGCGGGATTGTTACAAACTTATTATGACTTAGCCTTACCAATGGGTGTAAATATTGCTGATGAAAAAGGCAATATTTTATCCACAAAAAATGTAAAGCCCGAAAATCGATTTGACAATCCTGAAATAAACAGAAATGACTTAAGGGCTATCTTGTTGAATAGTTTAGAAAACGACACGGTT…	CardRes_03839	384	2.4e-217	CardRes_03839	385	0	CardRes_03839	tet(X)	tetracycline inactivation enzyme	tetracycline inactivation enzyme	antibiotic inactivation	77
atttggggcg_caggctaaag	GAATTGCTGAAACGTAAAGTCGGGTTTAAACATTTCAATTTCGTTTTGAGTTGATTCTTCTTGTGCTTCTCTTCCATAAGCAAACATTTGCTGTTCATAATTTTCAATAGCCTCTTCAATGCTGTTAAATTTCCCATTGGTCAGATTATCCGACAATATCAAGGCATCCATCAACCCACTGTTTACGCCTTGTCCTGCAAAAGGAGGCATCAAATGTGCGGCATCCCCAATCATTGTTATGGGTAATGGACGCTTACTTTTCCAAGACTTATCTAAGGGAAATATTCGTGTCGCTAACCCTACAAAAGATGATGTCAAACGAATCAGTTCTTTGTAGCGTTCGTCCCAATCGGAAAATTTTTTCAGGAGAAAATCAACGACACTATTTCTGTTTTGAAA…	2054	3874	Upstream	423	Klebsiella	soil	ERA	new	Tetracycline	1	atttggggcg_caggctaaag_1	ATGACAATGCGAATAGATACAGACAAACAAATGAATTTACTTAGTGATAAGAACGTTGCAATAATTGGTGGTGGACCCGTTGGACTGACTATGGCAAAATTATTACAGCAAAACGGCATAGACGTTTCAGTTTACGAAAGAGACAACGACCGAGAGGCAAGAATTTTTGGTGGAACCCTTGACCTACACAAAGGTTCAGGTCAGGAAGCAATGAAAAAAGCGGGATTGTTACAAACTTATTATGACTTAGCCTTACCAATGGGTGTAAATATTGCTGATGAAAAAGGCAATATTTTATCCACAAAAAATGTAAAGCCCGAAAATCGATTTGACAATCCTGAAATAAACAGAAATGACTTAAGGGCTATCTTGTTGAATAGTTTAGAAAACGACACGGTT…	CardRes_03839	384	2.4e-217	CardRes_03839	385	0	CardRes_03839	tet(X)	tetracycline inactivation enzyme	tetracycline inactivation enzyme	antibiotic inactivation	77
atttggggcg_caggctaaag	GAATTGCTGAAACGTAAAGTCGGGTTTAAACATTTCAATTTCGTTTTGAGTTGATTCTTCTTGTGCTTCTCTTCCATAAGCAAACATTTGCTGTTCATAATTTTCAATAGCCTCTTCAATGCTGTTAAATTTCCCATTGGTCAGATTATCCGACAATATCAAGGCATCCATCAACCCACTGTTTACGCCTTGTCCTGCAAAAGGAGGCATCAAATGTGCGGCATCCCCAATCATTGTTATGGGTAATGGACGCTTACTTTTCCAAGACTTATCTAAGGGAAATATTCGTGTCGCTAACCCTACAAAAGATGATGTCAAACGAATCAGTTCTTTGTAGCGTTCGTCCCAATCGGAAAATTTTTTCAGGAGAAAATCAACGACACTATTTCTGTTTTGAAA…	2054	3874	Upstream	10	Klebsiella	soil	OMA	new	Tetracycline	1	atttggggcg_caggctaaag_1	ATGACAATGCGAATAGATACAGACAAACAAATGAATTTACTTAGTGATAAGAACGTTGCAATAATTGGTGGTGGACCCGTTGGACTGACTATGGCAAAATTATTACAGCAAAACGGCATAGACGTTTCAGTTTACGAAAGAGACAACGACCGAGAGGCAAGAATTTTTGGTGGAACCCTTGACCTACACAAAGGTTCAGGTCAGGAAGCAATGAAAAAAGCGGGATTGTTACAAACTTATTATGACTTAGCCTTACCAATGGGTGTAAATATTGCTGATGAAAAAGGCAATATTTTATCCACAAAAAATGTAAAGCCCGAAAATCGATTTGACAATCCTGAAATAAACAGAAATGACTTAAGGGCTATCTTGTTGAATAGTTTAGAAAACGACACGGTT…	CardRes_03839	384	2.4e-217	CardRes_03839	385	0	CardRes_03839	tet(X)	tetracycline inactivation enzyme	tetracycline inactivation enzyme	antibiotic inactivation	77
atttggggcg_caggctaaag	GAATTGCTGAAACGTAAAGTCGGGTTTAAACATTTCAATTTCGTTTTGAGTTGATTCTTCTTGTGCTTCTCTTCCATAAGCAAACATTTGCTGTTCATAATTTTCAATAGCCTCTTCAATGCTGTTAAATTTCCCATTGGTCAGATTATCCGACAATATCAAGGCATCCATCAACCCACTGTTTACGCCTTGTCCTGCAAAAGGAGGCATCAAATGTGCGGCATCCCCAATCATTGTTATGGGTAATGGACGCTTACTTTTCCAAGACTTATCTAAGGGAAATATTCGTGTCGCTAACCCTACAAAAGATGATGTCAAACGAATCAGTTCTTTGTAGCGTTCGTCCCAATCGGAAAATTTTTTCAGGAGAAAATCAACGACACTATTTCTGTTTTGAAA…	2054	3874	Upstream	172	Shigella	soil	ERA	new	Tetracycline	1	atttggggcg_caggctaaag_1	ATGACAATGCGAATAGATACAGACAAACAAATGAATTTACTTAGTGATAAGAACGTTGCAATAATTGGTGGTGGACCCGTTGGACTGACTATGGCAAAATTATTACAGCAAAACGGCATAGACGTTTCAGTTTACGAAAGAGACAACGACCGAGAGGCAAGAATTTTTGGTGGAACCCTTGACCTACACAAAGGTTCAGGTCAGGAAGCAATGAAAAAAGCGGGATTGTTACAAACTTATTATGACTTAGCCTTACCAATGGGTGTAAATATTGCTGATGAAAAAGGCAATATTTTATCCACAAAAAATGTAAAGCCCGAAAATCGATTTGACAATCCTGAAATAAACAGAAATGACTTAAGGGCTATCTTGTTGAATAGTTTAGAAAACGACACGGTT…	CardRes_03839	384	2.4e-217	CardRes_03839	385	0	CardRes_03839	tet(X)	tetracycline inactivation enzyme	tetracycline inactivation enzyme	antibiotic inactivation	77
attttcacag_ctagatgatc	GAATTGATTTCAAAGCTAAGAATCTAACATCAAATGCAGGTCTTTTTCTGCTCCTTGAGAATGCAAAAAGCAATGGGATTTTTGATTTTATTGAAAATGACCTCGTATTTGATAATGACTCAACAAATAAAATCAAGATGAATCATATAAAGACCATGCTCTGCGGTCACTTCATTGGCATTGATAAGTTAGAACGTCTAAAGCTACTTCAAAATGATCCCCTCGTCAACGAGTTTGATAAAGGGCCTGGCGTCTGCTGACGCCTGTGCAGGGCGAGCCGGTGTGGGTCGCCGATAAGACGCAATCATTTAACGCCTGGTGGCGCTAAGCGCCAGTGCAGTATCAGAGGAGAGAGCATATGACGATTTCCGCTCAGGTGATTGATACTATCGTCGAGTG…	1075	396	Upstream	9	Ecoli	gut	MOX	old	Fluoroquinolone	1	attttcacag_ctagatgatc_2	ATGACGATTTCCGCTCAGGTGATTGATACTATCGTCGAGTGGATTGATGACAACCTGCATCAACCGCTGCGTATTGATGATATCGCTCGCCATGCCGGGTATTCGAAATGGCATCTGCAACGGCTGTTTTTACAGTATAAAGGGGAGAGCCTGGGGCGCTATATTCGCGAAAGGAAGCTGCTGCTGGCCGCCCGCGATCTGCGTGACACCGATCAGCGGGTCTACGATATCTGCCTGAAGTATGGCTTCGATTCGCAACAGACCTTTACCCGCGTCTTCACCCGGACCTTCAATCTGCCGCCGGGCGCCTACCGTAAAGAGAACCACAGTCGCGCCCACTGA	CardRes_01568	114	8e-60	CardRes_01568	114	7.87e-58	CardRes_01568	ramA	General Bacterial Porin with reduced permeability to beta-lactams; resistance-nodulation-cell division (RND) antibiotic efflux pump	General Bacterial Porin; RND efflux pump	regulator of efflux pumps	66
attttcacag_ctagatgatc	GAATTGATTTCAAAGCTAAGAATCTAACATCAAATGCAGGTCTTTTTCTGCTCCTTGAGAATGCAAAAAGCAATGGGATTTTTGATTTTATTGAAAATGACCTCGTATTTGATAATGACTCAACAAATAAAATCAAGATGAATCATATAAAGACCATGCTCTGCGGTCACTTCATTGGCATTGATAAGTTAGAACGTCTAAAGCTACTTCAAAATGATCCCCTCGTCAACGAGTTTGATAAAGGGCCTGGCGTCTGCTGACGCCTGTGCAGGGCGAGCCGGTGTGGGTCGCCGATAAGACGCAATCATTTAACGCCTGGTGGCGCTAAGCGCCAGTGCAGTATCAGAGGAGAGAGCATATGACGATTTCCGCTCAGGTGATTGATACTATCGTCGAGTG…	1075	396	Upstream	27	Ecoli	clinical	DOX	old	Tetracycline	1	attttcacag_ctagatgatc_2	ATGACGATTTCCGCTCAGGTGATTGATACTATCGTCGAGTGGATTGATGACAACCTGCATCAACCGCTGCGTATTGATGATATCGCTCGCCATGCCGGGTATTCGAAATGGCATCTGCAACGGCTGTTTTTACAGTATAAAGGGGAGAGCCTGGGGCGCTATATTCGCGAAAGGAAGCTGCTGCTGGCCGCCCGCGATCTGCGTGACACCGATCAGCGGGTCTACGATATCTGCCTGAAGTATGGCTTCGATTCGCAACAGACCTTTACCCGCGTCTTCACCCGGACCTTCAATCTGCCGCCGGGCGCCTACCGTAAAGAGAACCACAGTCGCGCCCACTGA	CardRes_01568	114	8e-60	CardRes_01568	114	7.87e-58	CardRes_01568	ramA	General Bacterial Porin with reduced permeability to beta-lactams; resistance-nodulation-cell division (RND) antibiotic efflux pump	General Bacterial Porin; RND efflux pump	regulator of efflux pumps	66
attttcacag_ctagatgatc	GAATTGATTTCAAAGCTAAGAATCTAACATCAAATGCAGGTCTTTTTCTGCTCCTTGAGAATGCAAAAAGCAATGGGATTTTTGATTTTATTGAAAATGACCTCGTATTTGATAATGACTCAACAAATAAAATCAAGATGAATCATATAAAGACCATGCTCTGCGGTCACTTCATTGGCATTGATAAGTTAGAACGTCTAAAGCTACTTCAAAATGATCCCCTCGTCAACGAGTTTGATAAAGGGCCTGGCGTCTGCTGACGCCTGTGCAGGGCGAGCCGGTGTGGGTCGCCGATAAGACGCAATCATTTAACGCCTGGTGGCGCTAAGCGCCAGTGCAGTATCAGAGGAGAGAGCATATGACGATTTCCGCTCAGGTGATTGATACTATCGTCGAGTG…	1075	396	Upstream	11	Ecoli	clinical	ERA	new	Tetracycline	1	attttcacag_ctagatgatc_2	ATGACGATTTCCGCTCAGGTGATTGATACTATCGTCGAGTGGATTGATGACAACCTGCATCAACCGCTGCGTATTGATGATATCGCTCGCCATGCCGGGTATTCGAAATGGCATCTGCAACGGCTGTTTTTACAGTATAAAGGGGAGAGCCTGGGGCGCTATATTCGCGAAAGGAAGCTGCTGCTGGCCGCCCGCGATCTGCGTGACACCGATCAGCGGGTCTACGATATCTGCCTGAAGTATGGCTTCGATTCGCAACAGACCTTTACCCGCGTCTTCACCCGGACCTTCAATCTGCCGCCGGGCGCCTACCGTAAAGAGAACCACAGTCGCGCCCACTGA	CardRes_01568	114	8e-60	CardRes_01568	114	7.87e-58	CardRes_01568	ramA	General Bacterial Porin with reduced permeability to beta-lactams; resistance-nodulation-cell division (RND) antibiotic efflux pump	General Bacterial Porin; RND efflux pump	regulator of efflux pumps	66
attttcacag_ctagatgatc	GAATTGATTTCAAAGCTAAGAATCTAACATCAAATGCAGGTCTTTTTCTGCTCCTTGAGAATGCAAAAAGCAATGGGATTTTTGATTTTATTGAAAATGACCTCGTATTTGATAATGACTCAACAAATAAAATCAAGATGAATCATATAAAGACCATGCTCTGCGGTCACTTCATTGGCATTGATAAGTTAGAACGTCTAAAGCTACTTCAAAATGATCCCCTCGTCAACGAGTTTGATAAAGGGCCTGGCGTCTGCTGACGCCTGTGCAGGGCGAGCCGGTGTGGGTCGCCGATAAGACGCAATCATTTAACGCCTGGTGGCGCTAAGCGCCAGTGCAGTATCAGAGGAGAGAGCATATGACGATTTCCGCTCAGGTGATTGATACTATCGTCGAGTG…	1075	396	Upstream	35	Ecoli	clinical	MOX	old	Fluoroquinolone	1	attttcacag_ctagatgatc_2	ATGACGATTTCCGCTCAGGTGATTGATACTATCGTCGAGTGGATTGATGACAACCTGCATCAACCGCTGCGTATTGATGATATCGCTCGCCATGCCGGGTATTCGAAATGGCATCTGCAACGGCTGTTTTTACAGTATAAAGGGGAGAGCCTGGGGCGCTATATTCGCGAAAGGAAGCTGCTGCTGGCCGCCCGCGATCTGCGTGACACCGATCAGCGGGTCTACGATATCTGCCTGAAGTATGGCTTCGATTCGCAACAGACCTTTACCCGCGTCTTCACCCGGACCTTCAATCTGCCGCCGGGCGCCTACCGTAAAGAGAACCACAGTCGCGCCCACTGA	CardRes_01568	114	8e-60	CardRes_01568	114	7.87e-58	CardRes_01568	ramA	General Bacterial Porin with reduced permeability to beta-lactams; resistance-nodulation-cell division (RND) antibiotic efflux pump	General Bacterial Porin; RND efflux pump	regulator of efflux pumps	66
attttcacag_ctagatgatc	GAATTGATTTCAAAGCTAAGAATCTAACATCAAATGCAGGTCTTTTTCTGCTCCTTGAGAATGCAAAAAGCAATGGGATTTTTGATTTTATTGAAAATGACCTCGTATTTGATAATGACTCAACAAATAAAATCAAGATGAATCATATAAAGACCATGCTCTGCGGTCACTTCATTGGCATTGATAAGTTAGAACGTCTAAAGCTACTTCAAAATGATCCCCTCGTCAACGAGTTTGATAAAGGGCCTGGCGTCTGCTGACGCCTGTGCAGGGCGAGCCGGTGTGGGTCGCCGATAAGACGCAATCATTTAACGCCTGGTGGCGCTAAGCGCCAGTGCAGTATCAGAGGAGAGAGCATATGACGATTTCCGCTCAGGTGATTGATACTATCGTCGAGTG…	1075	396	Upstream	13	Ecoli	clinical	OMA	new	Tetracycline	1	attttcacag_ctagatgatc_2	ATGACGATTTCCGCTCAGGTGATTGATACTATCGTCGAGTGGATTGATGACAACCTGCATCAACCGCTGCGTATTGATGATATCGCTCGCCATGCCGGGTATTCGAAATGGCATCTGCAACGGCTGTTTTTACAGTATAAAGGGGAGAGCCTGGGGCGCTATATTCGCGAAAGGAAGCTGCTGCTGGCCGCCCGCGATCTGCGTGACACCGATCAGCGGGTCTACGATATCTGCCTGAAGTATGGCTTCGATTCGCAACAGACCTTTACCCGCGTCTTCACCCGGACCTTCAATCTGCCGCCGGGCGCCTACCGTAAAGAGAACCACAGTCGCGCCCACTGA	CardRes_01568	114	8e-60	CardRes_01568	114	7.87e-58	CardRes_01568	ramA	General Bacterial Porin with reduced permeability to beta-lactams; resistance-nodulation-cell division (RND) antibiotic efflux pump	General Bacterial Porin; RND efflux pump	regulator of efflux pumps	66
attttcacag_ctagatgatc	GAATTGATTTCAAAGCTAAGAATCTAACATCAAATGCAGGTCTTTTTCTGCTCCTTGAGAATGCAAAAAGCAATGGGATTTTTGATTTTATTGAAAATGACCTCGTATTTGATAATGACTCAACAAATAAAATCAAGATGAATCATATAAAGACCATGCTCTGCGGTCACTTCATTGGCATTGATAAGTTAGAACGTCTAAAGCTACTTCAAAATGATCCCCTCGTCAACGAGTTTGATAAAGGGCCTGGCGTCTGCTGACGCCTGTGCAGGGCGAGCCGGTGTGGGTCGCCGATAAGACGCAATCATTTAACGCCTGGTGGCGCTAAGCGCCAGTGCAGTATCAGAGGAGAGAGCATATGACGATTTCCGCTCAGGTGATTGATACTATCGTCGAGTG…	1075	396	Upstream	10	Klebsiella	clinical	CFD	old	Cephalosporin	1, 2	attttcacag_ctagatgatc_2	ATGACGATTTCCGCTCAGGTGATTGATACTATCGTCGAGTGGATTGATGACAACCTGCATCAACCGCTGCGTATTGATGATATCGCTCGCCATGCCGGGTATTCGAAATGGCATCTGCAACGGCTGTTTTTACAGTATAAAGGGGAGAGCCTGGGGCGCTATATTCGCGAAAGGAAGCTGCTGCTGGCCGCCCGCGATCTGCGTGACACCGATCAGCGGGTCTACGATATCTGCCTGAAGTATGGCTTCGATTCGCAACAGACCTTTACCCGCGTCTTCACCCGGACCTTCAATCTGCCGCCGGGCGCCTACCGTAAAGAGAACCACAGTCGCGCCCACTGA	CardRes_01568	114	8e-60	CardRes_01568	114	7.87e-58	CardRes_01568	ramA	General Bacterial Porin with reduced permeability to beta-lactams; resistance-nodulation-cell division (RND) antibiotic efflux pump	General Bacterial Porin; RND efflux pump	regulator of efflux pumps	66
attttcacag_ctagatgatc	GAATTGATTTCAAAGCTAAGAATCTAACATCAAATGCAGGTCTTTTTCTGCTCCTTGAGAATGCAAAAAGCAATGGGATTTTTGATTTTATTGAAAATGACCTCGTATTTGATAATGACTCAACAAATAAAATCAAGATGAATCATATAAAGACCATGCTCTGCGGTCACTTCATTGGCATTGATAAGTTAGAACGTCTAAAGCTACTTCAAAATGATCCCCTCGTCAACGAGTTTGATAAAGGGCCTGGCGTCTGCTGACGCCTGTGCAGGGCGAGCCGGTGTGGGTCGCCGATAAGACGCAATCATTTAACGCCTGGTGGCGCTAAGCGCCAGTGCAGTATCAGAGGAGAGAGCATATGACGATTTCCGCTCAGGTGATTGATACTATCGTCGAGTG…	1075	396	Upstream	19	Klebsiella	clinical	DOX	old	Tetracycline	1, 2	attttcacag_ctagatgatc_2	ATGACGATTTCCGCTCAGGTGATTGATACTATCGTCGAGTGGATTGATGACAACCTGCATCAACCGCTGCGTATTGATGATATCGCTCGCCATGCCGGGTATTCGAAATGGCATCTGCAACGGCTGTTTTTACAGTATAAAGGGGAGAGCCTGGGGCGCTATATTCGCGAAAGGAAGCTGCTGCTGGCCGCCCGCGATCTGCGTGACACCGATCAGCGGGTCTACGATATCTGCCTGAAGTATGGCTTCGATTCGCAACAGACCTTTACCCGCGTCTTCACCCGGACCTTCAATCTGCCGCCGGGCGCCTACCGTAAAGAGAACCACAGTCGCGCCCACTGA	CardRes_01568	114	8e-60	CardRes_01568	114	7.87e-58	CardRes_01568	ramA	General Bacterial Porin with reduced permeability to beta-lactams; resistance-nodulation-cell division (RND) antibiotic efflux pump	General Bacterial Porin; RND efflux pump	regulator of efflux pumps	66
attttcacag_ctagatgatc	GAATTGATTTCAAAGCTAAGAATCTAACATCAAATGCAGGTCTTTTTCTGCTCCTTGAGAATGCAAAAAGCAATGGGATTTTTGATTTTATTGAAAATGACCTCGTATTTGATAATGACTCAACAAATAAAATCAAGATGAATCATATAAAGACCATGCTCTGCGGTCACTTCATTGGCATTGATAAGTTAGAACGTCTAAAGCTACTTCAAAATGATCCCCTCGTCAACGAGTTTGATAAAGGGCCTGGCGTCTGCTGACGCCTGTGCAGGGCGAGCCGGTGTGGGTCGCCGATAAGACGCAATCATTTAACGCCTGGTGGCGCTAAGCGCCAGTGCAGTATCAGAGGAGAGAGCATATGACGATTTCCGCTCAGGTGATTGATACTATCGTCGAGTG…	1075	396	Upstream	18	Klebsiella	clinical	ERA	new	Tetracycline	1	attttcacag_ctagatgatc_2	ATGACGATTTCCGCTCAGGTGATTGATACTATCGTCGAGTGGATTGATGACAACCTGCATCAACCGCTGCGTATTGATGATATCGCTCGCCATGCCGGGTATTCGAAATGGCATCTGCAACGGCTGTTTTTACAGTATAAAGGGGAGAGCCTGGGGCGCTATATTCGCGAAAGGAAGCTGCTGCTGGCCGCCCGCGATCTGCGTGACACCGATCAGCGGGTCTACGATATCTGCCTGAAGTATGGCTTCGATTCGCAACAGACCTTTACCCGCGTCTTCACCCGGACCTTCAATCTGCCGCCGGGCGCCTACCGTAAAGAGAACCACAGTCGCGCCCACTGA	CardRes_01568	114	8e-60	CardRes_01568	114	7.87e-58	CardRes_01568	ramA	General Bacterial Porin with reduced permeability to beta-lactams; resistance-nodulation-cell division (RND) antibiotic efflux pump	General Bacterial Porin; RND efflux pump	regulator of efflux pumps	66
attttcacag_ctagatgatc	GAATTGATTTCAAAGCTAAGAATCTAACATCAAATGCAGGTCTTTTTCTGCTCCTTGAGAATGCAAAAAGCAATGGGATTTTTGATTTTATTGAAAATGACCTCGTATTTGATAATGACTCAACAAATAAAATCAAGATGAATCATATAAAGACCATGCTCTGCGGTCACTTCATTGGCATTGATAAGTTAGAACGTCTAAAGCTACTTCAAAATGATCCCCTCGTCAACGAGTTTGATAAAGGGCCTGGCGTCTGCTGACGCCTGTGCAGGGCGAGCCGGTGTGGGTCGCCGATAAGACGCAATCATTTAACGCCTGGTGGCGCTAAGCGCCAGTGCAGTATCAGAGGAGAGAGCATATGACGATTTCCGCTCAGGTGATTGATACTATCGTCGAGTG…	1075	396	Upstream	16	Klebsiella	clinical	MOX	old	Fluoroquinolone	1, 2	attttcacag_ctagatgatc_2	ATGACGATTTCCGCTCAGGTGATTGATACTATCGTCGAGTGGATTGATGACAACCTGCATCAACCGCTGCGTATTGATGATATCGCTCGCCATGCCGGGTATTCGAAATGGCATCTGCAACGGCTGTTTTTACAGTATAAAGGGGAGAGCCTGGGGCGCTATATTCGCGAAAGGAAGCTGCTGCTGGCCGCCCGCGATCTGCGTGACACCGATCAGCGGGTCTACGATATCTGCCTGAAGTATGGCTTCGATTCGCAACAGACCTTTACCCGCGTCTTCACCCGGACCTTCAATCTGCCGCCGGGCGCCTACCGTAAAGAGAACCACAGTCGCGCCCACTGA	CardRes_01568	114	8e-60	CardRes_01568	114	7.87e-58	CardRes_01568	ramA	General Bacterial Porin with reduced permeability to beta-lactams; resistance-nodulation-cell division (RND) antibiotic efflux pump	General Bacterial Porin; RND efflux pump	regulator of efflux pumps	66
attttcacag_ctagatgatc	GAATTGATTTCAAAGCTAAGAATCTAACATCAAATGCAGGTCTTTTTCTGCTCCTTGAGAATGCAAAAAGCAATGGGATTTTTGATTTTATTGAAAATGACCTCGTATTTGATAATGACTCAACAAATAAAATCAAGATGAATCATATAAAGACCATGCTCTGCGGTCACTTCATTGGCATTGATAAGTTAGAACGTCTAAAGCTACTTCAAAATGATCCCCTCGTCAACGAGTTTGATAAAGGGCCTGGCGTCTGCTGACGCCTGTGCAGGGCGAGCCGGTGTGGGTCGCCGATAAGACGCAATCATTTAACGCCTGGTGGCGCTAAGCGCCAGTGCAGTATCAGAGGAGAGAGCATATGACGATTTCCGCTCAGGTGATTGATACTATCGTCGAGTG…	1075	396	Upstream	10	Salmonella	clinical	GEP	new	Fluoroquinolone	1	attttcacag_ctagatgatc_2	ATGACGATTTCCGCTCAGGTGATTGATACTATCGTCGAGTGGATTGATGACAACCTGCATCAACCGCTGCGTATTGATGATATCGCTCGCCATGCCGGGTATTCGAAATGGCATCTGCAACGGCTGTTTTTACAGTATAAAGGGGAGAGCCTGGGGCGCTATATTCGCGAAAGGAAGCTGCTGCTGGCCGCCCGCGATCTGCGTGACACCGATCAGCGGGTCTACGATATCTGCCTGAAGTATGGCTTCGATTCGCAACAGACCTTTACCCGCGTCTTCACCCGGACCTTCAATCTGCCGCCGGGCGCCTACCGTAAAGAGAACCACAGTCGCGCCCACTGA	CardRes_01568	114	8e-60	CardRes_01568	114	7.87e-58	CardRes_01568	ramA	General Bacterial Porin with reduced permeability to beta-lactams; resistance-nodulation-cell division (RND) antibiotic efflux pump	General Bacterial Porin; RND efflux pump	regulator of efflux pumps	66
attttcacag_ctagatgatc	GAATTGATTTCAAAGCTAAGAATCTAACATCAAATGCAGGTCTTTTTCTGCTCCTTGAGAATGCAAAAAGCAATGGGATTTTTGATTTTATTGAAAATGACCTCGTATTTGATAATGACTCAACAAATAAAATCAAGATGAATCATATAAAGACCATGCTCTGCGGTCACTTCATTGGCATTGATAAGTTAGAACGTCTAAAGCTACTTCAAAATGATCCCCTCGTCAACGAGTTTGATAAAGGGCCTGGCGTCTGCTGACGCCTGTGCAGGGCGAGCCGGTGTGGGTCGCCGATAAGACGCAATCATTTAACGCCTGGTGGCGCTAAGCGCCAGTGCAGTATCAGAGGAGAGAGCATATGACGATTTCCGCTCAGGTGATTGATACTATCGTCGAGTG…	1075	396	Upstream	14	Shigella	clinical	DEL	new	Fluoroquinolone	1	attttcacag_ctagatgatc_2	ATGACGATTTCCGCTCAGGTGATTGATACTATCGTCGAGTGGATTGATGACAACCTGCATCAACCGCTGCGTATTGATGATATCGCTCGCCATGCCGGGTATTCGAAATGGCATCTGCAACGGCTGTTTTTACAGTATAAAGGGGAGAGCCTGGGGCGCTATATTCGCGAAAGGAAGCTGCTGCTGGCCGCCCGCGATCTGCGTGACACCGATCAGCGGGTCTACGATATCTGCCTGAAGTATGGCTTCGATTCGCAACAGACCTTTACCCGCGTCTTCACCCGGACCTTCAATCTGCCGCCGGGCGCCTACCGTAAAGAGAACCACAGTCGCGCCCACTGA	CardRes_01568	114	8e-60	CardRes_01568	114	7.87e-58	CardRes_01568	ramA	General Bacterial Porin with reduced permeability to beta-lactams; resistance-nodulation-cell division (RND) antibiotic efflux pump	General Bacterial Porin; RND efflux pump	regulator of efflux pumps	66
attttcacag_ctagatgatc	GAATTGATTTCAAAGCTAAGAATCTAACATCAAATGCAGGTCTTTTTCTGCTCCTTGAGAATGCAAAAAGCAATGGGATTTTTGATTTTATTGAAAATGACCTCGTATTTGATAATGACTCAACAAATAAAATCAAGATGAATCATATAAAGACCATGCTCTGCGGTCACTTCATTGGCATTGATAAGTTAGAACGTCTAAAGCTACTTCAAAATGATCCCCTCGTCAACGAGTTTGATAAAGGGCCTGGCGTCTGCTGACGCCTGTGCAGGGCGAGCCGGTGTGGGTCGCCGATAAGACGCAATCATTTAACGCCTGGTGGCGCTAAGCGCCAGTGCAGTATCAGAGGAGAGAGCATATGACGATTTCCGCTCAGGTGATTGATACTATCGTCGAGTG…	1075	396	Upstream	34	Shigella	clinical	DOX	old	Tetracycline	1	attttcacag_ctagatgatc_2	ATGACGATTTCCGCTCAGGTGATTGATACTATCGTCGAGTGGATTGATGACAACCTGCATCAACCGCTGCGTATTGATGATATCGCTCGCCATGCCGGGTATTCGAAATGGCATCTGCAACGGCTGTTTTTACAGTATAAAGGGGAGAGCCTGGGGCGCTATATTCGCGAAAGGAAGCTGCTGCTGGCCGCCCGCGATCTGCGTGACACCGATCAGCGGGTCTACGATATCTGCCTGAAGTATGGCTTCGATTCGCAACAGACCTTTACCCGCGTCTTCACCCGGACCTTCAATCTGCCGCCGGGCGCCTACCGTAAAGAGAACCACAGTCGCGCCCACTGA	CardRes_01568	114	8e-60	CardRes_01568	114	7.87e-58	CardRes_01568	ramA	General Bacterial Porin with reduced permeability to beta-lactams; resistance-nodulation-cell division (RND) antibiotic efflux pump	General Bacterial Porin; RND efflux pump	regulator of efflux pumps	66
attttttcct_gaacaaacga	GAATTAAGCGGGTCATTACGCCGCTGGGGGTCGGATCGCATCTGCGCTACTGGGGAATGGACGGGGCGCTGATTACCGAAGCGGACTGGCAGCAGGCGGTACCGGCCAGCGACGAGCTCACCGTCCACGTGCTGCCGGCGCGGCACTTTTCCGGCCGTGGGCTGAAGCGTAACCAGACGCTGTGGGCCAGTTTTCTGTTCGTTACCCCGCAGCAAAAGATTTATTACAGCGGCGACAGCGGGTATGGGCCGCACTTTAAAGCGATAGGCGATGAGTTCGGTCCGGTCGATCTGGCGATCATGGAGAACGGGCAGTATGACCAGGACTGGAAATATATCCACATGATGCCGGATGAAACGGCTCAGGCTGCCGACGATCTGCGCGCTCGCGCGGTGCTGC…	1356	18	Upstream	11	Ecoli	clinical	ERA	new	Tetracycline	1	attttttcct_gaacaaacga_2	ATGATAACCTGCATCAACCGCTGCGTATTGATGATATCGCTCGCCATGCCGGGTATTCGAAATGGCATCTGCAACGGCTGTTTTTACAGTACAAGGGAGAGCCTGGGGCGCTATATTCGCGAAAGGAAGCTGCTGCTGGCCGCCCGCGATCTGCGCGACACCGATCAGCGGGTCTACGATATCTGCCTCAAGTATGGCTTTGATTCGCAACAGACCTTTACCCGCGTCTTTACCCGGACCTTCAATCAGCCGCCGGGCGCCTACCGCAAAGAGAACCACAGTCGCGCCCACTGA	CardRes_01568	66	1.4e-31	CardRes_01568	57	5.92e-28	CardRes_01568	ramA	General Bacterial Porin with reduced permeability to beta-lactams; resistance-nodulation-cell division (RND) antibiotic efflux pump	General Bacterial Porin; RND efflux pump	regulator of efflux pumps	66
caacatttca_ccaggcgata	GAATTTATTTTCATATACCAGGTTATAGTTTGTGCTATGTCCTGGGCAAACCAAGAACCATGTCGAGACAAACAAAAACCAATAAACTAACCTATTTCTTTTCATTAGTCAGGCAATCACTAAAGGGTGGGGAGCATGACTATACGCAGGGAAGTATCCGCGGCGCCATTGTACTGCTGGCAATACCCATGATACTTGAATTAAGTCTTGAATCAGTATTCGCAGTAGTAGATATGTACTTTGTCAGCCATTTACCCGATAATGAAATAGCTATTGCAACAGTCGGCCTTACTGAGTCTGTAATAGCTATCATTTACACACTGGCCATAGGCCTGAGCACCGGCGCCACGGCAGTGGTAGCCCGACGGATTGGCGAGAAAAATCCTGAAGCTGCTGCCC…	1601	333	Upstream	43	Ecoli	soil	GEP	new	Fluoroquinolone	1	caacatttca_ccaggcgata_1	ATTTATTTTCATATACCAGGTTATAGTTTGTGCTATGTCCTGGGCAAACCAAGAACCATGTCGAGACAAACAAAAACCAATAAACTAACCTATTTCTTTTCATTAGTCAGGCAATCACTAAAGGGTGGGGAGCATGACTATACGCAGGGAAGTATCCGCGGCGCCATTGTACTGCTGGCAATACCCATGATACTTGAATTAAGTCTTGAATCAGTATTCGCAGTAGTAGATATGTACTTTGTCAGCCATTTACCCGATAATGAAATAGCTATTGCAACAGTCGGCCTTACTGAGTCTGTAATAGCTATCATTTACACACTGGCCATAGGCCTGAGCACCGGCGCCACGGCAGTGGTAGCCCGACGGATTGGCGAGAAAAATCCTGAAGCTGCTGCCCAT…	CardRes_01648	437	6.6e-26	CardRes_01648	453	2.42e-13	CardRes_01648	mdtK	multidrug and toxic compound extrusion (MATE) transporter	MATE transporter	antibiotic efflux	47
caacatttca_ccaggcgata	GAATTTATTTTCATATACCAGGTTATAGTTTGTGCTATGTCCTGGGCAAACCAAGAACCATGTCGAGACAAACAAAAACCAATAAACTAACCTATTTCTTTTCATTAGTCAGGCAATCACTAAAGGGTGGGGAGCATGACTATACGCAGGGAAGTATCCGCGGCGCCATTGTACTGCTGGCAATACCCATGATACTTGAATTAAGTCTTGAATCAGTATTCGCAGTAGTAGATATGTACTTTGTCAGCCATTTACCCGATAATGAAATAGCTATTGCAACAGTCGGCCTTACTGAGTCTGTAATAGCTATCATTTACACACTGGCCATAGGCCTGAGCACCGGCGCCACGGCAGTGGTAGCCCGACGGATTGGCGAGAAAAATCCTGAAGCTGCTGCCC…	1601	333	Upstream	423	Salmonella	soil	GEP	new	Fluoroquinolone	1	caacatttca_ccaggcgata_1	ATTTATTTTCATATACCAGGTTATAGTTTGTGCTATGTCCTGGGCAAACCAAGAACCATGTCGAGACAAACAAAAACCAATAAACTAACCTATTTCTTTTCATTAGTCAGGCAATCACTAAAGGGTGGGGAGCATGACTATACGCAGGGAAGTATCCGCGGCGCCATTGTACTGCTGGCAATACCCATGATACTTGAATTAAGTCTTGAATCAGTATTCGCAGTAGTAGATATGTACTTTGTCAGCCATTTACCCGATAATGAAATAGCTATTGCAACAGTCGGCCTTACTGAGTCTGTAATAGCTATCATTTACACACTGGCCATAGGCCTGAGCACCGGCGCCACGGCAGTGGTAGCCCGACGGATTGGCGAGAAAAATCCTGAAGCTGCTGCCCAT…	CardRes_01648	437	6.6e-26	CardRes_01648	453	2.42e-13	CardRes_01648	mdtK	multidrug and toxic compound extrusion (MATE) transporter	MATE transporter	antibiotic efflux	47
caactagcaa_taaattcaca	GAATTCGGGGAGTGGCAGCGCAAGGACATTCTTGCGGGCATCTTCGAGCCCGCGACAACCGATGTTGATCTGGCTATTCTGCTAACTAAAGCAAGGCAACACAGCCTTGCCTTGGCAGGTTCGGCCGCGGAAGATTTCTTCAACCCAGTCCCGGAAAGCGATCTATTCAAAGCACTGGCCGACACCTTGAAACTATGGAACTCACAACCGGATTGGGCAGGCGACGAGCGGAATGTAGTGCTCACTTTGTCTCGCATTTGGTACAGCGCAGCAACCGGCAAGATCGCGCCGAAGGATGTAGCTGCCAACTGGGTAATGGAACGCCTGCCCGTCCAACATCAGCCCGTGCTGCTTGAAGCCCAGCAGGCTTACCTTGGACAAGGGATGGATTGCTTGGCC…	1476	1461	Upstream	764	Ecoli	clinical	SUL	new	Carbapenem	1	caactagcaa_taaattcaca_2	ATGGCAATCCGAATCTTCGCAATACTTTTCTCCACTTTTGTTTTTGGCACGTTCGCGCATGCACAAGAAGGCATGCGCGAACGTTCTGACTGGCGGAAGTTTTTCAGCGAATTTCAAGCCAAAGGCACGATAGTTGTGGCAGACGAACGCCAAACAGATCGTGTCATATTGGTTTTTGATCAGGTGCGGTCAGAGAAACGCTACTCGCCGGCCTCGACATTCAAGATTCCACATACACTTTTTGCACTTGACGCAGGCGCTGCACGTGATGAGTTTCAAGTTTTCCGATGGGACGGCATCAAAAGAAGCTTTGCAGCTCACAACCAAGACCAAGACTTGCGATCAGCAATGCGGAATTCTACTGTCTGGATTTATGAGCTATTTGCAAAAGAGATCGGT…	CardRes_00198	276	1.6e-162	CardRes_00771	276	0	CardRes_00198	OXA-21	OXA beta-lactamase	Beta-lactamase	antibiotic inactivation	48
caactagcaa_taaattcaca	GAATTCGGGGAGTGGCAGCGCAAGGACATTCTTGCGGGCATCTTCGAGCCCGCGACAACCGATGTTGATCTGGCTATTCTGCTAACTAAAGCAAGGCAACACAGCCTTGCCTTGGCAGGTTCGGCCGCGGAAGATTTCTTCAACCCAGTCCCGGAAAGCGATCTATTCAAAGCACTGGCCGACACCTTGAAACTATGGAACTCACAACCGGATTGGGCAGGCGACGAGCGGAATGTAGTGCTCACTTTGTCTCGCATTTGGTACAGCGCAGCAACCGGCAAGATCGCGCCGAAGGATGTAGCTGCCAACTGGGTAATGGAACGCCTGCCCGTCCAACATCAGCCCGTGCTGCTTGAAGCCCAGCAGGCTTACCTTGGACAAGGGATGGATTGCTTGGCC…	1476	1461	Upstream	47	Ecoli	soil	CEF	new	Cephalosporin	1	caactagcaa_taaattcaca_2	ATGGCAATCCGAATCTTCGCAATACTTTTCTCCACTTTTGTTTTTGGCACGTTCGCGCATGCACAAGAAGGCATGCGCGAACGTTCTGACTGGCGGAAGTTTTTCAGCGAATTTCAAGCCAAAGGCACGATAGTTGTGGCAGACGAACGCCAAACAGATCGTGTCATATTGGTTTTTGATCAGGTGCGGTCAGAGAAACGCTACTCGCCGGCCTCGACATTCAAGATTCCACATACACTTTTTGCACTTGACGCAGGCGCTGCACGTGATGAGTTTCAAGTTTTCCGATGGGACGGCATCAAAAGAAGCTTTGCAGCTCACAACCAAGACCAAGACTTGCGATCAGCAATGCGGAATTCTACTGTCTGGATTTATGAGCTATTTGCAAAAGAGATCGGT…	CardRes_00198	276	1.6e-162	CardRes_00771	276	0	CardRes_00198	OXA-21	OXA beta-lactamase	Beta-lactamase	antibiotic inactivation	48
caactagcaa_taaattcaca	GAATTCGGGGAGTGGCAGCGCAAGGACATTCTTGCGGGCATCTTCGAGCCCGCGACAACCGATGTTGATCTGGCTATTCTGCTAACTAAAGCAAGGCAACACAGCCTTGCCTTGGCAGGTTCGGCCGCGGAAGATTTCTTCAACCCAGTCCCGGAAAGCGATCTATTCAAAGCACTGGCCGACACCTTGAAACTATGGAACTCACAACCGGATTGGGCAGGCGACGAGCGGAATGTAGTGCTCACTTTGTCTCGCATTTGGTACAGCGCAGCAACCGGCAAGATCGCGCCGAAGGATGTAGCTGCCAACTGGGTAATGGAACGCCTGCCCGTCCAACATCAGCCCGTGCTGCTTGAAGCCCAGCAGGCTTACCTTGGACAAGGGATGGATTGCTTGGCC…	1476	1461	Upstream	21	Klebsiella	soil	SUL	new	Carbapenem	1	caactagcaa_taaattcaca_2	ATGGCAATCCGAATCTTCGCAATACTTTTCTCCACTTTTGTTTTTGGCACGTTCGCGCATGCACAAGAAGGCATGCGCGAACGTTCTGACTGGCGGAAGTTTTTCAGCGAATTTCAAGCCAAAGGCACGATAGTTGTGGCAGACGAACGCCAAACAGATCGTGTCATATTGGTTTTTGATCAGGTGCGGTCAGAGAAACGCTACTCGCCGGCCTCGACATTCAAGATTCCACATACACTTTTTGCACTTGACGCAGGCGCTGCACGTGATGAGTTTCAAGTTTTCCGATGGGACGGCATCAAAAGAAGCTTTGCAGCTCACAACCAAGACCAAGACTTGCGATCAGCAATGCGGAATTCTACTGTCTGGATTTATGAGCTATTTGCAAAAGAGATCGGT…	CardRes_00198	276	1.6e-162	CardRes_00771	276	0	CardRes_00198	OXA-21	OXA beta-lactamase	Beta-lactamase	antibiotic inactivation	48
caactcaaaa_acaccagtta	GAATTAAGCGGGTCATTACGCCGCTGGGGGTCGGATCGCATCTGCGCTACTGGGGAATGGACGGGGCGCTGATTACCGAAGCGGACTGGCAGCAGGCGGTACCGGCCAGCGACGAGCTCACCGTCCACGTGCTGCCGGCGCGGCACTTTTCCGGCCGTGGGCTGAAGCGTAACCAGACGCTGTGGGCCAGTTTTCTGTTCGTTACCCCGCAGCAAAAGATTTATTACAGCGGCGACAGCGGGTATGGGCCGCACTTTAAAGCGATAGGCGATGAGTTCGGTCCGGTCGATCTGGCGATCATGGAGAACGGGCAGTATGACCAGGACTGGAAATATATCCACATGATGCCGGATGAAACGGCTCAGGCTGCCGACGATCTGCGCGCTCGCGCGGTGCTGC…	1350	360	Upstream	318	Shigella	clinical	OMA	new	Tetracycline	1	caactcaaaa_acaccagtta_1		No match	-	NA	CardRes_01568	114	6.99e-58	CardRes_01568	ramA	General Bacterial Porin with reduced permeability to beta-lactams; resistance-nodulation-cell division (RND) antibiotic efflux pump	General Bacterial Porin; RND efflux pump	regulator of efflux pumps	66
caactcaaaa_acaccagtta	GAATTAAGCGGGTCATTACGCCGCTGGGGGTCGGATCGCATCTGCGCTACTGGGGAATGGACGGGGCGCTGATTACCGAAGCGGACTGGCAGCAGGCGGTACCGGCCAGCGACGAGCTCACCGTCCACGTGCTGCCGGCGCGGCACTTTTCCGGCCGTGGGCTGAAGCGTAACCAGACGCTGTGGGCCAGTTTTCTGTTCGTTACCCCGCAGCAAAAGATTTATTACAGCGGCGACAGCGGGTATGGGCCGCACTTTAAAGCGATAGGCGATGAGTTCGGTCCGGTCGATCTGGCGATCATGGAGAACGGGCAGTATGACCAGGACTGGAAATATATCCACATGATGCCGGATGAAACGGCTCAGGCTGCCGACGATCTGCGCGCTCGCGCGGTGCTGC…	1350	360	Upstream	622	Shigella	clinical	ERA	new	Tetracycline	1	caactcaaaa_acaccagtta_1		No match	-	NA	CardRes_01568	114	6.99e-58	CardRes_01568	ramA	General Bacterial Porin with reduced permeability to beta-lactams; resistance-nodulation-cell division (RND) antibiotic efflux pump	General Bacterial Porin; RND efflux pump	regulator of efflux pumps	66
caacttattg_ggggtctcga	GAATTTCACTGTCGGCGTGAGCGTCACCACAGCCAACCAGGTGATGCTTTTTTGCTGGAGCCGGGTGAGATTCATGATGGCGATGCGCCGGTGGCCGGTGGGTTTACCTATCTCACCTTTTATCTGGATGAGCAGTGGCTGACAAAAACGTTGCAGGGCCTTTATGACACCACGCCGGACAGCTATTCCCTGCATTTCAGCCGGACGTTGTCGCGTGAGCCGCAGCTGGTGCGCGCCATTGGCGAAACGTTTAACGCCTTGCATACCGAAGAGCTGCGTATTGTGCAACAAAGTACGATGGATCATCTTCTTTCACAGCTCACCACCCATTGCCACTGGCGAAAGCGCCTCCCTTCGCAGATACAGAGCGCGGCGATCGCCCATCGCGCCCGGGATTAT…	3682	18	Upstream	13	Salmonella	clinical	ERA	new	Tetracycline	1	caacttattg_ggggtctcga_4	ATGAATATATCCGCTCAGGTGATTGACACTATCGTGGAATGGATTGATGACAATCTGCATCAACCGCTGCGTATTGATGATATTGCGCGCCATGCCGGGTATTCGAAATGGCATCTGCAACGGCTGTTTTTACAGTACAAAGGGAAAGTCTCGGGCGCTACATTCGCGAGCGTAAACTGCTGCTGGCGGCGCGCGACCTGCGAGATACCGACCAGCGGGTTTATGATATCTGCCTGA	CardRes_01568	52	7.1e-23	CardRes_01568	52	1.02e-25	CardRes_01568	ramA	General Bacterial Porin with reduced permeability to beta-lactams; resistance-nodulation-cell division (RND) antibiotic efflux pump	General Bacterial Porin; RND efflux pump	regulator of efflux pumps	156
caacttattg_ggggtctcga	GAATTTCACTGTCGGCGTGAGCGTCACCACAGCCAACCAGGTGATGCTTTTTTGCTGGAGCCGGGTGAGATTCATGATGGCGATGCGCCGGTGGCCGGTGGGTTTACCTATCTCACCTTTTATCTGGATGAGCAGTGGCTGACAAAAACGTTGCAGGGCCTTTATGACACCACGCCGGACAGCTATTCCCTGCATTTCAGCCGGACGTTGTCGCGTGAGCCGCAGCTGGTGCGCGCCATTGGCGAAACGTTTAACGCCTTGCATACCGAAGAGCTGCGTATTGTGCAACAAAGTACGATGGATCATCTTCTTTCACAGCTCACCACCCATTGCCACTGGCGAAAGCGCCTCCCTTCGCAGATACAGAGCGCGGCGATCGCCCATCGCGCCCGGGATTAT…	3682	18	Upstream	16	Salmonella	clinical	GEP	new	Fluoroquinolone	1	caacttattg_ggggtctcga_4	ATGAATATATCCGCTCAGGTGATTGACACTATCGTGGAATGGATTGATGACAATCTGCATCAACCGCTGCGTATTGATGATATTGCGCGCCATGCCGGGTATTCGAAATGGCATCTGCAACGGCTGTTTTTACAGTACAAAGGGAAAGTCTCGGGCGCTACATTCGCGAGCGTAAACTGCTGCTGGCGGCGCGCGACCTGCGAGATACCGACCAGCGGGTTTATGATATCTGCCTGA	CardRes_01568	52	7.1e-23	CardRes_01568	52	1.02e-25	CardRes_01568	ramA	General Bacterial Porin with reduced permeability to beta-lactams; resistance-nodulation-cell division (RND) antibiotic efflux pump	General Bacterial Porin; RND efflux pump	regulator of efflux pumps	156
caacttattg_ggggtctcga	GAATTTCACTGTCGGCGTGAGCGTCACCACAGCCAACCAGGTGATGCTTTTTTGCTGGAGCCGGGTGAGATTCATGATGGCGATGCGCCGGTGGCCGGTGGGTTTACCTATCTCACCTTTTATCTGGATGAGCAGTGGCTGACAAAAACGTTGCAGGGCCTTTATGACACCACGCCGGACAGCTATTCCCTGCATTTCAGCCGGACGTTGTCGCGTGAGCCGCAGCTGGTGCGCGCCATTGGCGAAACGTTTAACGCCTTGCATACCGAAGAGCTGCGTATTGTGCAACAAAGTACGATGGATCATCTTCTTTCACAGCTCACCACCCATTGCCACTGGCGAAAGCGCCTCCCTTCGCAGATACAGAGCGCGGCGATCGCCCATCGCGCCCGGGATTAT…	3682	18	Upstream	9	Salmonella	clinical	MOX	old	Fluoroquinolone	1	caacttattg_ggggtctcga_4	ATGAATATATCCGCTCAGGTGATTGACACTATCGTGGAATGGATTGATGACAATCTGCATCAACCGCTGCGTATTGATGATATTGCGCGCCATGCCGGGTATTCGAAATGGCATCTGCAACGGCTGTTTTTACAGTACAAAGGGAAAGTCTCGGGCGCTACATTCGCGAGCGTAAACTGCTGCTGGCGGCGCGCGACCTGCGAGATACCGACCAGCGGGTTTATGATATCTGCCTGA	CardRes_01568	52	7.1e-23	CardRes_01568	52	1.02e-25	CardRes_01568	ramA	General Bacterial Porin with reduced permeability to beta-lactams; resistance-nodulation-cell division (RND) antibiotic efflux pump	General Bacterial Porin; RND efflux pump	regulator of efflux pumps	156
caataatacc_ccttttccta	GAATTTTCGTACTGAAAGGTTGGTGGCGCACTTCCTGAAACGGGCAGTGTATTCACCATGCGTAAAGCAATCAGATACCCAGCCCGCCTAATGAGCGGGCTTTTTTTTGAACAAAATTAGAGAATAACAATGCAAACACAAAAACCGACTCTCGAACTGCTAACCTGCAAAGGCGCTTATCGCGACAACCCGACTGCGCTTTTTCACCAGTTGTGTGGGGATCGCCCGGCAACGCTGCTGCTGGAATCCGCAGATATCGACAGCAAAGATGATTTAAAAAGCCTGCTGCTGGTAGACAGTGCGCTGCGCATTACAGCATTAAGTGACACTGTCACAATCCAGGCGCTTTCCGGCAATGGAGAAGCCCTGTTGACACTACTGGATAACGCCTTGCCTGCG…	2025	41	Upstream	69	Klebsiella	gut	FOX	old	Cephalosporin	1	caataatacc_ccttttccta_2		No match	-	NA	CardRes_01943	52	6.8	CardRes_01943	TEM-196	TEM beta-lactamase	Beta-lactamase	antibiotic inactivation	49
caatggtcca_atgtccaaaa	GAATTGTCTGGTTATTCTGCGCTTCATAAAGACACCTCTTTATTTTATCGGCTGATGTCGTTAAACACCGCCAAAACAGTAATACTTAGAATGATTGCTACGCCAACCATTTGAATAGCATTGGTCGCACGCGCTCTAAAGGCTTGCCACGTACAGCTTCCAAAACTAACAGAACAAAATGCCCGCCGTCCAAAGCCGGCAATGGCAATAAATTGATAACGCCTAAATTAATACTGAGAAAAGCAATAAAGTTCAGTAGCGGAAGCATGCCCTGATTTGCCATCTCCCCTGCCATTTTAGCTACGCCGATAGGACCTGAAACATCTGCCGGCGCCGCCCCGGTAATTATTTTCTGCAGACCGTCAATCATCGCAAATATAATATACTTAGTATAGCCAG…	1383	23	Upstream	14	Klebsiella	gut	FOX	old	Cephalosporin	1	caatggtcca_atgtccaaaa_2		No match	-	NA	CardRes_02488	30	7	CardRes_02488	OXA-157	OXA beta-lactamase	Beta-lactamase	antibiotic inactivation	50
[truncated: 5,051 more rows]

## Sheet: Table 7
Nucleotide.Sequence	Gene.Name	Cluster.Best.Annotation.identity	Gene.AMR.Family	Gene.Further.Classification	Gene.Mechanism	Host	Resistome	Antibiotic	Type.Antibiotc	Class.Antibiotic	Number.of.Hosts.Total	Number.of.Hosts.Clinical	Number.of.Hosts.Gut	Number.of.Hosts.Soil	Horizontal.Transferred	Mobile.Gene.Pool.Homologue	Plasmid.Homologue	Phylogenetic.Origin
[truncated: 114 more rows]

## Sheet: Table 8
HGT	Subject ID	Species	Genome	Contig
[truncated: 3,125 more rows]

## Sheet: Table 9
Contig	Gene	Host	Antibiotic	ID	MIC fold change	Present in the second screen	Mechanism	Accurary of the screen
[truncated: 80 more rows]

[truncated: 2 more sheets: Table 10, Table 11]
